# Supplementary material for: Climate-induced forest dieback drives compositional changes in insect communities that are more pronounced for rare species
Source: Commun Biol. 2022 Jan 18;5:57. doi: 10.1038/s42003-021-02968-4 (PMC8766456; doi:10.1038/s42003-021-02968-4)
Supplement: Supplementary file 4 — Supplementary Data 1 [file 42003_2021_2968_MOESM4_ESM.xlsx]

## Sheet: OTU x Plot
Climate-induced forest dieback drives compositional changes in insect communities that are more pronounced for rare species
Supplementary Data 1: List of the 2972 MOTUs recovered from metabarcoding analyses and considered in the present study.
Each MOTUs recovered with DNA consensus sequences and taxonomic information for each MOTU and their presence or absence in each sampled plot.Taxonomy was recovered using a blast search in BOLD with a 97% threshold; NA stands for conflicting matches or in the absence of a match. For each sampled plot, presence (1) / absence (0) value from the total grouping of the four 1- month samplings is report…
Consensus sequence	similarity	Process_ID_BOLD	Phylum	Class	Order	Family	Subfamily	Genus	Species	MOTU	#	ANC_4B4				ARD_3B1				ARD_3B2				ARR_3A1				ARR_4B1				BAR_1A1				BAR_1A2				BAR_1A3				BARE_2B1				BARE_2B2
												R1	R2	R3	R4	R1	R2	R3	R4	R1	R2	R3	R4	R1	R2	R3	R4	R1	R2	R3	R4	R1	R2	R3	R4	R1	R2	R3	R4	R1	R2	R3	R4	R1	R2	R3	R4	R1	R2
actatcatctaatattgctcacagaggatcatctgtagatttagctattttcagactccatctagcaggtatttcttctattttaggtgcagtaaattttattactactgttattaatatacgacccgttggaataactcttgatcgaatacctttatttgtttgagcagtagtaattactgctgttcttttacttctttctcttcctgtattagcaggagcaattactatgctacttacagatcgaaatttaaatacttcattttttgacccagcaggaggcggagatccaattctctaccaacatttattc	1	GBCL43809-19	Arthropoda	Insecta	Coleoptera	Oedemeridae	Oedemerinae	Nacerdes	Nacerdes carniolica	OTU1	1	0	0	0	0	0	0	0	1	0	0	0	0	0	0	1	0	0	0	0	0	0	0	0		0	0	0	0	0	0	0	0	0	0	0	0	0	0
tttatcatctaatatcgctcatagcggatcgtcagtagatcttgcaatttttagcctccatttagcaggaatttcatctattcttggtgctgcaaattttattactactattattaacatacgaccggcaggaataatatttgaacgaatacctttattcgtatgggctgttcttattacagctgttttactcttactatcacttcctgtattagcaggagctattacaatacttcttactgatcgaaatctaaacacctccttctttgacccggccggaggaggggatcctattttatatcaacacttattt	1	GCOL4414-16	Arthropoda	Insecta	Coleoptera	Lymexylidae	Hylecoetinae	Elateroides	Elateroides dermestoides	OTU2	2	1	0	0	0	1	0	0	0	1	0	0	0	1	0	0	0	1	1	0	0	1	1	0		1	1	0	0	1	1	0	0	1	0	0	0	1	1
tttatcatctattgttggacatgattcaccttctgtagatttaggaattttttctatccatattgctggaatttcctcaattataggatcaattaattttattgttactattttaaatatacacacaaaaactcattcactaaattttcttcctttattcacatgatcaattttaattacagcaattcttcttctattatcattaccagttcttgcaggagcaattactatacttcttacagatcgaaatcttaatacatctttttttgatcccgcaggtgggggagatccaattttataccaacacttattt	1	GBAH9532-14	Arthropoda	Insecta	Hymenoptera	Vespidae	Vespinae	Vespula	Vespula vulgaris	OTU3	3	0	0	1	0	1	1	1	1	1	1	1	1	1	1	1	1	1	1	1	1	0	1	1		1	1	1	1	1	1	1	1	1	0	1	1	1	1
tttatcatctaatattgctcatggaggagcttctgttgatttagctattttttctttacatttagctggaatttcctcaattcttggagctgtaaactttattactactgttattaatatacgatctactggaattacatttgatcgtatacctttatttgtttgatctgtagtaattacagctttattattacttttatcccttccagtattagctggagctattacaatattattaactgatcgaaatttaaatacttctttttttgacccagctggaggaggagatccaatcttataccaacatctattc	1	BCFOR711-15	Arthropoda	Insecta	Diptera	Muscidae	Muscinae	Polietes	Polietes lardarius	OTU4	4	0	0	0	0	1	0	0	1	1	0	0	0	1	0	1	0	1	1	0	0	1	1	1		1	0	1	1	1	1	1	1	1	1	1	1	1	0
tttatcatctaatattgcacatagaggtgcctctgtagatttagctattttttcactacatttagcagggatttcctcaattttaggagcagttaattttattaccactgtaattaatatacgatcaacaggaattacttttgatcgaatacctctatttgtatgatcagtagtaattacagctctattacttttattatccttaccagttttagcaggagctattactatattattaacagatcgaaacataaacacttcattcttcgatccagcaggaggaggagatccaattttatatcaacacttattt	1	GMGME030-14	Arthropoda	Insecta	Diptera	Anthomyiidae	Pegomyinae	Mycophaga	Mycophaga testacea	OTU5	5	0	0	0	1	1	0	1	1	0	0	1	0	1	1	1	1	1	1	1	1	1	0	1		0	1	1	1	1	1	1	1	1	1	1	1	0	0
tttatcttcatatttatttcattcatccccatcaattgatattgcaattttttccttacatatatcaggaatttcttctattattggatcattaaattttattgttactattttaataataaaaaatttttcattaaattatgatcaaattaacttattttcatgatcagtatgtattactgtaattttattaattttatctttaccagtattagctggagcaattactatattactttttgatcgaaattttaatacctcattttttgaccctataggtggaggagatccaattttatatcaacatttattt	1	BBBO006-10	Arthropoda	Insecta	Hymenoptera	Apidae	Apinae	Bombus	Bombus lucorum	OTU6	6	0	0	0	0	1	1	0	0	0	0	1	0	1	0	1	0	1	1	0	0	1	1	1		1	1	1	1	0	1	1	1	0	0	0	1	1	0
attatcttctaacatcgcacatagagggtcttctgttgatctagcaattttttctcttcatttagctggaatttcttctattttaggagctgtaaattttattacaactgtaattaatatacgatcaataggaattacatttgatcggatacctttatttgtttgatcagtagtaattacagccttattattacttttatctctacctgttttagctggagcaattactatactattaacagatcgaaatttaaatacctctttttttgatcctgcaggcgggggtgacccagttttatatcaacatttattt	0.9878	CNGMG015-14	Arthropoda	Insecta	Diptera	Muscidae	Phaoniinae	Phaonia	NA	OTU7	7	0	1	0	0	0	0	0	0	1	0	1	1	0	1	1	0	0	1	0	0	0	0	0		0	1	0	0	0	1	1	1	0	1	1	1	0	1
gctttctgcctctattgcccatggaggggcctctgttgatttagccattttctcccttcatttagctggtatttcttctattttaggggcagtaaattttattaccacagtaattaatatacgatcaacaggaattacatttgatcgaatacccctatttgtatgagctgttgtaattactgctattcttttattattatccttacctgtattagcaggtgcaattactatattattaacagatcgaaatctaaatacatcgttctttgaccctgctggtgggggagaccctattctataccaacatttattt	1	GMGMJ287-14	Arthropoda	Insecta	Diptera	Rhagionidae	Rhagioninae	Rhagio	Rhagio maculatus	OTU9	9	0	1	0	0	1	1	0	0	0	0	0	0	0	1	0	0	0	0	0	0	0	0	0		0	1	0	0	0	0	0	0	0	0	0	0	0	0
gctttcatctaatattgcacacagaggaagatctgtagatctagcaattttttctttacatttagcaggaatttcttcaattttaggagctattaattttatcacaacaattattaatatacgagttaataatttatcttttgaccaaatacctttatttatttgagccgtaggtattacagcattattacttttattatcattacctgttttagctggagctattaccatattattaacagatcgaaatttaaatacatctttttttgacccagctggaggaggagatcccattttataccaacatttattt	0.9903	FBLMS445-09	Arthropoda	Insecta	Lepidoptera	Crambidae	Scopariinae	Eudonia	Eudonia petrophila	OTU10	10	1	1	1	0	0	1	0	0	0	0	0	0	1	0	0	0	1	1	1	0	1	1	1		0	1	0	0	1	1	0	0	0	1	0	0	0	0
tttatcttctaatatcgctcatggtggagcttctgttgatttagctattttttctttacatttagctggtatttcttcaattttaggagcagtaaattttattactacagtaattaatatacgatcaacaggaattacatttgatcgaatacctttatttgtatgatctgtagtaattacagcactattacttttattatcattaccagtactagcaggagctattactatattattaacagatcgaaatttaaatacttcattttttgatccagcaggaggaggagatccaattttatatcaacatttattt	1	GMGRB1518-13	Arthropoda	Insecta	Diptera	Anthomyiidae	Pegomyinae	Pegomya	Pegomya transversa	OTU11	11	0	0	0	0	1	1	0	1	0	1	1	1	0	0	0	0	1	0	0	0	0	0	0		1	0	0	1	0	1	1	1	1	1	1	1	0	0
tttatcttctaatatcgctcatggcggagcttctgttgatttagcaattttttctttacatttagcaggaatttcatcaattttaggagccgtaaattttattactactgtaattaatatacgatctacaggaattacttttgatcgaatacctttatttgtttgatcagtagtaattacagcattacttcttttactatctttaccggtattagctggtgccatcactatactattaacagatcgaaatctaaatacatcattttttgaccctgcaggaggaggagatccaattttataccaacatttattt	1	BBDEC450-09	Arthropoda	Insecta	Diptera	Anthomyiidae	Anthomyiinae	Delia	Delia platura	OTU12	12	1	1	1	1	0	0	0	0	0	0	0	0	1	1	1	1	1	1	0	0	0	0	1		0	1	0	0	0	0	1	0	1	1	1	1	1	1
attatcttcatatttatttcattcttcaccatctgttgatattgcaattttttcacttcatataacaggaatttcttctattattggttctttaaattttattgttactattataataataaaaaattattcattaaattatgatcaaattaatttattttcatgatcagtatgtattactgtaattttattaattttatctttacctgttttagcaggagcaattacaatattactttttgatcgaaattttaatacatctttttttgatcctataggaggtggggatccaattctttatcaacatttattt	1	FBAPC714-11	Arthropoda	Insecta	Hymenoptera	Apidae	Apinae	Bombus	NA	OTU13	13	0	1	1	1	1	1	1	1	0	1	0	0	0	1	0	0	0	1	0	0	1	1	0		1	1	1	1	1	0	1	0	0	0	0	0	0	0
tctttctgctagtattgcacatggaggagcttctgttgatttagctattttttctctacatttagcaggtatatcttcaattttaggagcagtaaattttattacaacagtaattaatatacgttctaatggtcttacatatgatcgaatacctttatttgtatgatcagtagtaattacagctttattattacttttatctttaccagttttagctggtgctattacaatattattaacagatcgaaatttaaatacctcattttttgacccagcaggaggaggagatccaattttataccaacatttattt	1	BEEEE418-16	Arthropoda	Insecta	Diptera	Syrphidae	Syrphinae	Syrphus	Syrphus ribesii	OTU14	14	1	0	0	0	1	0	1	0	1	0	0	0	1	0	0	0	1	0	0	1	1	1	0		1	1	1	1	1	1	1	0	0	0	1	0	0	1
ttagcttcaaatgtttttcataatggtccttctgtagacttaacaattttttctcttcatattgcaggaatgtcttcaattttaggagcaattaattttatttcgacaattcttaatatacatcataaaaatttttctattgataaaattcctttacttgtatgatcaattttaatcacagctatcctacttcttttatccttacctgttttagcaggagctattactatactattaactgatcgaaatttaaatacttcattttttgatccttcaggaggaggtgatccaattctataccaacatttattt	1	GBMIN75522-17	Arthropoda	Insecta	Hymenoptera	Formicidae	Formicinae	Formica	NA	OTU15	15	1	1	1	1	0	0	0	0	0	0	0	0	1	0	0	0	1	0	0	0	1	0	0		1	0	0	0	0	0	0	1	1	1	1	1	1	1
attatcctctaatattgctcatagaggagcttctgttgatttagcaattttttcccttcatttagcaggaatttcttccatcttaggggccgtaaattttattaccactgtaattaatatacgatctataggaattacatttgatcgtatacctttatttgtatgatctgtagtaattacagctttattattacttttatcactacctgttttagcaggagcaattacaatactattaacagatcgaaatttaaatacttctttttttgaccccgcaggaggaggagacccaattttataccaacatttattt	1	GMGMB027-14	Arthropoda	Insecta	Diptera	Muscidae	Phaoniinae	Phaonia	Phaonia valida	OTU17	17	0	0	0	0	0	1	0	1	0	0	0	1	0	0	1	0	0	0	1	0	0	0	0		0	0	1	0	0	1	1	1	0	1	1	0	0	1
tctttctgctagaattgcacatggaggagcatctgttgatttagctattttttcacttcatttagctggtatatcctctattttaggtgcagtaaattttattactactgtaattaatatacgatcaaatggaattacttatgatcgtatgcctttatttgtttgatcagtagtaattacagctttattattacttttatcattaccagtattagctggagctattacaatacttttaacagatcgaaatttaaacacttcattttttgatcctgcaggtggaggagacccaattttatatcaacatttattt	0.9806	GBSYR012-10	Arthropoda	Insecta	Diptera	Syrphidae	Syrphinae	Chrysotoxum	Chrysotoxum intermedium	OTU18	18	1	0	0	0	1	1	1	1	1	0	0	1	0	0	0	0	0	0	1	1	1	0	1		0	0	1	1	1	1	0	0	1	1	0	0	0	0
ctttcagcaagaattgctcatggaggagcttcagtagacttagcaattttttctttacatttagcaggaatatcatctattttaggagctgtaaattttattactacagtaattaatatacgttcaacaggaatttcatatgatcgaatacctttatttgtttgatctgtagtaattacagccttattacttcttttatctttaccagtattagctggagctattactatacttttaactgatcgaaatttaaatacctctttttttgatccagctggagggggagatcctattctatatcaacatctattt	1	CNCDB598-11	Arthropoda	Insecta	Diptera	Syrphidae	Eristalinae	Criorhina	Criorhina berberina	OTU19	19	0	0	0	0	1	1	0	0	1	1	0	0	0	0	0	0	1	1	0	0	1	1	1		1	1	0	0	1	1	1	0	0	0	0	0	0	1
tctctctgcttctattgcccacagaggagcttctgttgatttagctattttttcacttcatttagctggtatctcttctattttaggagcagtaaattttattactacagtaattaatatacgatcaacaggtattacatttgatcgaatgcctttatttgtatgagcggttgtaattactgctattcttttattattatcattacctgtattagcaggtgctattactatgttattaacagatcgaaatttaaatacctcattttttgaccctgctggagggggagaccctattttatatcaacatttattt	0.9773	GBDP28541-19	Arthropoda	Insecta	Diptera	Rhagionidae	Rhagioninae	Rhagio	Rhagio scolopaceus	OTU20	20	0	0	0	0	0	0	0	0	0	0	0	0	0	0	0	0	0	1	0	0	1	0	0		0	1	1	0	0	0	0	0	0	0	0	0	0	0
actttcagctaacattgcccatagtggtgcttcagttgatttagccattttttctttacacttagcaggaatatcctcaattttaggagcagtaaattttattactacagtaattaatatacgttcagcaggaatttcttatgaccgaatacctttatttgtttgatctgtagtaattacagctttattacttttattatctttacctgtattagcaggagccattactatacttttaactgatcgaaacttaaatacttctttttttgatcccgcaggaggaggagaccctgttttataccaacatttattt	1	GBDP1202-06	Arthropoda	Insecta	Diptera	Syrphidae	Eristalinae	Rhingia	NA	OTU21	21	0	0	0	0	1	1	1	0	1	0	0	0	1	0	1	0	1	1	0	0	1	1	1		1	1	1	1	1	1	1	0	0	0	0	1	0	0
tctatctgcaggaattgctcatggaggagcatctgtagatctagccattttttcacttcacctagcaggtgtatcttctattttaggagcagtaaactttattacaacagttattaatatacgatcatctggaattacttttgatcgtatgcctttattcgtttgatctgttgtaattactgcaattctacttcttctttctctaccagtattagccggagctattactatattacttacagatcgaaatctaaatacatcatttttcgaccctgcaggaggaggagatcccattttatatcaacatctattt	1	GMGRE2801-13	Arthropoda	Insecta	Diptera	Asilidae	Laphriinae	Choerades	Choerades marginata	OTU22	22	0	1	1	0	0	1	0	0	0	1	0	0	0	0	0	0	0	1	1	1	0	1	1		0	0	0	0	1	1	1	0	1	0	0	0	0	0
gctttcttctggtattgctcatggtggagcttctgttgatttagctattttttcattacatttagctggtatatcttcaattttaggagctgtaaattttattacaactgtaattaacatacgatctaacggaatttcctatgatcgtatacctttatttgtttgatctgttgtaattacagctttattattacttttatcattaccagttttagctggagctattactatgcttttaactgatcgaaatttaaatacttcattttttgatccagcaggaggtggagatccaattttatatcaacatttattt	1	BEEEE382-16	Arthropoda	Insecta	Diptera	Syrphidae	Syrphinae	Meliscaeva	Meliscaeva cinctella	OTU23	23	1	1	0	1	0	1	1	1	1	0	0	0	0	0	1	1	1	1	1	0	1	1	0		1	1	1	1	1	1	1	0	0	1	1	1	0	0
tctatcctcaattataggtcataattcaccatcagtagatttaggaattttctctattcatattgcaggtgtatcatcaattataggatcaattaattttattgtaacaattttaaatatacatacaaaaactcattcattaaactttttaccattattttcatgatcagttctagttacagcaattctccttttattatcattacctgttttagcaggagcaattacaatattattaactgatcgaaattttaatacatcattttttgacccaactggtggaggagatccaattctttatcaacatttattc	1	GBAH9074-14	Arthropoda	Insecta	Hymenoptera	Vespidae	Vespinae	Dolichovespula	NA	OTU24	24	0	0	1	0	0	1	1	0	1	0	0	0	1	0	0	0	0	1	0	0	1	1	0		0	1	0	0	1	0	0	0	0	0	0	0	1	1
cctatccttaaatattaatcatgaaggaatatcaatagatttatctattttttccttacatttagctggaatatcttctattataggagcaattaattttattacaacaatttttaatataaaaaatatcaataaaaaatttgaacaattaactttatttacttgatctattaaaattacaacaattcttcttttattagcagttcctattttagcaggggctattactatagttttaacagaccgtaatttaaatacttctttttttgacccttcaggagggggggatccaattctttttcaacatttattt	1	GMGRF5584-13	Arthropoda	Insecta	Hymenoptera	Ichneumonidae	Campopleginae	Cymodusa	Cymodusa antennator	OTU25	25	0	1	1	0	0	1	0	0	0	1	1	0	0	0	0	0	0	1	1	1	0	1	1		0	0	1	0	0	1	1	0	0	0	0	1	0	0
tctttctgctagaattgctcatggaggagcatctgttgatttagctattttttctcttcatttagctggtatatcatcaattttaggagcagtaaattttattactacagtaattaatatacgatcacatggaatttcatatgatcgtataccattatttgtatgatctgttgtaattactgcattattattacttttatctttacctgtattagcaggagctattacaatacttttaactgatcgaaatttaaatacttcattttttgatcctgcaggaggaggagatccaattttatatcaacacttattt	1	GBDP1587-06	Arthropoda	Insecta	Diptera	Syrphidae	Syrphinae	Scaeva	NA	OTU26	26	1	0	0	0	1	0	1	0	0	0	0	0	0	1	0	0	1	1	0	0	0	0	0		1	0	1	1	0	0	0	0	1	1	1	1	0	0
actctcgtccaacttagctcatagaggacctgcagtagattttactattttcagtttgcatctagcaggaatttcatcaattttaggagcaattaattttattactaccagaatcaatatacgatctcccttactaaagcctgaacgtttaaccctattcacttgatcagtctcaattactgcattactattattattatctctaccagtacttgcaggagcaatcactatactattaactgatcgaaatcttaatacttccttttttgaccctgcaggagggggagaccctgtattataccaacatctattc	0.9811	GMGMK1009-14	Arthropoda	Insecta	Coleoptera	Throscidae	NA	Trixagus	Trixagus carinifrons	OTU28	28	0	1	0	0	0	1	0	0	0	1	1	0	0	0	0	0	0	0	0	0	0	0	0		0	0	0	0	0	0	1	0	0	1	0	0	0	1
actttcttctactattgctcatacaggagcttctgttgatttagctattttttccctacatttagcaggtatttcatcgattctaggagctgtaaattttatcacaacaattattaatatacgggcccctggtattcaatttgatcgtatgccattgtttgtttgatctgtattaattactgctgtattattattactttctttacctgtattagccggagctattactatacttttaacagatcgaaatttaaatacttctttttttgacccagcaggaggtggggacccaattttatatcaacatttattt	1	GBMWN1991-15	Arthropoda	Insecta	Diptera	NA	NA	NA	NA	OTU29	29	0	0	0	0	0	0	0	0	0	0	0	0	1	1	1	1	0	0	0	0	0	0	0		0	0	0	0	0	0	0	0	0	1	1	1	0	1
tttatcttcaacaattgcccatagaggatcctcagtggatttagctattttttcgttacatttagcaggagtttcttcaatcttaggagctgtaaattttatcacaactgtaattaatatacgatcaacaggtattacttttgaccgaataccattattcgtttgatcagtagtaattacagcattattattacttttatccctacctgttttagcaggagctattactatacttttaacagaccgaaattttaatacttcattttttgaccctgctggaggaggagacccaattctttaccaacatttattt	1	AMTPD1824-15	Arthropoda	Insecta	Diptera	NA	NA	NA	NA	OTU30	30	1	1	0	0	1	1	0	1	0	0	0	0	1	0	0	0	1	1	1	0	1	1	0		1	1	0	0	1	1	1	0	1	1	1	0	1	1
cctttctaactctgttaatcaagcaggtcctagagttgatttatcaattttttcgttgcatttagcaggggtatcttcaattataggggcaataaattttattattactgtttatactactgcgcgtacaacattagataaaatttttcttttttgttggtctgtaattattacggcaattttattattattatctttaccggtgttggcgggagctattactatactattatcggatcgaaattttaatacaacatttttcttaccattgggagggggggaccccgtattatatcagcatttattt	1	BCHYM8970-15	Arthropoda	Insecta	Hymenoptera	NA	NA	NA	NA	OTU31	31	0	1	0	0	0	0	0	0	0	1	1	0	0	1	1	0	0	0	0	0	0	0	1		0	0	0	0	0	1	1	1	0	0	0	0	0	0
tttatcatctaatattgctcatggaggagcttctgttgatttggctattttctctcttcacttagctggaatttcttcaattttaggagcagtaaattttattactacagttattaatatacgatctacaggtattacttttgaccgaatacctttatttgtttgatcagtagtaattacagctttacttttattactttctctacctgtacttgccggagcaatcactatattattaactgatcgaaatattaatacttcattttttgaccccgccggaggtggagatccaatcttataccaacatttattt	0.9957	GMGMN205-14	Arthropoda	Insecta	Diptera	Sarcophagidae	Sarcophaginae	Sarcophaga	NA	OTU32	32	0	0	0	0	1	0	0	0	0	1	0	0	1	1	1	1	1	1	1	1	0	0	0		0	0	0	0	0	0	0	0	0	0	0	1	0	0
ttatcttctaatattgctcatggtggagcttctgttgatttagctattttttcattacatttagctggaatttcttcaattctaggagcagtaaattttattactactgtaattaatatacgatcaataggaattacttttgaccgtatacctttatttgtatgatctgtagtaattacagctttattacttttattatctcttccagttttagctggagccattactatattattaacagatcgaaatttaaatacttcattttttgacccagcaggaggaggagacccaattttataccaacacttattt	1	GMGME007-14	Arthropoda	Insecta	Diptera	Anthomyiidae	Anthomyiinae	Hylemya	Hylemya vagans	OTU33	33	0	1	1	1	1	0	1	1	1	1	1	1	1	1	1	1	0	1	1	1	1	1	1		1	1	0	1	1	1	1	1	1	1	1	1	0	1
tctttctgctggtattgctcatggaggagcttctgtagatttagcaattttttctttacatttagcaggaatatcatcaattttaggagctgtaaattttattacaactgttattaatatacgatctcatggaattacttatgatcgaatacctttatttgtttgatcagttgtaattacagcattattattacttttatcattacctgtattagcaggagctattactatacttttaactgatcgaaatttaaatacttcattctttgatccagcaggaggaggagatccaattttatatcaacatttattt	1	CGDTA042-09	Arthropoda	Insecta	Diptera	Syrphidae	Syrphinae	Episyrphus	NA	OTU34	34	1	0	0	0	1	0	0	0	0	0	0	0	0	0	0	0	1	0	0	0	1	1	1		1	1	1	0	1	0	1	0	0	1	1	1	0	0
actagcttctaatattttccatagaggcccttcaattgatatatcaattttctctcttcatattgcaggaatatcttctattttaggagctattaattttatctctacaattattaacatacatcataagtcagtatcaatagacaaaatccctttaatagtttgatcaattttaattacagctattcttcttctactttccttaccagttctagcaggagcaattactatattattaacagatcgtaatttaaatacttcattttttgatccatcaggagggggagacccaattttataccaacatttattt	1	GBMIN11582-13	Arthropoda	Insecta	Hymenoptera	Formicidae	Myrmicinae	Myrmica	Myrmica ruginodis	OTU35	35	0	0	0	0	0	0	0	0	0	0	0	1	0	0	0	0	0	0	0	0	0	0	0		0	0	1	0	0	0	0	0	0	0	0	0	0	0
tctatcgtcagtgattgctcatggaggagcttcagttgatttggcaatttttagtcttcatcttgccggtatctcatcaatccttggagcagtaaatttcattactactgtgattaatatgcggtcggtaggaatttctttagataaaatacccctatttgtctgatctgttgctattactgccctcctattgttactctctctcccagttcttgctggtgctattactatgcttttaactgatcgtaatctaaatacttccttctttgaccccgcaggaggaggtgatcctattttgtaccaacatttgttt	1	AMTPD2781-15	Arthropoda	Insecta	Diptera	NA	NA	NA	NA	OTU36	36	0	0	0	0	0	0	0	0	0	0	0	0	0	0	0	0	0	0	0	0	0	0	1		0	0	0	1	0	0	1	1	0	0	0	1	0	0
actatcttctaatattgcccatagaggagcttccgttgatttagcaattttctctcttcatttagctggaatttcttctattttaggagctgtaaattttattacaactgtaattaatatacgatcaataggaattacatttgatcgaatacctttatttgtctgatcagtagtaattacagctttattattacttttatctttacctgtcttagcaggagcaattactatactattaacagatcgaaatttaaatacttctttttttgaccctgcaggaggaggagacccagtactataccaacatttattt	0.9718	CNFNU159-14	Arthropoda	Insecta	Diptera	Muscidae	Phaoniinae	Phaonia	NA	OTU37	37	0	0	0	0	0	0	0	0	0	0	0	0	0	0	1	0	0	0	1	0	0	0	0		0	0	0	0	0	0	0	0	0	1	0	0	0	0
actatcttctaatattgctcataatggaagatcagtagatttagcaatttttagattacacttagcaggtgtatcttcaattttaggagcagtaaattttattactactattattaatatacggcccttagggatatcatttgaccgaataccattatttgtttgagcggttggaattactgcagtacttttactcttatctttacctgttttagcaggagctattactatattattaactgatcgtaatttaaatacttctttttttgatcctgcaggaggaggtgacccaattttataccaacatctattt	1	GBCL42692-19	Arthropoda	Insecta	Coleoptera	Melandryidae	Melandryinae	Serropalpus	Serropalpus barbatus	OTU38	38	0	0	0	0	0	1	1	0	0	0	1	0	0	0	0	0	0	1	0	0	0	0	1		0	0	0	0	0	0	0	0	0	0	0	0	0	1
actttcatctaatattgcccatagaggtagatctgtagatctagctattttttccctacacttagcaggtatttcttctattttaggagctattaattttattacaacaatcattaatatgcgacttaataaattaatatttgatcaaatacctttatttgtgtgagctgtaggaattacagcatttttattactcctttctttacctgttttagcaggagctattactatattattaactgatcgaaatctcaatacttctttttttgatccagcaggaggaggagatccaattctttatcaacatttattt	1	ABOLA128-14	Arthropoda	Insecta	Lepidoptera	Erebidae	NA	Eilema	NA	OTU39	39	0	0	0	0	0	1	0	1	0	0	1	1	0	0	0	0	0	0	0	0	0	0	0		0	0	0	0	0	0	0	0	0	0	0	0	0	0
tctttcttctagaattgctcacggtggagcttctgttgatttagctattttttctcttcatttagctggtatatcttcaattctaggagcagtaaattttattactacagtaattaatatacgttctacaggtatttcttatgatcgaataccattatttgtttgatcagttgtaattacagctttacttcttttattatcattaccagttcttgctggagcaattacaatattattaacagaccgaaatttaaatacttctttttttgatccagccggaggaggggatcctattttatatcaacatttattt	1	BBDCM377-10	Arthropoda	Insecta	Diptera	Syrphidae	Syrphinae	Melanostoma	NA	OTU40	40	1	1	0	0	0	0	1	0	0	1	0	0	1	1	1	0	0	0	0	0	1	0	0		0	1	0	0	1	0	0	0	0	1	0	0	0	1
tttatcttctaatattgctcatagaggaagttctgttgatttagctattttttccttacatttagctgggatttcttcaattctaggggctattaattttattacaactattatcaatataaaactaaatggattatcttttgatcaaatacctttatttgtatgagctgtaggaattacagctcttttattattattatctctacctgttttagctggagctattactatattattaacagatcgaaatttaaatacttccttttttgatcctgctggaggaggagaccctattttataccaacatttattt	0.9806	FBLMZ099-12	Arthropoda	Insecta	Lepidoptera	Pyralidae	Phycitinae	Dioryctria	NA	OTU42	42	0	0	0	0	0	0	0	0	0	0	0	0	0	0	0	0	0	0	0	0	0	0	1		0	0	1	0	0	0	1	0	0	0	0	0	0	0
cttatcttcaaacatcgcccatggtggagcttctgtagatttagctattttttctttacatttagcaggaatttcctctattttaggagctgtaaattttattactactgtaattaatatacgatcaacaggaattacctttgaccgaatacctttatttgtatgatctgtagtaattacagctttattactccttttatctttaccagttttagctggagccattactatacttttaacagatcgaaatttaaatacctcattttttgacccagcaggaggaggagacccaattctataccaacacttattt	1	CNBAA482-12	Arthropoda	Insecta	Diptera	Anthomyiidae	Pegomyinae	Alliopsis	Alliopsis silvestris	OTU43	43	0	0	1	0	0	0	0	0	0	0	0	0	0	0	0	0	1	1	1	1	0	1	1		0	0	1	0	0	1	1	0	1	0	0	0	0	0
tttatcttcttcaatcgctcatggaggagcctctgtagatttagctattttttctcttcatctagctggtatatcttcaattttaggagcagtaaattttattacaacagtaattaatatacgatctaatggaattacatatgatcgaatacctttatttgtatgatcagtagtaattacagctttattacttttattatcattaccagttttagcaggagctattactatacttttaactgatcgaaatttaaatacttctttctttgaccctgctggaggaggagacccaattttatatcaacatttattt	1	CNCDB2466-11	Arthropoda	Insecta	Diptera	Syrphidae	Syrphinae	NA	NA	OTU44	44	1	1	0	0	0	0	0	0	1	0	0	0	1	0	0	0	1	0	0	0	1	1	0		1	0	0	0	1	1	1	0	0	1	0	0	0	0
actttcatctaacattgcccatggaggaagatctgtagatttagctatcttttcactccatttagctggaatttcttctattttaggagctattaattttattactacaattattaatatacgattaaataacttatcctttgatcaaatacctttatttatttgagctgtaggaattactgcatttttattattactatcattaccagttttagctggagctattacaatattactaacagatcgaaatttaaatacatcattttttgaccctgcaggaggaggagatccaattttataccaacatttattt	1	CGUKA364-09	Arthropoda	Insecta	Lepidoptera	Noctuidae	Noctuinae	Oligia	NA	OTU45	45	0	1	0	0	0	1	1	0	0	0	0	0	0	1	1	0	0	0	0	0	0	1	1		0	1	1	0	0	0	0	0	0	0	0	0	0	0
actttcatctaatattgcccatggaggaagatctgtagatttagccattttttctttacacttagctggaatttcatcgattttaggagcaatcaattttattaccacaattattaatatacgattaaatggtctatctttcgatcaaataccattatttatttgggcagttggaattacagcatttttattattattatctttacctgtattagcaggagcaattacaatacttcttacagatcgtaatttaaatacatctttttttgatcctgctggaggaggagatccaattttataccaacatttattt	1	LON3910-16	Arthropoda	Insecta	Lepidoptera	Noctuidae	Oncocnemidinae	Stilbia	Stilbia anomala	OTU46	46	0	0	0	0	0	0	0	0	0	0	0	0	0	0	0	0	0	0	0	0	0	0	0		0	0	0	0	0	0	0	0	0	0	0	0	0	0
actatcatctaatattgctcatggaggagcctctgttgatttagctattttttcccttcatttagcaggaatctcctctattctaggagccgtaaattttattacaactgtaattaatatacgatcaataggaattacattcgatcgcatacctttatttgtatgatcagtagtaattacagctttattattacttttatcattacctgttttagcaggagctattacaatattattgacagatcgaaatttaaatacatctttttttgaccctgcaggaggaggagatccagtattataccagcatttattt	1	GBDP15722-14	Arthropoda	Insecta	Diptera	Muscidae	Phaoniinae	Phaonia	Phaonia angelicae	OTU47	47	0	0	0	0	0	0	0	0	0	0	0	0	0	0	0	0	0	0	1	0	1	1	0		1	1	1	1	0	1	1	0	0	1	0	1	0	0
tttatcttctaatattgcacatggtggagcttctgtagatttagctattttttctcttcatttagcaggaatttcatcaattttaggagctgtaaattttattacaacagtaattaatatacgatcaacaggaattacttttgatcgaatacctttatttgtatgatctgtagtaattacagcattattacttttattatctttaccagttttagcaggagctattactatattattaacagatcgaaatttaaatacttcattttttgatccagcaggaggaggagatccaattctatatcaacatttattt	1	GBDP5790-09	Arthropoda	Insecta	Diptera	Anthomyiidae	Pegomyinae	Pegomya	Pegomya winthemi	OTU49	49	1	1	0	0	1	1	0	0	0	1	1	0	1	1	0	1	0	0	0	0	1	0	1		1	1	0	0	0	1	1	0	1	1	1	0	1	1
gctatcatctaacattgctcatggaggagcctctgttgatttagctattttttcccttcatttagcaggaatttcttcaattttaggagcagtaaattttattactactgtaattaatatacgatctacaggtattacacttgaccgaatacccttgtttgtttgatctgtagtaattacagctttgttacttcttttatctttaccagtattagcaggagctattactatattattaacagatcgaaatttaaatacttcattttttgacccagccggaggaggagatccaattttataccaacatttattt	1	GMGMG033-14	Arthropoda	Insecta	Diptera	Calliphoridae	Calliphorinae	Pollenia	Pollenia labialis	OTU50	50	0	0	0	0	1	1	0	1	0	0	0	1	1	1	1	1	0	0	0	0	1	1	0		0	1	0	1	0	1	0	0	0	0	0	0	0	0
gctatctgctagtattgctcatggaggagcatcagttgatttagctattttttctttacacttagcaggaatttcatcaattttaggagcagttaattttattacaacagttattaatatacgatctacagggatctcttttgatcgaatacctttatttgtatgatcagtagttattacagctattctcttactattatctttacctgtattagcaggagctattactatacttttaacagatcgaaacttaaatacatcattttttgatcctgcaggaggaggagatccaattttatatcaacatttattt	1	DINOR022-11	Arthropoda	Insecta	Diptera	Xylophagidae	Xylophaginae	Xylophagus	NA	OTU51	51	0	0	0	0	1	0	0	0	1	0	0	0	0	0	0	0	1	0	0	0	1	0	0		1	1	0	0	1	0	0	0	1	1	0	0	0	0
tttatcggctaatattgctcacagaggagcctctgtagatttagcaattttttcacttcatttagcaggaatatcttctattctaggagccgtaaattttattacaactgtaattaatatacgatcaactggaatttcatatgatcgtatacctttatttgtatgatctgtagtaattacagctttattacttcttctatctctacctgttttagcaggagcaattacaatacttttaactgaccgaaatttaaatacttcattttttgatcctgccggaggaggagatccaattttatatcaacatttattt	1	CNCDB015-11	Arthropoda	Insecta	Diptera	Syrphidae	Eristalinae	Blera	NA	OTU52	52	1	1	0	0	0	0	0	0	0	0	0	0	0	0	0	0	1	1	0	0	1	0	0		1	0	0	0	1	0	0	0	0	1	0	0	0	1
actttcatctaatattgctcatagaggaagatctgtagatctagcaattttttctttacatttagcaggaatttcctcaattttaggggctattaattttattacaacaattattaatatgcgaattaatggattatcatttgatcaaatacctttatttgtgtgagctgtaggaattacagcattattattattattatccttacctgtattagctggagctattactatattattaactgatcgaaatttaaatacatctttttttgatcctgctggaggaggagatcctattctttatcaacatctcttt	1	CGUKB993-09	Arthropoda	Insecta	Lepidoptera	Crambidae	Scopariinae	Scoparia	NA	OTU53	53	1	1	0	0	1	1	0	0	0	1	0	0	0	0	0	0	0	1	1	0	0	1	0		0	0	1	0	0	1	1	0	0	0	0	0	0	1
tttatcaagaggtattgctcattcaggttcttgtgtagatttagctattttttctctacatttagctggaatttcatctattttaggagctgtaaattttattactactatttttaatatgcgatctattgggataaatatagatcgaactccattatttgtttgatcagttttaattacagctattttattattattatctttacctgttcttgcaggagcaatcactatattattaactgatcgtaatttaaatacatctttttttgacccagcaggtggtggtgatccaattttgtatcaacatttattt	0.9917	SMTPO3476-15	Arthropoda	Insecta	Hemiptera	Aphrophoridae	Aphrophorinae	Aphrophora	Aphrophora alni	OTU54	54	0	0	0	0	0	0	1	0	0	0	0	0	0	0	1	1	0	0	0	1	0	0	1		0	0	1	1	0	1	1	0	0	0	0	1	0	0
tttagcttcaaatatttttcataacggtccttctgtagacttaacaattttttctctacatattgcaggtatatcctcaattttaggtgcaattaattttatttcaacaattcttaatatacatcataaaaatttttctattgataaaattcctttactcgtatgatcaattttaattacagctatcttacttctattatccttacctgttttagctggagctattactatactattaactgaccgaaatttaaatacttcattttttgatccttcaggaggaggagatccaattctgtaccaacatttattt	1	GMGRA757-13	Arthropoda	Insecta	Hymenoptera	Formicidae	Formicinae	Formica	Formica fusca	OTU55	55	1	1	1	1	0	0	0	0	0	0	0	0	0	1	0	0	0	0	0	0	1	1	1		0	0	0	0	0	0	0	1	1	1	1	1	0	1
tttatcatcttatatatttcactcatccccttcagttgatattgcaattttttcattacatataacaggaatttcttcaattattggatctttaaattttattgtaactattatattaataaaaaatttttcattaaattatgatcaaattaatttattttcttgatcagtttgtattacagtaatattattaattctatctttaccagttttagcaggagcaattactatacttctttttgatcgaaatttcaatacatctttttttgatcctataggaggtggagatccaattttatatcaacatctattt	1	BEEEE120-15	Arthropoda	Insecta	Hymenoptera	Apidae	Apinae	Bombus	Bombus pratorum	OTU56	56	0	0	0	0	0	1	0	0	0	0	0	0	0	0	0	0	0	0	0	0	1	1	1		1	0	1	0	1	1	0	0	0	0	0	0	0	0
actatcatctaacattgctcatggaggagcttctgttgatttagctatcttctctcttcatttagctggaatttcttcaattttaggtgctgtaaattttatcactactgtaattaatatacgatcaacaggaattacatttgatcgaatacctttatttgtatgatctgtagtaattacagctttattacttcttctatctttaccagttctagcaggagcaattacaatattattaacagatcgaaatttaaacacttcattttttgatcccgcaggaggaggagacccaattttataccaacatctattt	1	GBDP5815-09	Arthropoda	Insecta	Diptera	Calliphoridae	Helicoboscinae	Eurychaeta	Eurychaeta palpalis	OTU57	57	0	0	0	0	0	1	0	0	0	1	0	0	0	0	0	1	0	0	0	0	0	0	0		0	0	0	0	0	0	0	0	0	0	0	0	0	0
attatcttctaatattgctcatggtggagcttctgttgatttagctattttttctcttcatttagctggaatttcatcaattttaggagcagtaaattttattacaacagtaattaatatacgatcaacaggaattacatttgatcgtatacctttatttgtatgatctgtagtaattacagcactattacttttattatcattaccagttttagctggagctattactatattattaacagaccgaaacttaaatacttcattttttgatccggcaggaggaggagacccaattttataccaacatttattt	0.9831	CNTNH1279-14	Arthropoda	Insecta	Diptera	Anthomyiidae	Pegomyinae	Pegomya	Pegomya circumpolaris	OTU58	58	0	0	0	0	0	0	0	0	0	0	0	0	0	1	0	0	0	0	0	0	0	0	0		0	1	0	0	0	0	0	0	1	1	0	0	0	1
tctttctgctagaattgctcatggtggagcttctgtagatttagctattttttcccttcatttagcaggtatatcttcgattttaggagcagtaaattttattactactgtaattaatatacgatctcatggaatttcatatgatcgaatacctttatttgtatgatcagttgtaattactgctttattattacttttatcattacctgttttagcaggagctattacaatacttttaactgatcgaaatttaaatacttcattttttgatccagctggaggaggagacccaattttatatcaacatttattt	1	GMGMF1580-14	Arthropoda	Insecta	Diptera	Syrphidae	Syrphinae	Eupeodes	NA	OTU59	59	1	0	0	0	1	0	0	0	0	0	0	0	0	0	0	0	0	0	0	0	0	0	1		1	0	0	0	1	0	0	0	1	1	1	0	0	0
actttcatctaatatcgcccatagtggaagatccgttgatttagctattttttcattacatttagctggaatttcatcaattttaggagctgttaattttattacaactattattaatatacgaccaaataatatatctttagatcaaatacctttatttgtttgagctgttggaattacagcacttttattacttctttctttaccagtattagctggtgcaattaccatattattaacagatcgaaatttaaatacatcattctttgaccctgctggaggaggagatcctattctttaccaacatttattt	1	CGUKC781-09	Arthropoda	Insecta	Lepidoptera	Tortricidae	Olethreutinae	Epinotia	NA	OTU61	61	1	1	0	0	1	1	0	0	0	1	0	0	1	0	0	0	1	1	0	0	1	1	1		1	1	0	0	1	1	0	0	1	1	0	0	1	1
tttagctagaggaattgcacatgcaggagcatgtgttgacttagccatcttctctcttcaccttgcaggagtttcatcaattttaggagcagtaaatttcatttccacaattattaatataaaatctattaatatatcctcagaacaaatccccttatttgtgtgatctgtaggaattactgccctacttttattattatcattaccagtattggccggagctatcacaatattattgacagaccgaaatctcaatacatcattttttgatccagcaggaggaggagatcctattttatatcaacatttattt	0.9823	SMTPB20561-13	Arthropoda	Insecta	Blattodea	Ectobiidae	Ectobiinae	Ectobius	Ectobius lucidus	OTU62	62	0	0	0	1	0	0	1	0	0	0	0	0	0	0	0	0	0	0	0	0	0	0	0		0	0	0	0	0	0	0	0	0	1	1	1	0	0
tctttctgctagaattgcacatggaggagcttctgttgatttagcaattttttctcttcatttagctggtatatcatctattttaggagcagtaaattttattacaacagtaattaatatacgatcaagtggacttacatatgatcgaatacctttatttgtttgatcagtagtaattacagcattattattacttctatctttaccagttttagctggagctattactatacttttaactgatcgaaatttaaatacatcattttttgacccagcaggaggaggtgatccaattttataccaacatttattt	1	BBDCQ024-10	Arthropoda	Insecta	Diptera	Syrphidae	Syrphinae	Syrphus	NA	OTU63	63	1	0	0	0	0	0	1	0	0	0	0	0	0	0	0	0	0	0	0	0	0	0	0		0	0	1	0	1	0	0	0	0	0	0	0	0	0
actatcttcctatttatttcattcatccccatctgtagatattgctattttttcattacacataacaggaatttcttctattattggatctttaaattttattgtaactattatatttataaaaaattactcattaaattatgatcaaattaatctattttcatgatcagtatgtattacagttattttattacttttatctcttccagttttagcaggagctattacaatattactttttgatcgaaattttaatacatctttttttgatccaataggtggtggagatccaattctttatcaacatttattt	1	BEEEE027-15	Arthropoda	Insecta	Hymenoptera	Apidae	Apinae	Bombus	NA	OTU64	64	0	1	0	0	0	0	0	0	0	0	0	0	0	1	0	0	0	0	0	0	0	1	0		0	1	1	0	1	1	0	0	0	1	0	0	0	1
attatcagctgcaattgcccatggaggaggatctgtagatttagcaattttttctttacatcttgcaggaatttcttctattttaggggcagttaattttattactactgtaattaatatacgatcaacaggaattacattcgatcgaatacctttatttgtttgagcagtagtaattacagctattcttttattattatctttacctgtattagcaggtgcaattactatacttttaacagatcgaaatttaaatacctccttttttgaccctgctggaggaggagacccaattttatatcaacatttattt	0.9817	GMGMK860-14	Arthropoda	Insecta	Diptera	Tabanidae	Tabaninae	Haematopota	Haematopota pluvialis	OTU65	65	0	1	0	0	0	1	0	0	0	0	0	0	0	1	1	0	0	0	0	0	0	1	1		0	1	0	0	0	1	0	0	0	0	0	0	0	0
tttatcatctaatattgctcatggaggagcttctgttgatttagctattttttctcttcacttagcaggaatctcttcaattttaggagctgtaaattttatcactactgtaattaatatacgatcaataggaattacttttgatcgaatacctttatttgtttgatctgtagtaattacagctttattacttttgctatctttaccagtattagcaggagctattactatattattaacagatcgaaatattaatacatcattttttgatccagcaggaggaggggatcctattttataccaacatttattt	1	GBMIN53161-17	Arthropoda	Insecta	Diptera	Calliphoridae	Calliphorinae	Calliphora	Calliphora vicina	OTU66	66	0	0	0	0	0	0	0	0	0	1	0	0	0	0	0	0	0	0	0	0	0	1	0		0	0	0	0	0	0	0	0	0	0	0	0	0	0
tttatcttctaatattgctcatggtggagcttctgtcgatttagctattttttctctacatttagcaggaatttcatctattttaggagctgtaaattttattacaactgtaattaatatacgatcaacaggaattacttttgaccgaataccattatttgtatgatctgtagtaattacagctttattacttttattatctttaccagttttagctggagcaattactatattattaacagatcgaaatctaaatacttcattttttgaccctgcaggaggaggagatcctattttatatcaacatttattt	1	GBDP17503-15	Arthropoda	Insecta	Diptera	Anthomyiidae	Anthomyiinae	Botanophila	Botanophila fugax	OTU67	67	1	0	0	0	1	1	0	0	1	0	0	0	1	0	1	0	1	1	0	0	1	1	1		1	1	1	1	1	1	1	0	0	1	0	1	0	0
attatcatcaaatattgctcatggaggaagttcagtagatttagctattttttctttacatttagctggaatttcttctattttaggagctattaattttattacaacaattattaatatacgattaaataacttatcttttgatcaaataccattatttgtatgagctgtaggtattacggctttcttattactactatctttacctgtattagcgggcgctattacgatactattaacagatcgaaatttaaatacatcattttttgaccctgctggtggaggagacccaattttataccaacacttattt	1	GWORG138-08	Arthropoda	Insecta	Lepidoptera	Geometridae	Ennominae	Pungeleria	Pungeleria capreolaria	OTU68	68	0	0	0	0	0	0	0	0	0	0	0	0	0	0	0	0	0	0	0	1	0	0	0		1	0	0	0	0	0	1	0	1	0	1	1	0	0
attatcttcctatttatttcattcatccccttcaatagatattgcaattctttctcttcatatagcaggaatctcatctattattggatcattaaattttatcgttacaattattttaataaaaaatttttcattaaaatttgaccaaattaatttattttcatgatcagtatgtatcactgtatttttattaattatatcattaccagttttagggggtgctattacaatacttttttttgatcgaaattttaatacatcattctttgatcctataggaggaggagacccaattctttaccaacacttattt	1	BEEEE315-16	Arthropoda	Insecta	Hymenoptera	Apidae	Apinae	Bombus	Bombus soroeensis	OTU70	70	0	0	0	0	0	0	0	0	0	1	0	0	0	0	0	0	0	0	0	0	1	1	1		0	0	1	0	0	0	0	0	0	0	0	0	0	0
tctttcttctggtattgctcatggtggagcttctgttgatttagctattttctctttacatttagcaggtatatcatcaattctaggagctgtaaattttattacaactgtaattaatatacgatctaatggtatttcttatgatcgaatacctttatttgtttgatctgttgtaattacagctttattacttcttttatcattaccagttttagctggagcaattacaatacttttaactgatcgaaatttaaatacttcattttttgatccagctggtggaggagatccaattttatatcaacatttattt	1	CNCDB2500-11	Arthropoda	Insecta	Diptera	Syrphidae	Syrphinae	Meliscaeva	Meliscaeva auricollis	OTU71	71	1	0	0	0	0	0	0	0	0	0	0	0	1	0	1	0	0	0	0	0	1	0	0		0	0	1	0	1	1	0	1	1	1	0	0	0	0
attatcttctaatattgctcatggtggaagatctgttgatctagcaattttttccctccatcttgcaggaatctcatcaattttaggagcaattaattttattacaactattattaatatacgaataaataacatatcatttgatcaaatacctttatttatttgatcagtaggaattactgctttattattattattatcattacctgttttagctggagctattactatacttttaacagatcgaaatttaaatacttctttttttgatcctgcaggaggaggagatcctattttatatcaacatttattt	1	FBLMT784-09	Arthropoda	Insecta	Lepidoptera	Oecophoridae	Oecophorinae	Harpella	Harpella forficella	OTU72	72	0	1	1	0	0	1	0	0	0	0	0	0	0	1	1	0	0	1	0	0	0	0	0		0	0	1	0	0	1	1	0	0	0	1	1	0	1
attatcatcaaacattgctcacagaggagcatcggttgacttagcaattttttctttacatctagctgggatttcatctattttaggggctgttaattttattactactgtaattaatatacgttctattggaattacatttgatcgaataccattatttgtttgatctgtagtaattacagcattattattacttttatctttacctgtattagcaggagctattacaatattattaacagatcgaaatttaaatacatcattttttgatcctgctggaggaggagatccaattttatatcaacatttattt	1	GBDP27573-19	Arthropoda	Insecta	Diptera	Fanniidae	Fanniinae	Fannia	NA	OTU73	73	0	0	0	0	0	0	0	0	0	0	1	1	0	0	1	1	0	0	1	0	0	0	1		0	0	0	0	0	0	1	1	0	1	0	1	0	0
tctttctgcaagaattgctcatggtggagcttctgttgatttagctattttttctcttcatttagctggaatatcctcaattttaggagcagtaaattttattactacagtaattaatatacgatctaatggactttcttatgaccgaatacctttatttgtatgatcagtagtaattacagctttattattacttttatctttaccagttttagctggagctattacaatattattaactgatcgaaatttaaatacttcattctttgacccagcaggaggaggagatccaattttatatcaacatttattt	1	NODIA284-17	Arthropoda	Insecta	Diptera	Syrphidae	Syrphinae	Parasyrphus	NA	OTU75	75	1	0	0	0	0	0	0	0	0	0	0	0	0	0	0	0	0	0	0	0	0	0	0		1	0	0	0	0	0	0	0	1	0	0	0	0	0
tctttcttctagaattgctcacagaggagcttctgttgatttagcaattttttctcttcatttagctggtatatcctctattttaggagcagtaaattttatcactactgttattaatatacgatctaatggaatttcatatgatcgaatgccattatttgtttgatcagttgttattacagctttattacttcttttatccttaccggttttagcgggagctattactatattattaactgatcgaaatttaaatacttcattttttgaccccgctggaggaggagatcctattttatatcaacatttattt	1	BEEEE402-16	Arthropoda	Insecta	Diptera	Syrphidae	Syrphinae	Platycheirus	NA	OTU76	76	1	0	0	0	1	0	0	0	1	0	0	0	0	0	0	0	1	0	0	0	1	1	0		1	1	1	1	1	1	0	1	1	0	0	0	0	0
tctttcagcaagaattgcccatggaggtgcatcagttgatctagcaattttttcacttcatttagcaggaatatcttctattttaggagcagtaaattttattactactgttattaatatacgatctactggaattacatatgatcgaatacctttatttgtttgatctgttgtaattacagctttattactacttttatctttaccagttttagccggagcaattacaatacttttaactgatcgaaatttaaatacttcattttttgatcctgctggaggaggtgatcctattttataccaacatttattt	1	GBDP6335-09	Arthropoda	Insecta	Diptera	Syrphidae	Eristalinae	Xylota	Xylota sylvarum	OTU77	77	0	0	0	0	0	0	0	0	0	0	1	0	0	0	0	0	0	1	1	1	0	0	0		0	0	0	0	0	0	1	0	0	0	1	0	0	0
tttatcttctaatattgctcatggtggagcttctgttgatttagctattttctctcttcatttagcaggaatttcttcaattttaggtgcagtaaattttattactacagtaattaatatacgatcaacaggaattacatttgaccgaatacctttatttgtttgatctgtagtaattactgcattattacttttattatcattacctgtattagccggtgctattactatattattaacagatcgaaatttaaatacttcgttttttgacccagcaggaggaggagaccctattctataccaacatttattt	1	CNBRI341-14	Arthropoda	Insecta	Diptera	Anthomyiidae	Pegomyinae	Pegomya	Pegomya geniculata	OTU78	78	0	0	0	0	0	0	0	0	0	1	1	0	0	0	0	0	0	0	1	0	0	0	1		1	1	1	1	0	1	1	1	0	1	0	1	0	0
tttatctgctaatattgcccatagtggagcttccgttgatttagctattttttctcttcatttagcaggaatatcttctattttaggcgcagtaaattttattacaactgttattaatatacgatctactggaatttcttatgaccgaatacctttatttgtatgatcagtagtaattaccgctcttcttcttcttttatctttaccagttttagcaggagcaattactatacttttaactgatcgaaacttaaatacttcattttttgatccagcaggaggtggagatccaattttatatcaacacttattt	0.9935	CNCDB1783-11	Arthropoda	Insecta	Diptera	NA	NA	NA	NA	OTU79	79	0	0	0	0	0	1	0	0	0	0	0	0	0	0	0	0	1	0	0	0	0	0	0		1	0	0	0	0	0	0	0	0	0	0	0	0	0
tttatcaaatattattgcccatgggggaccttctgtagatctcgctattttttctttacatttagcggggatttcttctattttaggggccgttaattttattacaacaattatcaatatacgttctgtggggattacttttgaccgaatgcctttatttgtgtgatcagtttttattactgcaattttattacttttatctttaccagtgctagccggagctattacaatgttattaacagatcgaaatttaaatacttctttttttgaccccgctggaggaggagatcctattctatatcaacatttattt	1	GBMWN182-15	Arthropoda	Insecta	Diptera	NA	NA	NA	NA	OTU80	80	0	0	0	0	0	0	0	0	0	0	0	0	1	0	0	1	1	0	0	1	0	0	0		0	1	0	0	1	0	0	0	0	0	0	0	0	0
tttatcaagaagaatttctcacgcaggaccatcagtagatttaactattttttctttacatctagcaggaatttcatcaattttaggagctattaattttatttcaacaataattaatatacgtatcaaaggaataaatatagaacgaatacctttatttatttgagcagtgtcattaacagctttattattattattatcattaccagtattagcgggtgcaattactatattattaactgatcgaaatttaaatacttcattttttgatccatcagggggaggagatccaattttatatcaacatttattt	1	FBSYB1097-12	Arthropoda	Insecta	Hymenoptera	Tenthredinidae	Allantinae	Ametastegia	NA	OTU81	81	0	0	0	0	0	1	0	0	0	0	0	0	0	0	0	0	1	0	1	0	1	0	1		1	1	1	1	0	1	1	1	0	0	0	1	0	0
actttcatctggaattgctcatgctggagcatctgtagacttggcaattttttcattacatttagcaggaatttcttctattttaggggctgtaaattttattacaactgtaattaatatacgatcttcaggaattacttttgatcgaatacctttatttgtttgatcagtagttattacagcagtattattgcttctttcattaccagtattagctggtgctattactatacttttaacagatcgaaatttaaatacttcattctttgaccctgctgggggaggagaccctattctatatcaacatttattc	0.9968	DINOR366-18	Arthropoda	Insecta	Diptera	Limoniidae	Limoniinae	Metalimnobia	NA	OTU82	82	0	0	0	0	0	0	0	1	0	0	1	1	1	0	1	0	0	0	0	0	0	0	0		0	0	0	0	0	0	1	0	0	0	0	0	0	0
attagcctcaaatatttttcataatggcccctcagttgatttaactattttctcccttcatatcgctggaatctcctctattttaggagctattaattttatttcaaccattataaatatacaccataaaaatttttctatcgataaaatacctttacttgtatgatcaattttaattactgcaattttattacttttatctcttccagttcttgcaggagctattacaatacttctaactgaccgtaatcttaatacttcattttttgatccatcaggtgggggagatcctattttatatcaacatcttttc	1	ARTNO114-17	Arthropoda	Insecta	Hymenoptera	Formicidae	Formicinae	Lasius	NA	OTU83	83	0	0	1	0	0	0	0	0	0	0	0	0	1	0	0	0	0	0	0	0	0	0	0		0	0	0	0	0	0	0	0	0	0	0	0	0	1
tctatcatctggaattgctcatgctggagcttctgttgatctagctattttttctttacacttagcaggaatttcttcaattctaggggcagtaaattttattactactgtaattaatatacgagcaacaggtattacttttgatcgaatacctttatttgtttgatctgtagtaattacagctattcttcttcttttatcattaccagttcttgctggagctattactatactactaacagatcgaaatcttaatacttctttctttgacccagctggaggaggggaccctattttataccaacatttattc	1	GMGRF5361-13	Arthropoda	Insecta	Diptera	Limoniidae	Limoniinae	Discobola	Discobola annulata	OTU84	84	0	0	0	0	0	0	0	0	0	0	0	0	0	0	0	0	0	0	0	0	0	0	0		0	0	0	0	0	0	0	0	0	0	0	1	0	0
actatcatccaacattgcgcacggaggatcttcggttgatttagccattttcagactacatttagccggggtttcctcaattttaggagctattaattttatttctacaataattaatatacgacctgctggaatgactatagaccgaatacccctgttcgcctgagcaattataattacagccgtgctcctactactttcccttcccgttctagcaggggcaattacaatacttttaacggaccgaaatttaaatacatcatttttcgacccggctgggggtggagaccctattctataccaacatttattt	1	COLFF381-13	Arthropoda	Insecta	Coleoptera	Mordellidae	Mordellinae	Tomoxia	Tomoxia bucephala	OTU85	85	0	0	0	0	0	1	0	0	0	0	0	0	0	1	0	0	0	1	0	0	0	0	0		0	1	0	0	0	1	0	0	0	0	0	0	0	0
actatcttctaatattgctcatggtggagcttctgtagatttagcaattttttctcttcatttagcagggatttcgtctattttaggagctgtaaattttattacaactgttattaatatacgatcaacaggaattacctttgatcgaatacccttatttgtttgatcagtagtaattacagctttattacttttattgtctttacctgtattagcaggagcaattactatacttttgacagatcgaaatttgaatacttcattttttgatccagcaggaggaggagatccaattttatatcaacatttattt	1	GMGMA374-14	Arthropoda	Insecta	Diptera	Anthomyiidae	Pegomyinae	Pegoplata	NA	OTU86	86	0	0	0	0	0	0	0	0	0	0	1	0	0	0	0	0	0	0	0	1	0	0	0		0	1	0	0	0	0	0	0	0	0	0	0	0	0
attatcatccaaccttaatcatgaaggtatatcaatagatttaactatcttctctttacacttagcaggaatatcatcaattataggagctttaaattttattacaaccatcataaatataagtcctaaaagcttatctatagaaaaactatctttatttatttgatcaattaaaattacaactattttattacttttagctgtccctgtattagctggtgccatcaccatacttctaactgatcgtaatttaaatacatcattttttgatcccgcaggaggtggtgatcctattttatttcaacacttattt	0.9903	ASQIC515-09	Arthropoda	Insecta	Hymenoptera	Ichneumonidae	Cylloceriinae	Cylloceria	NA	OTU87	87	0	0	0	0	0	0	0	0	0	0	0	0	0	0	0	0	0	0	0	0	0	1	0		0	0	1	1	0	1	1	0	0	0	0	0	0	0
attgtcagcaggaatcgcgcatggaggagcatcagttgatctggctattttttcattacacctagcaggaatttcatcaattttgggggcagtaaattttattacaacagtaattaatatgcgatcaacagggattactcttgatcgaatacctctatttgtatgatcagttgttattactgcaattcttttattattatccctcccagttttagcaggagcaattacaatactattaacagaccgaaatttaaatacatcattctttgaccctgcaggaggaggagaccccattttataccaacatttattc	1	GBDP28589-19	Arthropoda	Insecta	Diptera	Dolichopodidae	Sciapodinae	Sciapus	NA	OTU88	88	1	0	0	0	0	1	0	0	0	1	1	0	0	0	0	0	0	0	0	0	0	1	0		0	1	0	0	0	0	0	0	0	0	0	0	0	0
cttatcatctaatattgcccatggaggagcttctgttgatttagctattttttcccttcatttagccggaatctcctcaattctaggagcagtaaattttattactacagttattaatatacgatctactggtattacctttgatcgaatgcccttatttgtttgatcagtagtaattacagctctacttttattactttctttgcctgtacttgcaggagctattactatattattaacagatcgaaatattaatacttcatttttcgaccctgcagggggaggagaccctatcctatatcaacatttattt	1	GBMIN60390-17	Arthropoda	Insecta	Diptera	Sarcophagidae	Sarcophaginae	Sarcophaga	Sarcophaga rosellei	OTU90	90	0	0	0	0	0	0	1	0	0	1	0	0	1	0	0	0	0	1	1	0	0	1	1		0	0	0	0	0	1	0	0	0	0	0	1	0	0
tttatcttctaatatcgctcatggtggagcttctgttgatttagctattttttccttacatttagcaggaatttcctctattttaggagctgtaaattttattactactgtaattaatatacgatcaataggaatcacctttgatcgaatacctttatttgtatgatctgtagtaattacagctttacttcttcttttatctttaccagttttagctggagctattactatacttttaacagatcgaaatttaaatacctcattttttgacccagcaggaggaggagatccaattttataccaacatttattt	1	DRYAS10835-15	Arthropoda	Insecta	Diptera	Anthomyiidae	NA	NA	NA	OTU91	91	0	0	0	0	0	0	0	0	0	0	0	0	0	0	0	0	0	0	0	0	1	1	0		1	0	0	0	1	0	0	0	1	0	0	0	0	0
actatcatccaatattgctcacagaggatcatcagttgatttagcaatcttcaggctccatttagcaggtatttcctcaattcttggagcagtaaattttatttctacaattatcaatataaaatcaccaaatataacttcagatcaaatacccctatttgtttgatctgtaggaattaccgctctattactattactctctcttccagtactagcaggagctatcacaatactattaaccgaccgaaatttaaatacaactttctttgaccctacaggagggggagatcctatcttataccaacatctattt	1	GCOL1646-16	Arthropoda	Insecta	Coleoptera	Lycidae	Erotinae	Platycis	NA	OTU92	92	0	0	0	0	0	0	0	1	0	0	0	1	0	0	0	0	0	0	0	0	0	0	0		0	0	0	1	0	0	0	1	0	0	0	0	0	0
tctttcttctaatattgctcatagaggatcttctgtagatcttgcaatttttagtttacacttagcaggaatttcatctattctaggagcagtaaattttattactacagtaattaatatacgtcctagaggaatatctttagatcgaatacctttatttgtttgagctgttgttattacagctgttttattattactttcattgcctgtattagcaggtgcaattacaatattattaacagatcgaaatttaaatactactttttttgatcctgctggtggtggagatcctattctatatcaacatttattt	1	FBCOA427-10	Arthropoda	Insecta	Coleoptera	Pyrochroidae	Pyrochroinae	Pyrochroa	Pyrochroa coccinea	OTU93	93	0	0	0	0	1	1	0	0	1	0	0	0	0	0	0	0	0	0	0	0	0	0	0		0	0	0	0	0	0	0	0	0	0	0	0	0	0
tttatcatcatatatatttcattcatcaccttctattgatattgcaattttttcattacatataactggaatttcttcaattattggatcattaaattttattgtaactattttattaataaaaaatttttcattaaattatgatcaaattaatttattctcttgatcagtttgtattacagtaatattattaattttatctttaccagttttagcaggagcaattactatacttctttttgatcgaaattttaatacatctttcttcgatccaataggaggaggtgatcctattctttatcaacatttattt	1	BEEEE028-15	Arthropoda	Insecta	Hymenoptera	Apidae	Apinae	Bombus	NA	OTU94	94	1	0	1	0	1	0	0	0	0	0	0	0	0	0	0	0	0	0	0	0	0	0	1		0	0	0	0	0	0	0	0	0	1	0	0	0	0
actttcatcaaatattgctcacagaggaagatctgtagatctagctattttttctcttcatttagcaggtatttcttctattttaggagctattaattttattactacaattattaatatacgattaaataaattaatatttgatcaaatacctttatttgtatgagcagtaggtattacagcatttttattacttctttcattaccagtattagcaggagctattacaatattattaactgatcgaaatcttaatacatctttttttgatcctgcaggaggtggagatcccattctttatcaacatttattt	1	ABOLA126-14	Arthropoda	Insecta	Lepidoptera	Erebidae	NA	Atolmis	Atolmis rubricollis	OTU95	95	0	0	0	1	0	0	0	0	0	0	1	0	0	0	0	0	0	0	0	0	0	0	0		0	0	0	0	0	0	0	0	0	0	1	0	0	0
attatcttctaatatcgcccatagaggagcttctgttgatttaacaattttttcacttcatttagctggaatttcctctattttaggggcagtaaattttattactactgtaattaacatacgatcaacaggtatttcatttgatcgaatacctttatttgtatgatcagtagtaattacagcattattattactcttatctttaccagtattagctggagcaattactatattattaacagatcgaaatctaaatacttctttcttcgaccccgccggaggaggtgacccagtattataccaacatttattt	0.9935	GMGMG123-14	Arthropoda	Insecta	Diptera	Muscidae	Phaoniinae	Phaonia	NA	OTU96	96	0	0	0	0	0	0	0	0	0	0	0	0	0	0	0	0	1	0	1	0	0	0	0		1	1	0	1	1	0	0	0	1	1	1	1	1	1
attatcttctaatattgcacataatggaacttctgttgacttagttattttttctttacatttagcagggatttcttcaattttaggagctgtaaatttcattacaactgtaattaatatacgatccaaaggtattacttttgaccgaataccattatttgtgtgatcagttgcaattacagctttattacttttattatcattaccagttttagctggtgctattactatattattaacagatcgaaatttaaatacttcatttttcgacccagcaggaggaggagaccctattctataccaacatctattt	0.9968	GMGMH086-14	Arthropoda	Insecta	Diptera	Anthomyiidae	Anthomyiinae	Eustalomyia	Eustalomyia histrio	OTU97	97	0	1	0	1	1	0	0	0	0	0	0	0	0	1	0	1	0	1	1	1	1	0	0		0	1	0	0	0	0	0	1	1	1	1	1	0	0
actttcatctaatatcgcacatagaggcagatctgtagatctagccattttttcactacacttagcaggaatttcttcaattttaggagcaattaattttatcacaactattattaatatacgaattaatggattatcttttgatcaaatacctttatttgtttgatctgttggaattacagctctacttcttcttttatcattaccagtattagccggagctattactatactacttactgatcgaaatcttaatacttctttttttgaccctgctggaggtggtgatcctattctataccaacatttattt	1	CGUKA354-09	Arthropoda	Insecta	Lepidoptera	Crambidae	Crambinae	Agriphila	Agriphila straminella	OTU98	98	0	1	1	0	0	1	1	0	0	0	0	0	0	0	0	0	0	0	0	0	0	1	1		0	0	1	0	0	0	0	0	0	0	1	0	0	0
tttatccagaactctttctcatagaggaggatctgtagatttagccattttttctttacatttagccgggatttcctcaattttaggagcagttaattttattaccactgtaattaatatacgagctattggcatttcatttgatcgcatacctttatttgtttgatcagtagttattactgcaatcttattacttctttcactaccagtattagctggagcaattactatactattaacagatcgaaatttaaatacatcattttttgatcctataggtgggggagaccctattttataccaacatttattt	1	GMGRB1496-13	Arthropoda	Insecta	Diptera	Bibionidae	Bibioninae	Bibio	Bibio varipes	OTU99	99	0	0	0	0	0	0	0	0	1	0	0	0	1	0	0	0	1	0	0	0	1	0	0		1	0	0	0	1	0	0	0	0	0	0	0	0	0
tttatcatcaattactggtcataactcaccatcagttgatttaagaattttctctttacatattgcaggaatttcatcaattataggtgcaattaattttattgtaacaattctaaatatacatgtaaaaacacactcattaaattttttaccattattctcatgatcagtcttaattactgcttttttacttttattatcactccctgtattagcaggagctattactatacttttaacagatcgaaattttaatacatcattcttcgatccaaccggaggaggagacccaattctatatcaacacttattt	1	GBAH7620-13	Arthropoda	Insecta	Hymenoptera	Vespidae	Vespinae	Vespa	Vespa velutina	OTU100	100	0	0	0	0	0	1	0	0	0	1	0	0	0	1	0	0	1	1	0	0	1	0	0		0	0	0	0	1	0	0	0	0	0	0	0	0	0
tctttctgctagtattgcacatggaggagcttctgttgatttagctattttttctcttcatttagcaggaatatcttcaattttaggagcagtaaattttattacaacagtaattaatatacgttctagtggacttacttatgatcgaatacctttatttgtatgatcagtagtaattacagctttattattacttctatcattaccagttttagcaggagctattactatattattaacagatcgaaatttaaatacttcattctttgacccagcaggaggaggagatccaattttatatcaacatttattt	1	BBDEC234-09	Arthropoda	Insecta	Diptera	Syrphidae	Syrphinae	Syrphus	Syrphus torvus	OTU101	101	1	0	0	0	0	0	0	0	0	0	0	0	0	0	0	0	1	0	0	0	1	0	0		1	1	0	0	1	0	0	0	1	0	0	1	0	0
attatcttctaacatcgcacatagaggatcttctgttgatttagcaattttttctcttcatttagctgggatttcttctattttaggagctgtaaattttattactactgtaattaatatacgatcaataggaattacatttgatcgaatgcctttatttgtttgatcagtagtaattacagccttattattacttttatctctgcctgttttagctggagcaattactatactattgacagatcgaaatttaaatacctctttttttgatcctgcaggtggaggtgacccagttttataccaacatttattt	0.9801	CNFNR4338-14	Arthropoda	Insecta	Diptera	Muscidae	Phaoniinae	Phaonia	NA	OTU102	102	0	0	0	0	0	0	0	1	0	0	1	1	0	0	0	0	0	1	0	0	0	0	0		0	1	1	1	1	1	1	1	0	0	0	0	0	1
attagcttcaaatatttttcataatggcccttcagttgacttaactattttttctcttcatattgcaggtatatcttctattcttggagctattaattttatttcaactatcataaatatacatcataaaaatttttctattgataaaattcccttacttgtatgatcaattttaattactgcaattttattactcttatccttaccagttcttgcgggagctattactatacttttaactgaccgcaaccttaacacttcattttttgatccatcagggggcggagatcctatcttatatcaacatcttttt	0.9903	GBAH0822-06	Arthropoda	Insecta	Hymenoptera	Formicidae	Formicinae	Lasius	Lasius brunneus	OTU103	103	0	0	0	0	0	0	0	0	0	0	1	0	0	0	0	0	0	0	0	0	0	0	0		0	0	0	0	1	0	0	0	0	0	0	0	0	0
tttatcttctaacattgctcatataggagcttctgtagatttaactattttttctcttcatttagctggaatttcttctattataggagctattaattttattactactgtaattaatatacgatcaacaggaattacatatgatcgaacacctttatttgtttgatcagtaataattacagctttattattacttttatctttacctgtcttagctggagctattactatattattaacagatcgaaatttaaatacttcattttttgatcctgctggaggaggagatccaattttatatcaacatttattt	1	CNGSF3875-15	Arthropoda	Insecta	Diptera	Muscidae	NA	NA	NA	OTU104	104	0	0	0	0	1	0	0	1	1	0	0	0	0	1	0	0	0	0	0	0	0	0	0		0	0	0	0	0	1	0	0	0	1	0	1	0	0
tttatcaagaagaatttcccatgcaggagcatcagtagatttaactattttttcacttcatttagctggaatctcatcaattttaggagcaattaattttatttcaacaataattaatataaaattaaaaggaataagatttgaacaaatacctttatttatctgagctgtttcattaacagctttattattacttttatcactacctgttttagcaggagcaattacaatacttttaacagatcgtaatttaaatacatcattttttgatccttcaggaggaggggatccaattctataccaacatttattt	1	FBSYM171-09	Arthropoda	Insecta	Hymenoptera	Tenthredinidae	Nematinae	Pristiphora	Pristiphora cincta	OTU106	106	0	0	0	0	0	0	0	0	0	0	0	0	0	0	0	0	0	0	0	0	0	1	0		0	0	0	0	0	0	0	0	0	0	0	0	0	0
tctctcattaaatattaaccatgaaggaatatcagtagacttatcaattttttcccttcatatagcaggaatatcttctattataggagctattaattttattactactattttaaatatacgacctaataaaataaatttagaaaaaataccactttttacttgagcaattaaaattactactattttattattattagctgttccagttttagctggagctatcacaatattattaacagatcgtaatattaatacatctttttttgatccttcaggagggggtgacccaattctttaccaacacctattc	1	GMGMB1259-14	Arthropoda	Insecta	Hymenoptera	Ichneumonidae	Orthocentrinae	Megastylus	Megastylus flavopictus	OTU107	107	0	0	0	0	0	0	0	0	0	0	0	0	0	0	1	0	0	0	1	0	0	0	0		0	0	0	0	0	0	0	1	1	0	1	0	0	1
tctttcatctaatatcgcccatggaggtagatctgtagatttggcaattttttctcttcatttagctggtatttcttcaattttaggagcaattaattttattactactattatcaatatacgtttgaataatatattttttgatcaattacctttattcgtatgagctgttggaattacggcatttttattattattatctttacccgtattagctggagctattacaatattactaactgatcgaaatttaaacacatctttttttgatcctgcaggaggaggagatcctattctttatcaacatttattc	1	CGUKA023-09	Arthropoda	Insecta	Lepidoptera	Geometridae	Larentiinae	Thera	NA	OTU109	109	0	0	0	0	0	0	0	0	0	0	0	0	0	0	0	0	0	0	0	0	0	0	0		0	1	0	0	1	0	0	0	1	0	0	0	1	0
tttatcaagaggtgtagcacatgctggtgcatgtgttgatttagctattttctctttacatttagcaggaatttcttctattctaggtgctgtaaattttattactactatttttaatatacgttcttcaggtatgaaaatagatcgaactcctttatttgtatgagcagttttgattactacaattttacttttactttccttaccagtcttggctggagctattacaatgttattaacagatcgaaatattaatacttcattttttgatccgtcggggggaggagatccaattttataccaacatttattt	1	BBHCM218-10	Arthropoda	Insecta	Hemiptera	Aphrophoridae	Aphrophorinae	Philaenus	NA	OTU112	112	0	0	0	0	0	1	1	1	0	0	0	0	0	0	0	0	0	0	0	0	0	1	0		0	0	0	0	0	0	0	0	0	0	0	0	0	0
ttatcttcaggaattgctcatggaggagcttcagttgatttagctattttttctttacatttagcaggaatttcatcaattcttggagctgtaaattttattacaactgtaattaatatacgttcatctggaattacttttgaccgaatacctttatttgtttgatcagttgtaattacagctattcttttattattatctttaccagttttagctggagctattactatactattaacagatcgaaatttaaatacatcattctttgatccagcaggagggggagacccaatcttataccaacatttattt	1	EMPID285-13	Arthropoda	Insecta	Diptera	Hybotidae	Oedaleinae	Oedalea	NA	OTU113	113	0	0	0	0	0	0	0	0	0	1	0	0	0	0	0	0	1	0	0	0	0	0	0		1	0	0	0	1	0	0	0	0	0	0	0	0	0
attatcatctaatatcgcgcatggaggggcctctgttgacttagctattttttctttacatttagcaggaatttcttcaattttaggagcagtaaattttattactacaataattaatatgcgatctacaggtattacttttgatcgaatacccctatttgcatgatcagtaataatcactgctttactattattactttccttacctgtacttgccggagctatcactatattattaactgaccgaaatattaacacttccttttttgatcctgcaggaggaggagatcctattctataccaacatttattt	1	GBMIN60263-17	Arthropoda	Insecta	Diptera	Sarcophagidae	Sarcophaginae	Sarcophaga	NA	OTU115	115	0	0	0	0	0	0	0	0	0	1	0	0	0	0	0	0	0	1	0	0	0	0	0		0	0	0	0	0	0	1	0	0	0	0	0	0	0
attatcagcatatttatatcattcttcaccttcagtagattttgcaattttttctcttcatatatcaggaatttcctcaattataggatcattaaacttaatagttacaattataataataaaaaatttttctataaattatgaccaaatttcattatttccatgatcagtttttattacagcaattttattaattatatcattacctgtattagctggagcaattactatactattatttgatcgaaattttaatacatcatttttcgatcctataggaggtggagatccaattctttatcaacatttattt	1	BEEMH001-06	Arthropoda	Insecta	Hymenoptera	Apidae	Apinae	Apis	Apis mellifera	OTU116	116	0	0	0	0	0	0	0	0	0	0	0	0	0	0	0	0	0	0	0	0	0	1	0		0	0	0	1	0	0	0	0	0	0	0	0	0	0
cttatcatctaatattgcacatagaggagcttctgttgatatagctattttttctcttcatttagctggaatttcttctattttaggggctattaattttattactactgtaattaacatacgatctacaggtattacttttgaccgattacccctttttgtctgatctgtattaattactgctattttattacttttatctttacctgttttagcaggagctattactatactattaactgatcgaaatttaaatacttctttctttgatcctgcaggaggaggagatcctgtattataccaacatttattc	1	GMNWG3552-14	Arthropoda	Insecta	Diptera	NA	NA	NA	NA	OTU119	119	0	0	0	0	0	0	0	0	1	0	0	1	0	1	1	1	0	1	0	0	0	1	0		0	1	0	1	0	0	0	1	0	1	0	0	0	0
cttatcttcaaatttagcccattctggggcttctgttgatttatctattttttctttacacttagcaggaatttcatcaattctaggagctttaaattttatttccacaattttaaatatacgaaccaaacaaataacaatagataaaatacctttatttgtttgatcagttctaattacagcaattttgcttcttctatctttaccagttttagccggagcaattactatactattaacagaccgaaatttaaatacatcttttttcgatcccgccggaggaggagatccgattctttatcaacatttattc	1	CNGIE143-12	Arthropoda	Insecta	Diptera	Sciaridae	NA	Hyperlasion	Hyperlasion wasmanni	OTU120	120	0	0	0	0	0	0	0	0	0	0	0	0	0	0	0	0	0	0	0	0	0	0	0		0	0	0	0	0	0	0	0	0	0	0	0	0	0
tttatctagaaatttatctcatgcaggagcatcagtagatttaacaattttttctttacatttagcaggaatttcttctattttaggagccattaatttcatttcaactatttttaatatacgaataaatggaataacaaatgaacgaataagattattttcatgatctgttttattaacagctttattattacttttatcattacctgttttagcaggagcaattactatactattaacagatcgaaatttaaatacatcattttttgacccatcaggaggaggagaccctattttataccaacatttattt	1	FBSYM118-09	Arthropoda	Insecta	Hymenoptera	Tenthredinidae	Allantinae	Athalia	Athalia liberta	OTU121	121	0	0	0	0	1	1	1	1	1	0	0	0	0	0	0	0	0	0	1	0	0	1	0		0	1	0	0	0	1	1	0	0	0	0	0	0	0
actttcatccaatattgctcatagaggtggatcagttgatttagcaattttttccctccacttagccggtatttcatcaattttaggggcagttaattttattacaactattattaatatacgacctaataatatatcccttgatcaaatacctttatttgtttgagctgtaggtattacagctcttcttctccttctttcattaccggtattagccggtgctattacaatattattaacagatcgaaatctaaatacttctttttttgaccctgccggaggaggagatcctattttatatcaacacctattt	1	CGUKC706-09	Arthropoda	Insecta	Lepidoptera	Tortricidae	Tortricinae	Olindia	Olindia schumacherana	OTU122	122	0	0	0	0	0	0	1	0	0	0	0	0	0	0	0	0	0	0	0	0	0	1	0		0	1	1	0	0	0	1	0	0	0	0	0	0	0
tttatcaagaaatattgctcacggtggagcatctgtagatttagcaattttttcacttcatttatctggtatatcttcaattttaggtgccgtaaattttattacaactgtaattaatatacgatcaacaggaatcacctatgatcgaatacctttatttgtatgatctgtagcaattactgctcttttacttctgttatcattaccagttttagctggagctattacaatattattaacagatcgaaatttaaatacatcattttttgacccagcaggaggaggagatccaattttatatcaacatctattt	1	BEEEE383-16	Arthropoda	Insecta	Diptera	Syrphidae	Eristalinae	Myathropa	Myathropa florea	OTU123	123	0	0	0	0	1	0	0	0	0	0	0	0	0	0	0	0	1	0	0	0	0	1	0		0	1	0	0	0	0	0	0	0	1	0	0	0	0
tttatcttctaatattgctcacagaagagcttctgttgatttagctatcttttctcttcatttagctggaatttcctctattataggagcagtaaacttcatcactactgtaattaatatacgatcagtaggaattacttatgatcgaatacctttatttgtttgatcagtaataattacagctttattattattattatctttacctgttttagctggagctattactatattattaactgaccgaaacttaaacacttcattctttgaccctgctggaggaggagaccctattttataccaacatttattt	0.9935	GBMWB2139-15	Arthropoda	Insecta	Diptera	NA	NA	NA	NA	OTU124	124	0	0	0	0	1	1	0	0	1	0	0	0	0	0	0	0	1	0	1	0	0	0	0		0	0	0	0	0	1	0	0	0	1	0	0	1	0
actttcatccaatattgcccatagaggaagttctgttgatttagcaattttttctctacatttagcaggaatttcatcaattttaggagctattaattttattactacaattattaatatacgattaaataatttatcatttgatcaaatacctttatttatttgagctgtaggaattacagcatttttattattactttcattaccagttttagcaggagctattactatacttttaactgatcgaaatttaaatacatctttcttcgaccccgcaggaggaggagacccaattttatatcaacatttattt	1	ABOLA174-14	Arthropoda	Insecta	Lepidoptera	Erebidae	NA	Herminia	Herminia grisealis	OTU125	125	0	0	0	0	1	1	0	0	0	1	0	0	0	0	0	0	0	0	0	0	0	0	0		1	1	0	0	0	1	0	0	0	0	0	0	0	0
tttatcttctggaattgcacacggaggcgcctctgttgatttagcaattttttcccttcatttagctggaatttcttctattttaggagcagtaaattttattacaactgttattaatatacgttctactggtattacttttgaccgaatacccttatttgtatgatctgttgtaattactgcccttttactattattatctttacctgttttagcaggagctattacaatacttttaacagatcgaaatttaaatacatctttctttgaccccgcaggtggaggagacccaattttataccaacatttattt	0.9968	GBMWB1226-15	Arthropoda	Insecta	Diptera	NA	NA	NA	NA	OTU127	127	0	0	0	0	0	0	0	0	0	0	0	0	0	0	0	0	0	0	0	1	0	0	0		0	1	0	0	1	0	0	1	0	0	0	0	0	0
gctatcgtcaggaattgcccatgggggagcttctgtagatttagcaattttctctcttcatttagcaggaatttcttcaattttaggagccgtaaattttatcacaactgtaattaatatacgatcaacaggtattacttttgaccgaatacctttatttgtatgatctgttgtaatcacagccctattacttttattatctcttcctgtattagctggagctattacaatacttttaacagatcgaaatttaaatacatctttttttgacccagccgggggaggagacccaattttataccaacatttattt	1	GMGMA335-14	Arthropoda	Insecta	Diptera	Heleomyzidae	Suilliinae	Suillia	Suillia affinis	OTU128	128	0	0	0	0	1	1	1	0	1	0	0	0	1	1	0	1	1	1	0	0	0	1	1		0	0	0	0	1	0	1	0	1	0	1	0	0	1
attatcttcaggaattgctcatggaggagcatctgtagatctcgccattttctctcttcatttagctggaatttcgtctattttaggagcagttaattttattactacagtaattaatatacgttcctcaggtattactctagatcgaatacccctttttgtatgatctgttgtaatcaccgccatccttctacttctatcattaccagttttagcaggagctattactatattattaacagaccgaaatttaaatacatcattttttgaccctgcaggagggggagaccctatcttataccaacacctattt	1	GMGMA949-14	Arthropoda	Insecta	Diptera	Dolichopodidae	Medeterinae	Medetera	NA	OTU129	129	0	0	0	0	0	1	1	1	0	1	0	0	0	0	0	0	0	0	0	0	0	0	0		0	0	1	0	0	0	0	0	0	0	0	0	0	0
actagctgccaatattgctcacagaggatcttctgtagatttagcaattttcagacttcatttagctggagtctcttcaattttaggagctgtaaattttattactacagtaattaatatacgtcctcaaggaataactttagaccgaatacccttatttgtttgagcagtagtaattactgctgtattacttttactttcactaccagttctagcaggagctattacaatattactaacagatcgaaatttaaatacttctttttttgacccagcaggaggcggagatccaattttatatcagcacctattt	1	FBCOE1000-12	Arthropoda	Insecta	Coleoptera	Scraptiidae	Anaspidinae	Anaspis	Anaspis frontalis	OTU130	130	1	0	0	0	0	0	0	0	0	0	0	0	0	0	0	0	0	0	0	0	0	0	0		0	0	0	0	0	0	0	0	0	0	0	0	0	0
tttagcctctggaatcgcccatgcaggggcatctgttgatttagcaatcttttctttacacctagccggtatttcatcaattcttggggctgtaaactttattacaactgtcattaatatacgatcaacaggtattacatttgatcgaatacctttatttgtttggtctgttgtaattactgctgtactattattattatcacttcctgttctagcaggtgccattactatacttttaactgatcgaaatttaaatacttcattctttgacccagctggaggaggtgaccctattttataccaacatctattt	1	AMTPD3699-15	Arthropoda	Insecta	Diptera	NA	NA	NA	NA	OTU131	131	0	0	0	0	0	1	0	1	0	0	0	0	0	0	0	0	0	0	0	1	0	1	1		0	0	0	0	0	0	1	0	0	0	0	0	0	0
tctatctttaaatataaatcatgaaggaaactctgtagattttacaattttttctttacatatagcaggaatatcctcaattataggagcaattaattttattacaactattctaaacataaaaattataggtttatctttagaccaaacaactttatttagctgatcaattcaaattaccgctattttacttttattagctgtcccagttctagctggggcaatcactatattattaactgaccgaaatttaaatacttctttctttgacccctcaggagggggtgacccaattttataccaacatttattt	1	GMGML1432-14	Arthropoda	Insecta	Hymenoptera	Ichneumonidae	Banchinae	Lissonota	NA	OTU132	132	0	1	1	1	0	0	0	0	0	0	0	0	0	0	0	0	0	0	0	0	0	0	0		0	0	0	0	0	0	0	0	0	0	0	0	0	0
tttatcatcaaatattgctcatgaaggatcttctgtagatttaacaattttttctcttcatttagctggtatttcatcaattttaggagcagtaaattttattacaacagtaattaatatacgatcaacaggtattaattttgatcgaataccattatttgtttgatcagttgtaattacagctttattattacttttatcattacctgtattagcaggagctattactatattattaactgaccgaaatttaaatacttcattttttgatccagcaggaggaggagatcctattttatatcaacatttattt	1	GBMIN59932-17	Arthropoda	Insecta	Diptera	Rhinophoridae	NA	Rhinophora	Rhinophora lepida	OTU134	134	0	0	0	0	0	0	0	0	0	0	0	0	0	0	0	0	0	0	0	0	0	0	0		0	0	0	0	0	0	0	0	0	0	0	0	0	0
tttatcttctaatatcgctcacggaggaagatctgtagatttagctattttttccctacatttagctggaatttcctcaattttaggagcaattaactttattaccactatcatcaatatacgtctaaataatatattttttgatcaattacctttatttgtttgagcagtaggaattactgcatttttattattactttctttacctgttttagctggagctattactatattattaacagaccgaaatttaaacacatctttttttgaccctgctggaggaggagatcctattctgtatcaacatttattt	1	CGUKD210-09	Arthropoda	Insecta	Lepidoptera	Geometridae	Larentiinae	Euphyia	Euphyia biangulata	OTU135	135	0	0	1	1	0	1	1	0	0	0	1	0	0	0	0	0	0	0	0	0	0	1	0		0	0	0	0	0	0	0	0	0	0	0	1	0	0
tttatcttcaattattgctcatggaggagcttctgttgatttagctattttttcattacatttagctggaatttcttcaattttaggagcagtaaattttattacaaccgtaattaatatgcgggctactgggattacatttgatcgaatacctttattcgtttgatcagttgtaattactgctctattacttttactttctcttccagttttagccggagctatcacaatattattaacggatcggaatttaaatacttcattctttgaccctgcgggaggaggagacccaattctttaccaacatttattt	1	CNRMH344-12	Arthropoda	Insecta	Diptera	Muscidae	Muscinae	Musca	Musca autumnalis	OTU136	136	0	0	0	0	0	0	0	0	0	0	0	0	0	0	0	0	0	1	0	1	0	0	0		0	1	0	0	0	0	0	0	0	0	0	0	0	0
tttatcttctaatattgctcatcaaggatcttctgttgacttagcaattttttctcttcacttagctggaatttcatctattttaggagctattaattttattactacaattattaatatacgaattaaaaatttatcatttgatcaaatacctttatttgtatgatctgtaggtattacagctttattgttacttttatctttacctgttttagctggagctattactatattacttactgatcgaaatttaaatacatctttctttgatccagcaggaggaggagatccaattttatatcaacatttattt	1	EZHBA761-07	Arthropoda	Insecta	Lepidoptera	Hesperiidae	Hesperiinae	Ochlodes	NA	OTU137	137	0	0	0	0	0	0	0	0	0	0	0	0	0	0	0	0	0	0	0	0	0	1	0		0	1	0	0	0	1	0	0	0	0	0	0	0	0
actttcagctaatattgctcatagtggagcttcagttgatctagctattttttccttacatttagctggaatatcatcaattttaggagcagtaaattttattactacagtaattaatatacgttcaacaggaatttcttatgatcgtatacctttattcgtttgatcagtagtaatcactgctttattacttttattatctttacctgtattagcaggagctattactatacttttaactgatcgaaatttaaatacttcattttttgatcctgctggtggaggagaccctgtcctataccaacatttattt	1	GMGME142-14	Arthropoda	Insecta	Diptera	Syrphidae	Eristalinae	Rhingia	Rhingia rostrata	OTU138	138	0	0	0	0	0	1	0	0	0	0	0	0	0	0	0	0	0	0	0	0	0	0	1		0	0	1	0	0	0	0	0	0	0	0	1	0	0
attatcctcaacaatcgctcatgccggggcttctgtagacttagcaattttttcattacatttagcgggaatctcttcaattttaggggctgtaaattttattacaaccgttattaatatgcgatcagttggtgttacatttgatcgaataccattatttgtatgatctgtattaattacagcaattcttttacttctatctctaccggttttagctggcgctattacaatactattaacagaccgaaatttaaacacctctttttttgaccctgctggtgggggagacccaattttataccaacacttattt	0.9963	GBDP17705-15	Arthropoda	Insecta	Diptera	Clusiidae	Clusiinae	Clusia	Clusia flava	OTU139	139	0	0	0	0	1	0	0	0	1	0	0	0	1	0	0	1	1	0	0	0	1	0	0		1	1	0	0	1	1	0	0	1	1	0	0	1	0
actttcttctactattgctcatactggagcttctgttgatttagctattttttcattacatttagctggtatctcctcaattttaggggctgtaaattttattactacaattattaatatacgagccccaggaattcaatttgatcgaatacccctatttgtttgatcagttttaattacagctgttttattattactttctttacctgtattagcaggagctattactatacttttaactgatcgtaatttaaatacttcattttttgatcctgcaggtgggggtgacccaattttatatcaacacttattt	1	GMGRH169-13	Arthropoda	Insecta	Diptera	Mycetophilidae	Mycomyinae	Mycomya	Mycomya annulata	OTU141	141	0	0	0	0	0	0	0	0	0	0	0	0	0	0	0	1	0	0	0	1	0	0	0		0	0	0	0	0	0	0	0	0	0	0	1	0	0
tttatctgctaatattgcccatggtggatcatctgtagatttagctatttttagacttcacttagcaggaatttcttcaattttaggtgcagtaaattttatcactactgtcatcaatatgcgacctgttggaataagacccgaacgaatacctctttttgtttgagctgtagtaattactgcagttcttcttctattatctttaccagtcttagctggtgcaattactatattactaactgatcgaaatttaaatacttccttttttgacccctcaggtggtggagatccaattctttatcaacatttattt	1	PSFOR164-13	Arthropoda	Insecta	Coleoptera	Cerambycidae	Lepturinae	Stictoleptura	Stictoleptura rubra	OTU142	142	0	0	0	0	0	0	0	0	0	0	0	0	0	0	0	0	0	0	0	0	0	0	0		0	0	0	0	0	0	1	0	0	0	0	0	0	0
cttatcctctggtattgctcacgcaggagcttctgtagatttagcaattttttcccttcatttagcaggaatttcctctattcttggagcagtaaactttattactactgtaattaatatacgatcaacaggaattacttttgatcggatacctttatttgtttgatcagtagtaattactgctattttactattattatctttgcctgtattagctggagctattactatattattaactgatcgaaatttaaatacatctttttttgatcctgctgggggaggagatccaattttataccaacatttattc	1	DINOR449-18	Arthropoda	Insecta	Diptera	Limoniidae	Limoniinae	NA	NA	OTU144	144	1	0	0	0	0	0	1	0	0	1	0	1	0	0	0	0	0	0	0	0	0	0	0		0	0	0	0	0	0	1	0	0	0	0	0	0	0
actatctgctgcaattgcccatggaggaggatcagttgatttagctattttttctcttcatttagcaggaatttcttcaattttaggagctgttaattttattacaacagtaattaatatacgttctacaggaattacatttgaccgaatacccttatttgtatgagctgtagtaattactgctattcttttattattatctttaccagtattagcgggagctattacaatacttttaacggatcgaaatttaaatacatcattctttgacccagcaggaggaggagatccaattttatatcaacatttattt	0.9884	GMGRD3602-13	Arthropoda	Insecta	Diptera	Tabanidae	Tabaninae	Tabanus	Tabanus maculicornis	OTU145	145	0	0	0	0	0	0	0	0	0	0	0	0	0	0	0	0	0	1	0	0	0	0	0		0	0	0	0	0	0	0	0	0	0	0	0	0	0
tctttctgctagtattgctcatgaaggagcttctgtagatttagcaattttttctcttcatttagcaggtatatcctcaattttaggtgcagttaattttatcactactgttattaatatgcgatctaatggtatttcatatgatcgaataccattatttgtttgatcagtaataattacagctgtattactccttttatctcttcctgttttagcaggagcaattactatattattaacagatcgaaatttaaatacttctttttttgaccctgctggaggaggagaccctattttataccaacatttattt	1	GBDP1212-06	Arthropoda	Insecta	Diptera	Syrphidae	Syrphinae	Baccha	NA	OTU146	146	1	0	0	0	1	0	0	1	0	0	0	0	0	0	0	0	1	0	0	0	1	0	0		1	0	0	0	1	1	0	0	0	0	0	0	0	0
actttcatcaagaattgctcataatggagcttcagtagatttagctattttttctcttcaccttgcaggaatatcttccattttaggagctgtaaattttattactacagtaattaatatacgttctacaggaatttcatatgatcgaataccattatttgtatgatcagttgtaattacagctttattacttcttttatctttacctgttttagcaggtgcaattactatacttttaactgatcgaaatttaaatacttcattttttgatcctgctggaggaggagatccaattctttatcaacatttattt	1	GMGMB729-14	Arthropoda	Insecta	Diptera	Syrphidae	Eristalinae	Cheilosia	NA	OTU147	147	0	0	0	0	0	0	0	0	0	0	0	0	1	0	0	0	0	0	0	0	0	0	0		0	0	0	0	0	0	0	0	0	0	0	0	0	0
tttatcttctaatattgctcatggaggagcttcagtagatttagctattttctctcttcatttagctggaatttcttctattttaggagctgtaaattttattactactgtaattaatatacgatcaacaggaattacatttgatcgaatacctttatttgtttgatctgttgtaattacagctttattacttttactatcattaccagtattagctggagctattactatattattaacagatcgaaatttaaatacttcgttttttgatccagcaggaggaggagatccaattttatatcaacatttattt	1	GBDP18402-15	Arthropoda	Insecta	Diptera	Anthomyiidae	Pegomyinae	Emmesomyia	Emmesomyia grisea	OTU150	150	0	0	0	0	0	1	0	1	0	0	1	0	0	1	0	0	0	0	0	0	0	0	0		0	1	1	1	0	0	0	0	0	0	0	0	0	0
attatcctcgggtacagcacatagtggagcatcagtagatttagcaattttttctttacatttagctggaatttcatcaattttaggagctgtaaattttattactactgtaattaatatgcgtgctgcaggaatatcttttgatcgaatacctttatttgtttgatctgtagtaattactgctgttttattacttttatctttacctgttttagctggtgctattacaatattattaacagatcgaaatttaaatacttctttctttgatcctgcaggaggaggagacccaattttatatcaacatctattt	1	GMGME1274-14	Arthropoda	Insecta	Diptera	Limoniidae	Limoniinae	Limonia	Limonia nubeculosa	OTU152	152	0	0	0	0	0	0	0	0	0	1	0	0	0	0	0	0	0	0	0	0	0	0	0		0	0	0	0	0	0	0	0	0	0	0	0	0	0
attatcctcaaatacctcccatgctggagcatctgttgatttaacaattttttcattacatttagcaggtatttcttccattttaggagctattaactttatttctactattttaaatatacgaataaatggtataacaaacgaacgaataagtttattcacatgatcagtattattaacagctattttattattattatcattaccagtgctagcaggagcaattacaatattattaacagatcgaaatttaaatacatcattttttgacccttctggaggtggagaccccattctatatcaacatctattt	1	BASYM1647-11	Arthropoda	Insecta	Hymenoptera	Tenthredinidae	Allantinae	Athalia	Athalia cordata	OTU153	153	0	0	0	0	0	0	0	0	0	0	0	0	0	0	0	0	0	0	0	0	0	0	0		0	0	0	0	0	0	0	0	0	0	0	0	0	0
tttatcatctaacatcgctcatggaggggcttctgttgatttagctattttttctttacatttagcgggtatttcttcaattttaggagcagtaaattttattactacagtaattaatatacggtctacaggaattacttttgatcgaatacccctatttgtttgatcagtagtaattactgctttacttttattactttctttacctgtacttgccggagctattactatattattaactgatcgaaatattaatacgtcattttttgaccctgcaggaggaggagatcctattttataccagcatttattt	0.9968	GBMIN60456-17	Arthropoda	Insecta	Diptera	Sarcophagidae	Sarcophaginae	Sarcophaga	Sarcophaga vagans	OTU154	154	0	0	0	0	0	0	0	0	0	0	0	0	0	0	0	0	0	0	0	0	0	0	0		0	0	0	0	0	0	0	0	0	0	0	0	0	0
tctatcttcaaatattgcccatggtggagcttctgttgatttagcaattttctctcttcacttagcaggaatttcttctattctaggggctgtaaattttattacaactgtgattaatatacgttcaactggaattacatttgatcgaatacctttatttgtttgatcagttgttattacagctttattacttcttttatctttaccagttttagcaggagcaattactatattattaacagatcgaaatttaaacacttcattttttgatccagcaggaggtggagatcctattttatatcaacacttattt	1	GMGMA833-14	Arthropoda	Insecta	Diptera	Anthomyiidae	Anthomyiinae	Hydrophoria	Hydrophoria ruralis	OTU155	155	0	0	0	0	0	0	0	0	0	0	0	0	0	0	0	0	0	0	0	0	0	0	0		0	0	0	0	0	0	0	0	0	0	0	0	0	0
actttcatctactattgctcacgccggatcttcagttgatttagcaattttttcattacaccttgctgggatttcatcaattttaggagctattaattttattactacaattattaatatacgagctcctggaataacatttgatcgattacctttatttgtttgatcagttttaattacagctgtattattactattatcattaccagtattagctggagcaattactatattacttactgatcgtaatttaaatacttcattctttgaccctgctggaggaggagaccctattttatatcaacatttattt	1	GMGMD692-14	Arthropoda	Insecta	Diptera	Mycetophilidae	Mycetophilinae	Mycetophila	Mycetophila perpallida	OTU156	156	0	1	0	0	0	1	0	1	0	1	1	1	0	0	1	1	0	0	0	0	0	1	1		0	0	0	1	0	0	1	1	0	0	0	1	0	1
attatctagtaatatttctcattcaggaacttctgtagatttaacaattttctcccttcatttagcaggaatctcttcaattttaggagctattaattttattacaactgtaattaatatacgaacaataaatatagcatttgatcaaatatctttatttacatgatctgtagctattacagctttacttttattattatctttaccagttttagctggagctattacaatattattaacagatcgaaatttaaatacttcattttttgaccctataggaggaggagatcctattttatatcaacatttattt	1	LEATE184-13	Arthropoda	Insecta	Lepidoptera	Adelidae	Adelinae	Nemophora	Nemophora associatella	OTU157	157	0	0	0	0	0	0	0	0	0	0	0	0	0	0	0	0	0	0	0	0	0	1	0		0	0	0	0	0	0	0	0	0	1	0	0	0	1
tttatcatctagaattgctcatggaggagcttccgtagatttagctattttctctcttcacctagcaggaatttcttcaattcttggggcagtaaattttattacaactgtaattaatatacgttctacaggaattacctttgatcgaatacctttatttgtatgatctgtagttattacagctattttattacttctttctttacccgtattagcaggagcaattactatattattaacagatcgaaatctaaatacctcattctttgacccagcaggaggaggagaccctattttgtatcaacacctattt	1	GMGMI131-14	Arthropoda	Insecta	Diptera	Empididae	Empidinae	Empis	Empis tessellata	OTU158	158	0	0	0	0	0	0	0	0	0	0	0	0	0	0	0	0	0	0	0	0	0	0	0		0	0	0	0	0	0	0	0	0	0	0	0	0	0
tctttcttctaatattgctcacagaggaagctctgtagatttagctattttttctttacatttagctggaatttcatctattttaggagctattaattttattactactattattaatatacggttaaataatatatcatttgatcaaataccattatttgtttgagctgtaggaattacagcttttttattattattatcactacctgttttagcaggagccattaccatacttttaacagatcgaaatttaaatacatcattttttgatccagctggaggaggagatccaattttatatcaacatttattc	1	CGUKB945-09	Arthropoda	Insecta	Lepidoptera	Drepanidae	Thyatirinae	Thyatira	Thyatira batis	OTU160	160	0	0	0	0	0	0	0	0	0	0	0	0	0	0	0	0	0	0	0	0	0	0	0		0	0	0	0	0	0	0	0	0	0	0	0	0	0
tttatcttctaatattgctcacggaggaagatccgtagatttagctattttttcccttcacttagctggaatttcttctattttaggcgcaattaattttattacaactattattaatatacgattaaataatatattttttgatcaattacccttatttgtctgagctgtaggaatcacagcatttttacttcttttatctttacctgttttagctggagctattactatattacttacagatcgaaatttaaatacctcattttttgatcccgcaggaggaggagatccaattctctatcaacatttattc	1	CGUKA048-09	Arthropoda	Insecta	Lepidoptera	Geometridae	Larentiinae	Colostygia	Colostygia pectinataria	OTU161	161	0	0	0	0	0	0	0	0	0	0	0	0	1	0	0	0	0	0	0	0	0	1	0		0	1	1	0	1	0	0	0	0	0	0	0	0	0
ttgtctgctaacattgcccacagtggagcttcagtagatttaacaatttttagactacatttagcaggagtttcctctattttaggagccgctaatttcatttctacagtaattaacatacgatcaaaaagaatgactttagaatttttaccattatttgtatgagctgttataattaccgccctactattacttctatccctccctgttttagcaggagcaattactatattactcacagaccgtaatataaacacatcattttttgacccagccagaggaggagatccaatcttatatcaacatttattc	0.9935	FBCOB326-10	Arthropoda	Insecta	Coleoptera	Omalisidae	NA	Omalisus	Omalisus fontisbellaquaei	OTU162	162	0	0	0	0	0	0	0	0	0	0	0	0	0	0	0	0	0	0	0	0	0	0	0		0	0	0	0	0	0	0	0	0	0	0	0	0	0
tctttcagcaagtattgcacacagtggagcttctgttgatttagctattttttctttacatttagcaggtatatcttctattttaggagcagtaaattttattactacagttattaatatacgatctacaggaatttcttatgatcgaatacctttatttgtttgatcggttgtaattactgctttattattattattatctcttccagttttagcaggagctattactatacttctaactgaccgaaatttaaatacttcattttttgacccagcgggaggaggtgatcctatcttataccaacatttattt	0.9903	SYRAU211-15	Arthropoda	Insecta	Diptera	NA	NA	NA	NA	OTU163	163	0	0	0	0	0	0	0	0	0	0	0	0	0	0	0	0	0	0	0	0	0	0	0		0	0	0	0	0	0	0	0	1	1	0	0	0	0
attatcaaataatatctcacatgcaggagcatctgtagatttaacaatcttttctttgcatttagcaggaatttcatcaattttaggagcaattaatttcatctcaactataattaatatacgagtaagaggaataaaatttgaacgaatacctttatttatttgagcagtatcattaacagctttattattattattatcattaccagtactagccggtgcaattactatactattaacagatcgaaatttaaacacttcattttttgacccctctggaggaggagacccaattctttatcaacatctattt	1	BASYM101-10	Arthropoda	Insecta	Hymenoptera	Tenthredinidae	Tenthredininae	Tenthredo	NA	OTU164	164	0	1	0	0	0	1	0	0	0	0	0	0	0	0	0	0	0	1	0	0	1	1	1		1	1	0	0	1	1	1	0	0	0	0	0	0	0
cctttcatctaatattgcccatagaggaacttctgtagatttagctattttttcattacatttagctggaatttcttcaattttaggtgcaatcaattttattactacaattattaacatacgaattaatggtttatcatttgatcaaatatctttatttgtgtgagctgtaggtattacagctttattattattactttcattacctgtattagcaggagctattacaatacttttaacagatcgtaatttaaatacatcattttttgacccagcaggaggaggagatccaatcctttatcaacatttattt	1	CGUKA592-09	Arthropoda	Insecta	Lepidoptera	Crambidae	Spilomelinae	Udea	Udea olivalis	OTU165	165	0	0	0	0	0	0	0	0	0	0	0	0	0	0	0	0	0	0	0	0	0	0	0		0	1	0	0	0	0	0	0	0	0	0	0	0	0
tctttcttctaacattgcccatagtggaagatctgtagatttagcaattttttccttacatttagcaggaatctcatcaattttaggggctattaattttatcacaacaattattaatatacgaattaatggactatcatttgatcaaataccactatttgtttgagctgtaggaattacagcattattattacttctatctttacctgttttagctggagctattactatattattaacagatcgaaatttaaatacatctttttttgaccctgctggaggaggagaccctattctttatcaacatttattt	1	IBLPC200-09	Arthropoda	Insecta	Lepidoptera	Crambidae	Scopariinae	Scoparia	NA	OTU166	166	0	0	0	0	0	0	0	0	0	0	0	0	1	0	0	0	0	0	0	0	0	0	0		0	0	0	0	0	0	0	0	1	1	0	0	0	0
tttatctagtactctttcccatagaggaggatctgttgatttagctattttttctttacatttagctggaatttcttctattttaggagcagtaaattttattacaactgttatcaatatacgagcaattgggatttcttttgaccgaatacccctttttgtttgatcagtagttatcactgctattctattacttctttcattgccagttttagcaggagcaattacaatgttattaactgatcgaaatttaaatacttcattttttgaccctataggaggaggagaccctattttataccaacatttattt	1	ZMBN321-16	Arthropoda	Insecta	Diptera	Bibionidae	Bibioninae	Bibio	Bibio pomonae	OTU167	167	0	0	0	0	0	0	0	0	0	0	0	0	0	0	0	0	0	0	0	0	0	0	0		0	1	1	0	0	0	0	0	0	0	0	0	0	0
cttatcaagagggattgcccatggaggcgcatcagtagacttagcaatcttctcccttcacttagccggaatctcatctatcctaggagcagtaaattttatcacaacagttattaatatgcgatcaaccggcattaccctcgaccgaatacccctatttgtatgatcagttgttattacagctattttgctacttctatctctacccgttttagccggagcaatcactatgttattgactgaccgaaatctaaacacctcttttttcgacccagcaggcggaggagaccctattttataccaacatttattt	1	GMGRE1528-13	Arthropoda	Insecta	Diptera	Dolichopodidae	Medeterinae	Medetera	NA	OTU168	168	0	0	0	0	0	0	0	0	0	0	0	0	0	0	0	0	0	1	1	0	0	0	1		0	0	0	0	0	0	0	0	0	0	0	0	0	0
tctttcagctagaattgctcatggtggagcttcagtagatctagcaattttttctttacatctcgcaggaatatcatcaattttaggggcagtaaattttattactactgtaattaatatacgatcaactggaattacatatgaccgaataccattatttgtatgatctgttgtaattacagctttacttttactattatctttaccagtattagcaggagcaattactatattattaactgatcgaaatttaaatacatcattttttgatcctgcaggaggaggagaccccattttatatcaacatttattc	1	GBDP1106-06	Arthropoda	Insecta	Diptera	Syrphidae	Eristalinae	Brachypalpoides	Brachypalpoides lentus	OTU169	169	0	0	0	0	0	1	0	0	0	1	0	0	0	0	0	0	1	0	0	0	0	0	0		0	0	0	0	0	0	0	0	0	0	0	0	0	0
gttatcgtctaccattgctcatgccggagcttcagttgatttagcaattttttcattacatttagctggaatttcttctattttaggggcagtaaattttattacaacagtaattaatatacgatcaacaggtataactcttgatcgaataccattatttgtttgatctgtagctattactgctttattattattgttatctttaccagttttagctggggctattacaatacttcttacggatcgaaatttaaatacatcattttttgatcctgcgggaggaggagatcctattttatatcaacatttattt	1	GENHP433-11	Arthropoda	Insecta	Mecoptera	Panorpidae	NA	Panorpa	Panorpa germanica	OTU170	170	0	0	0	0	0	1	0	0	0	1	1	0	1	1	0	0	0	0	0	0	0	0	0		1	0	0	0	1	1	0	0	0	0	0	0	0	0
tttatcttctggcatcgctcatgggggagcttcagtagatttagctattttttctcttcatttagctggtatttcatctattttaggagctgtaaattttattacaacagtaattaatatacgatcaactggaattacttttgatcgaatacccttatttgtttgatctgtagtaattacagctattttattacttctatctttaccagttttagcaggagctattactatactattaacagatcgtaatttaaatacctcattctttgaccccgctggaggaggtgacccaattttataccaacatttattc	0.9903	GMGRC2637-13	Arthropoda	Insecta	Diptera	Empididae	Empidinae	Rhamphomyia	Rhamphomyia pilifer	OTU171	171	0	0	0	0	0	0	0	0	0	1	0	0	0	0	0	0	0	0	0	0	0	0	0		0	0	0	0	1	0	0	0	1	1	0	0	1	1
actttcatcaaatctagctcatagaggaccagcagttgactttactattttcagcctacacttagcaggaatatcatcaattcttggagcaatcaactttattaccaccagaatcaacatacgttctcctcttattaaacctgaacgattaacattatttgcttgatcagtttcaatcactgccttgcttcttcttctctcacttccggttcttgcaggagcaattactatgcttttaactgatcgtaatttaaatacatcattttttgaccctgcaggaggaggagatccaatcctttaccaacatcttttc	0.9968	GBCL2764-07	Arthropoda	Insecta	Coleoptera	Throscidae	Throscinae	NA	NA	OTU173	173	0	0	0	0	0	0	0	0	0	0	0	0	0	0	0	0	0	0	0	0	0	0	0		0	0	0	0	0	0	0	0	0	0	0	0	0	0
tttatcttctaatttaactcattcaggaagttcagttgatttagcaattttctccctgcatttagcaggaatttcatctattttaggggcagtaaatttcattacaacaattatcaatatacgaccatctaatatatctttagatcaaatacctttatttgtatgatctgtagctattactgcagtattattacttttatcattaccagttttagctggagcaattactatattattaactgatcgaaatttaaatacatcattttttgaccctgctggaggtggagatcctattttattccaacatttattt	1	GWOSU056-11	Arthropoda	Insecta	Lepidoptera	Psychidae	Naryciinae	Diplodoma	Diplodoma laichartingella	OTU174	174	0	1	0	0	0	1	0	0	0	1	0	0	0	0	0	0	0	0	0	0	0	0	0		0	0	0	0	0	0	0	0	0	1	0	0	0	1
actttcatcaaatattgctcatagaggaagatctgttgatttagctattttttctttacatttagctggtatttcatcaattttaggagctattaactttattactacaattattaatatacgattaactaatttatcattcgatcaaatacctttattcgtttgagctgtaggaattacagcatttttattacttctttctcttcctgtattagctggtgctattactatattattaaccgatcgaaatttaaatacatcattttttgatcctgcaggaggaggagatccaattttatatcaacatttattt	1	ABOLA175-14	Arthropoda	Insecta	Lepidoptera	Erebidae	NA	Hypena	Hypena crassalis	OTU175	175	0	0	0	0	0	0	0	0	0	0	0	0	0	0	0	0	0	1	0	0	1	0	0		0	0	0	0	0	0	0	0	0	0	0	0	0	0
tctttcgtctaatattgctcacagaggagcttctgttgatctagctattttttcccttcatttagctggaatttcatcaattttaggtgctgtaaattttattacaaccgtaattaacatacgatcaacaggaattacatttgatcgaataccattatttgtatgatctgtagtaattactgctttattattacttctttctttaccagttttagctggggctattactatactattaacagatcgaaacttaaatacatcattttttgatcctgcgggtggaggagatcctattttatatcaacatttattc	0.9853	GBMIN53894-17	Arthropoda	Insecta	Diptera	Calliphoridae	Polleniinae	Morinia	NA	OTU176	176	0	0	0	0	0	0	0	0	0	0	0	0	0	0	0	0	0	0	0	0	0	0	0		0	0	0	0	0	0	0	0	0	0	0	0	0	0
tctatctgcaaatatcgcccacagaggttcatctgtagatttggcaattttcagtcttcatttagctggaatttcatctattctaggagcagtcaattttattactactgttattaatatgcggccggaaggaataagaccagataaaatacccctttttgtttgagctgtagttattactgcaattttattacttttatccctcccagttttagctggagcaattacaatactcttaaccgatcgaaatctaaatacttctttttttgaccccgcaggaggaggagaccctattttataccaacacttattt	1	FBCOF218-12	Arthropoda	Insecta	Coleoptera	Cerambycidae	Lepturinae	NA	NA	OTU178	178	0	0	0	0	0	1	0	0	0	0	0	0	0	0	0	0	0	1	0	0	0	0	0		0	0	0	0	0	0	0	0	0	0	0	0	0	0
actttcatctaatattgctcatggaggaagatctgtagatttagcaattttttcattacatttagcaggaatttcttccattttaggagctattaattttattacaacaattattaatatacgaattaatggattatcttttgatcaaatacccttatttgtttgagctgtaggtattacagcattattacttttattatctttacctgttttagcgggagctattactatattattaacagatcgaaatttaaatacatctttttttgatccagctggaggaggagatcctattttatatcaacatttattt	1	CGUKA401-09	Arthropoda	Insecta	Lepidoptera	Crambidae	Scopariinae	NA	NA	OTU180	180	0	0	1	1	0	0	0	0	0	0	0	0	0	0	0	0	0	0	0	0	0	0	0		0	0	0	0	0	0	0	0	0	0	1	0	0	0
actttcatcaaatattgctcatggaggtagatctgttgatttagctattttttcattacatttagcaggtatttcatcaattttaggtgctattaatttcattaccactattattaatatacgattaaataatatatcttttgatcaattaccattatttgtttgagctgtaggtattacagctcttttattattattatctcttcctgtacttgcaggtgcaattactatacttcttactgatcgtaatcttaatacatcatttttcgatcctgctggtgggggagatccaattctttaccaacatttattt	1	DEEUR032-11	Arthropoda	Insecta	Lepidoptera	Depressariidae	Depressariinae	Agonopterix	Agonopterix liturosa	OTU182	182	0	0	0	0	0	0	0	0	0	0	0	0	0	0	0	0	0	0	0	0	0	0	0		0	0	0	0	0	0	0	0	0	0	0	0	0	0
tttatctgctaatattgctcacggtggggcctctgtagatttagctattttcagattacatttagctggtatttcatcaattttaggtgccattaattttatttcaactatattaaatatacgaccagctggtataacattagatcgtatacctttattaatttgagcaattataattactgcaattttactattattatctcttccagtattagcaggagctattacaatattattaacagatcgaaatctaaatacctctttttttgacccggctgggggaggagacccaatcttataccaacacttattt	1	COLFC739-12	Arthropoda	Insecta	Coleoptera	Mordellidae	Mordellinae	Mordellochroa	Mordellochroa abdominalis	OTU183	183	0	0	0	0	1	1	0	0	0	1	0	0	0	0	0	0	0	0	0	0	1	1	0		1	0	0	0	1	0	0	0	0	0	0	0	0	0
tttatcctctaacttagctcataatgggccttcagtagatttagtaatttttagtttacacttagcaggtatctcatctattttaggagccgtaaattttatttcaactattataaatatacgaccatttggcataaaccttgataagacacctctttttgtatgatcagtactaattactgctattttacttttattatcattacctgtattagccggggcaattacaatattattaacagatcgtaatattaatacttctttttttgatccaataggagggggagatcccatcctttatcaacatttattt	1	COLPA045-08	Arthropoda	Insecta	Coleoptera	Coccinellidae	Coccinellinae	Coccinella	Coccinella septempunctata	OTU184	184	0	0	0	0	0	0	0	0	0	0	0	0	0	0	0	0	0	0	0	0	0	1	0		0	0	0	0	0	0	0	0	0	0	1	0	0	0
tctttcatctaacattgcccatggtggagcttctgttgatttagctattttttctttacatttagctggaatttcctcaattttaggagctgtaaattttattacaactgtaattaatatacggtctgtgggaattacattagaccgaataccattatttgtatgatctgtagtaattacagcacttttattacttttatcccttccagttttagcaggagctattactatattattaacggatcgaaatataaatacttcttttttcgacccagctggaggtggagatccaattttatatcaacatctattt	0.9827	GMOQF165-15	Arthropoda	Insecta	Diptera	Muscidae	Muscinae	Mesembrina	NA	OTU185	185	0	0	0	0	0	1	0	0	0	0	0	0	0	0	0	0	1	1	1	1	0	1	0		0	0	0	0	0	0	0	0	0	0	1	0	0	0
attatcttctaatatcgctcatggaggagcttctgttgatttagctattttttcacttcacttagcaggaatttcttccattttaggagctgtaaattttattactactgttattaatatacgatctacaggaattacatttgatcgaatacctttatttgtatgatcagtagcaattacagctttattacttcttttatctttaccagtattagcaggagctattactatattattaacagatcgaaacttaaatacatcatttttcgaccctgcaggaggaggagacccaattttataccaacatttattt	1	GMGMG027-14	Arthropoda	Insecta	Diptera	Calliphoridae	Calliphorinae	Pollenia	Pollenia amentaria	OTU186	186	0	0	0	1	0	0	0	0	0	0	0	0	0	0	0	0	0	0	0	0	0	0	0		0	0	0	0	0	0	1	0	0	0	0	0	0	0
tctttctgcaagaattgctcatggtggagcttctgtagatttagcaattttttcattacatttagcaggaatatcatcaattttaggggctgtaaattttattacaacagtaattaatatacgatcaaatggaatttcatatgatcgaatacctttatttgtatgatcagtagtaattactgctttattattacttttatctttacctgtattagcaggagcaattactatacttttaacagatcgaaatttaaatacatctttctttgacccagctggaggaggagacccaattttatatcaacatttattt	1	BBDCN791-10	Arthropoda	Insecta	Diptera	Syrphidae	Syrphinae	Sphaerophoria	NA	OTU187	187	1	0	0	0	0	0	0	0	0	0	0	0	0	0	0	0	0	0	0	0	0	1	0		0	0	0	0	0	0	0	0	0	0	0	0	0	0
tttatcatctaatattgctcatggaggagcttctgttgatttagctattttctctcttcatttagcaggaatttcttcaattttaggagcagtaaattttattactacagttatcaatatacgatctacaggtattacttttgaccgaatacctttatttgtatgatcagtagtaattacagctttacttttactactttctctgcctgtgcttgccggagcaatcaccatattattaactgatcgaaatattaatacttcattttttgatcctgccggaggtggggatccaatcttataccaacatttattt	1	BCFOR736-15	Arthropoda	Insecta	Diptera	Sarcophagidae	Sarcophaginae	Sarcophaga	NA	OTU188	188	0	0	0	0	0	0	0	0	0	0	0	0	0	0	1	0	0	0	1	0	0	0	0		0	0	0	0	0	0	0	0	0	0	0	0	0	0
cctatcctcagggattgcacacggaggtgcttctgtagacttagcaattttttctttacacttagccggagtttcttcaattttaggtgctgtaaattttatcacaacagtaattaatatacgatcaacaggcattacttttgaccgaatacctttatttgtttgatccgtagtaattacggctcttttattattactatccttgcctgttctggccggcgcaattactatacttttaacagaccgaaatttaaatacatcatttttcgaccctgctggaggaggagaccctgttttataccaacacttattt	1	GBMWB1080-15	Arthropoda	Insecta	Diptera	NA	NA	NA	NA	OTU191	191	0	0	0	0	0	0	0	0	0	0	0	0	0	0	0	0	0	0	0	1	0	0	0		0	0	0	0	0	0	1	0	0	0	0	1	0	0
tttatcttcaactctttcccattcaggggcttcagtagatctgtctattttttctcttcatttagctggtatttcttcaattttaggggcagtaaattttatttccacaattattaatatacgagcccccggaatatcatttgataaaatacccctatttgtttgatctgttctaattacagcaattttattacttttatctttaccagttctagctggagccatcactatattattaactgatcgaaatttaaatacttctttttttgatccggcgggagggggggaccctattttataccaacatctattt	1	GBMIN60803-17	Arthropoda	Insecta	Diptera	Sciaridae	NA	Ctenosciara	Ctenosciara lutea	OTU192	192	0	0	0	0	0	0	0	0	0	0	0	0	0	0	0	0	0	0	1	1	0	0	0		0	0	0	0	0	0	0	0	0	0	0	0	0	0
tttatcatctggaatcgcccatggaggggcttctgttgatttagcaattttctcgttacatttagctggaatctcctctattttaggagcagtaaattttattactactgtaattaatatacgatcaacaggaattacttttgaccgaataccactattcgtgtgatcagtagtaattacagctcttttactactattatctttacctgtactagctggtgctattactatacttttaacagatcgaaatcttaatacatcattttttgaccctgctggaggaggagatcctattttataccaacatttattt	0.9827	GMGRH2033-13	Arthropoda	Insecta	Diptera	Heleomyzidae	Suilliinae	Suillia	Suillia humilis	OTU193	193	0	0	0	0	0	0	0	0	0	0	0	0	0	0	0	0	0	1	0	0	0	0	1		0	0	1	0	0	0	0	1	1	0	0	0	0	0
attatctgctagaattgctcatggaggagcctcagtagatttagctattttttcattacatttagctggaatttcttctattttaggtgctgtaaattttattacaactgtaattaatatacgttcaacaggaattacatttgatcgaataccattatttgtatgatcagttgttattacagccattttacttttattatctcttcctgttttagctggagctattactatattattaacagatcgaaatctaaatacttctttttttgatccagctggaggaggagatcctattttatatcaacatttattt	1	GMGMA1402-14	Arthropoda	Insecta	Diptera	Stratiomyidae	Beridinae	Chorisops	Chorisops tibialis	OTU194	194	0	0	0	0	0	0	0	0	0	0	0	0	0	0	0	0	0	0	0	0	0	1	0		0	0	0	0	0	0	0	0	0	0	0	0	0	0
tttatcttcaggtatcgcccatagaggagcctcagtagatttagctattttttctcttcatttagccggtatttcttctattttaggggctgttaattttattactacagtaattaatatacgatcaacaggaattacttttgaccgtatgccattatttgtttgatctgttgtaattacagctattttactgcttttatcactccctgttttagctggagctattactatacttttaactgaccgaaacctaaatacttctttttttgacccagcagggggaggagacccaattctttatcaacatttattt	0.9926	GBDP23528-19	Arthropoda	Insecta	Diptera	Empididae	Empidinae	Empis	Empis montivaga	OTU195	195	0	0	0	0	1	1	0	0	0	0	0	0	1	1	0	0	0	0	0	0	1	1	1		1	1	0	0	1	1	0	0	0	0	0	0	0	0
tttatcaagaagaatttcacattcaggagcatcagtagatttaactattttttcgttacatttagcaggaatttcttctattttaggagctattaattttatttcaacaataattaatataaaattaaaaagaataagatttgaacaaataccattattcatttgagcagtatctctaacagccttattacttttattatctttaccagtattagcaggagctattacaatacttcttacagatcgaaacttaaatacatcattctttgatccatccggaggaggagatccaattttatatcaacatttattt	1	BASYM1282-11	Arthropoda	Insecta	Hymenoptera	Tenthredinidae	Nematinae	Nematus	Nematus lucidus	OTU196	196	1	0	0	0	1	0	0	0	0	0	0	0	1	0	0	0	0	0	0	0	0	0	0		0	0	0	0	0	0	0	0	0	0	0	0	0	0
tttatctaacagaatttcccatgctggagcttcagtagatataacaatcttttctcttcatcttgcaggaatttcatcaattttaggagctattaattttatttcaacaataattaatatacgagtaaaaggaataaattttgaacgaatacctttatttatttgagctgtatcattaacagcattacttcttttactatcattacctgttttagcaggagcaattactatattacttaccgatcgaaatttaaatacatcattttttgatccttcaggaggaggagatccaattttatatcaacatttattt	1	BASYM2036-12	Arthropoda	Insecta	Hymenoptera	Tenthredinidae	Tenthredininae	Tenthredopsis	NA	OTU197	197	0	0	0	0	0	0	0	0	0	0	0	0	0	1	0	0	0	0	0	0	1	1	0		0	0	0	0	0	0	0	0	0	0	0	0	0	0
tctttctgctggaattgctcatggaggagcttctgttgatttagctattttttctcttcatttagctggtatatcttcaattttaggagcagtaaattttattactactgtaattaatatacgatcaaatggaattacatatgatcgtatacctttatttgtttgatcagtagtaattacagctttattattacttttatcattaccagtattagctggggctattacaatacttttaacagatcgtaatttaaatacttcattttttgaccctgctggtggtggagatccaattttataccaacacttattt	0.9968	NORSY122-12	Arthropoda	Insecta	Diptera	Syrphidae	Syrphinae	Chrysotoxum	NA	OTU198	198	0	0	0	0	0	0	0	0	0	0	0	0	0	0	0	0	0	1	0	0	0	0	0		0	0	0	0	0	1	0	0	0	0	0	0	0	0
tctctctggaaatattactcacagagggtcttcagttgatttaacaatttttagtcttcatttagctggaatttcatcaatcttaagagcaataaactttatttcaacaatcattaacatacgatcagtaggaataacactagaaaaaatacctttatttatttgatcagttggaattactgctattcttctattattatctttacctgttctggcaggagcaattacaatattattaactgaccgaaacttaaactcttcattttttgatcctgttggaggaggggaccctattttataccaacatttattc	0.9968	COLNO028-09	Arthropoda	Insecta	Coleoptera	Lampyridae	Lampyrinae	NA	NA	OTU199	199	0	0	0	0	0	0	0	0	0	0	0	0	0	0	0	0	0	0	0	0	0	0	0		0	0	0	0	0	0	0	0	0	0	0	0	0	0
tttatcaagcaatattgctcatgccggatcatcagttgatttaactatttttagtcttcacttagccggagtatcttctattttaggggctattaattttattacaacaacattaaatatacgatcaaaaatattatctttagaacgaataccattatttgtatgatctgtagctatcacagctttactattacttctttcattaccagttttagctggagctattacaatacttttaactgatcgaaacttaaatacctctttttttgatccagcaggaggaggagaccccattttataccaacatctattt	1	FBNE130-13	Arthropoda	Insecta	Raphidioptera	Raphidiidae	Raphidiinae	Phaeostigma	Phaeostigma notatum	OTU200	200	0	0	0	0	0	1	0	0	0	1	0	0	0	0	0	0	0	0	0	0	1	1	0		0	1	0	0	1	0	0	0	0	1	0	0	1	0
tttatcatctaatattgctcatggtggagcctctgttgatttagctattttttctttacatttagctggtatttcttcaattttaggtgccgtaaattttattacaacagtaattaatatacgatcaacaggaattacttttgatcgaatacctttatttgtatgatctgtagcaattacagctttactacttttattatcattaccagttttagctggagctattacaatattattaacagatcgaaatcttaatacttcattttttgatcctgcaggaggaggagatcctattttatatcaacatttattt	1	TACFI724-13	Arthropoda	Insecta	Diptera	Tachinidae	Tachininae	Linnaemya	NA	OTU201	201	0	0	0	0	0	0	0	0	0	0	0	0	0	0	0	0	0	0	0	0	0	0	0		0	0	0	0	0	0	0	0	0	0	0	0	0	0
tttatcatctattattgctcatggtagagcttcagttgatttatcaattttttctcttcatttagcaggaatttcttctattttaggagctgttaattttattacaacagtaattaatatacgatcaacaggaattacatttgatcgaatacctttatttgtttgatcagttgtaattacagctttattacttcttttatctttaccagttttagcaggagctattacaatattattaacagatcgaaatttaaatacatcattttttgatccagccggaggaggagatccaattttatatcaacatttattt	0.9935	FIDIP2721-12	Arthropoda	Insecta	Diptera	Tachinidae	NA	Zaira	NA	OTU202	202	0	0	0	0	0	0	0	0	0	0	0	0	0	0	0	0	0	0	0	0	0	0	0		0	0	0	0	0	0	0	0	0	0	0	0	0	0
attatcatctaatatcgctcatggaggggcttctgttgatttagcaattttttcccttcatttagctgggatttcttctatcttaggagccgtaaattttatcacaactgtaattaatatacgatcaacaggaattacatttgaccgaatgcctttatttgtgtgatcagtagtaatcacagcactactattacttttatctttacctgttttagctggagcaattacgatattattaacagaccgaaacctaaatacatccttttttgaccccgcaggaggaggagacccagtattataccaacatttattt	1	DRYAS10783-15	Arthropoda	Insecta	Diptera	Muscidae	Phaoniinae	Phaonia	Phaonia consobrina	OTU203	203	0	0	0	0	0	0	0	0	0	0	0	0	0	0	0	0	0	0	0	0	0	0	0		1	0	0	0	1	0	0	0	0	0	0	0	0	0
tttatcttcttatttatttcattcatcaccatcaattgatattgcaattttttctttacatatatctggaatttcttctattattggatcattaaattttattgttactattttaataataaaaaatttttcattaaactatgatcaaattaatttattctcatgatcagtatgtattactgtaattttattaattttatctttaccagtattagccggagcaattacaatattactttttgatcgaaattttaatacttcattttttgaccctataggaggaggagatccaattttataccaacatttattt	1	ARTNO111-17	Arthropoda	Insecta	Hymenoptera	Apidae	Apinae	Bombus	NA	OTU204	204	0	0	0	0	0	0	0	0	0	1	0	0	0	0	0	0	0	0	0	0	0	1	0		0	0	0	0	0	0	0	0	0	0	0	0	0	0
actttctgctagtattgcacatggaggagcttctgttgatttagctattttttcccttcatttagctggaatatcatcaattttaggggctgtaaattttattactacagtaattaatatacgatctaatggaatttcttatgatcgtatacctttatttgtatgatcagtagtaattactgctttattattacttttatcattaccagtattagcaggagctattactatacttttaactgatcgaaatttaaatacatcattctttgacccagcaggaggaggagatccaattctatatcaacatttattt	1	CGDTA041-09	Arthropoda	Insecta	Diptera	Syrphidae	Syrphinae	Eupeodes	NA	OTU206	206	0	0	0	0	0	0	0	0	0	0	0	0	0	0	0	0	0	0	0	0	1	0	1		0	1	0	0	0	0	0	0	0	1	1	0	0	0
attatctaataatattgctcataataatatttcagtagatttaactattttttctttacatttagcaggaatttcatcaattttaggagcaatcaattttatttgtactattttgaatataatacctaataatttaaaattaaatcaaattcctctttttccttgatcaattattattactgctatacttttaattttatctcttccagttttagcaggagcaattacaatattattaacagatcgaaatttaaatacttcattttttgatccatcaggtggaggagatccaattttatatcaacatttattt	1	ACEA040-14	Arthropoda	Insecta	Hemiptera	Aphididae	Lachninae	Cinara	Cinara pectinatae	OTU207	207	1	1	1	1	0	0	0	0	1	1	0	0	0	0	0	0	0	1	0	0	0	1	0		0	1	0	0	1	1	1	0	1	1	1	0	0	1
actttcatctaatattgctcatagaggaagatctgtagatttagctattttttctttacatttagcaggaatttcttctattctaggtgctgtaaattttattacaactatcattaatatacgacctaataacatatctttagatcaaataccattatttgtatgagcagttggtattacagcacttttattacttctttctttacctgttttagcaggagcaattactatacttttaacagatcgaaatttaaatacatcatttttcgaccctgcaggaggaggtgatcctattctttatcaacatttattt	1	FBLMT847-09	Arthropoda	Insecta	Lepidoptera	Tortricidae	Olethreutinae	Ancylis	NA	OTU209	209	0	0	0	0	1	1	0	0	0	0	0	0	0	0	0	0	0	0	0	0	0	0	0		0	0	0	0	0	0	0	0	0	0	0	0	0	0
tttatcatctaatattgctcatggtggagcttctgttgatttagctattttttctttacatttagcaggaatttcttcaattttaggagctgtaaattttattactactgtaattaatatacgatcttttggaattacttttgatcgaatgcctttatttgtatgatctgtagtaattacagctttattattattattatcattaccagtattagcaggagctattactatattattaacagatcgaaatttaaatacttcattttttgatccagcaggaggaggagatcccattttatatcaacatttattt	1	CNBAC746-12	Arthropoda	Insecta	Diptera	Muscidae	Azeliinae	Thricops	Thricops diaphanus	OTU210	210	0	0	0	0	0	0	0	1	0	0	0	0	0	0	0	0	0	0	0	1	0	0	0		0	0	0	1	1	0	0	0	0	0	1	1	0	0
tctatcttcaggaattgctcatggaggagcttcagtagatttagctattttttccttacatttagcaggaatttcttcaattttaggagcagttaattttattactacagtaattaatatacgatctacaggaattacatttgaccgaatgcctttatttgtttgatctgttgtaatcacagctattttacttttattatctcttcccgtattagccggagctattactatacttttaaccgaccgaaatttaaatacttctttttttgatcctgcaggaggaggtgacccaattctttatcaacatttattt	1	GBDP27547-19	Arthropoda	Insecta	Diptera	Empididae	Empidinae	Empis	NA	OTU211	211	0	0	0	0	0	0	0	0	0	0	0	0	0	0	0	0	1	0	0	0	0	0	0		1	0	0	0	1	0	0	0	0	0	0	0	0	0
actttcatctaatattgctcatagaggtagatcagtagatttagcaattttttccttacatttagcaggtatttcttcaattttaggagcaattaattttattacaactattattaatatacgtccaaataacatatcaatagatcaaataccattatttgtttgagcggtaggtattacagcattattattacttttatcattaccagttttagctggagctattactatattattaacagatcgaaatttaaatacatcattttttgatcctgctggtggtggagatcctattttatatcaacatttattt	1	CGUKC908-09	Arthropoda	Insecta	Lepidoptera	Tortricidae	Tortricinae	Isotrias	NA	OTU212	212	1	1	1	0	0	1	0	0	0	0	0	0	1	1	0	0	0	0	0	0	0	1	0		0	1	0	0	0	1	0	0	1	1	0	0	0	0
tttatcagccagaattgctcatggaggagcctcagtagacttagctattttttctttacatttagctggaatttcatctattttaggggctgtaaattttattactacagtaattaatatacgttcaacaggaattacttttgaccgaatacctttatttgtgtgatctgttgttattacagctattcttcttcttctttcattacctgttctagctggtgctattacaatattattaactgatcgaaatttaaatacctctttttttgaccctgctggaggaggagacccaatcttataccaacatttattt	1	GMGMI1451-14	Arthropoda	Insecta	Diptera	Stratiomyidae	Beridinae	Actina	Actina chalybea	OTU213	213	0	1	0	0	0	1	0	0	0	0	0	0	1	0	0	0	0	0	0	0	1	1	0		0	0	0	0	0	0	0	0	0	0	0	0	0	0
tttatcctctaatattgctcatggcggtagatccgtagatttaactattttttctctacatttagcaggtatctcttctattttaggagcaattaactttattaccactattattaatatacgtttaaataatatatttttcgatcaattacctttatttgtatgagcagtaggaattacagcatttttattacttttatctttacctgttttagcaggagctattaccatattacttacagatcgaaatttaaatacatcatttttcgaccccgctgggggaggagacccaattttatatcaacatttattt	0.9919	LEATA337-13	Arthropoda	Insecta	Lepidoptera	Geometridae	Larentiinae	Coenotephria	Coenotephria salicata	OTU214	214	0	0	0	0	0	0	0	0	0	0	0	0	0	0	0	0	0	0	0	0	0	0	0		0	0	0	0	0	0	0	0	0	0	0	0	0	0
actatcatctaatattgcccatggtggaagatccgttgatttagctattttttcattacatttagctggaatttcttcaattttaggagcaattaattttattactacaattattaatatacgaattaataacctttcatttgatcaaatacccctatttgtctgatcagtgggaattacagcattattacttcttttatctttacctgttttagctggagcaattactatattattaacagatcgtaatttaaacacttcgttttttgacccggcgggaggaggagatcctattctttaccaacacttattt	1	GMGMD1030-14	Arthropoda	Insecta	Lepidoptera	Gelechiidae	Gelechiinae	Caryocolum	Caryocolum tricolorella	OTU215	215	0	0	1	1	0	0	0	0	0	0	0	0	0	0	0	0	0	0	0	0	0	0	0		0	0	0	0	0	0	0	0	0	0	0	0	0	0
tttatcttctaatattgctcatggaggagcttctgttgatttagctattttttctttacatttagctggaatttcatcaattttaggggctgtaaattttattacaaccgtaattaatatacgatcaactggaattacatttgatcgaatacctttatttgtttgatcagtagtaattacagctattcttttattattatcattaccagtattagcaggagctattactatattattaacagatcgaaatttaaatacttcattttttgatccagcaggaggaggggatcctattctatatcaacatttattt	0.9968	BCFOR724-15	Arthropoda	Insecta	Diptera	Muscidae	Azeliinae	Hydrotaea	NA	OTU217	217	0	0	0	0	0	0	0	0	0	0	0	0	1	0	0	0	1	0	0	1	1	0	0		1	1	0	0	1	0	0	0	0	0	0	1	0	0
actttcatcaaatattgctcatggaggaagatcagtagatttagctattttttcattacatttagctggtatttcttctattttaggagctattaatttcattacaacaattattaatatacgattaaatagtctatcatttgatcaaatacctttatttatttgagctgtaggaattactgcatttttattattattatctttaccagttttagcaggagctattacaatgcttttaacagatcgaaatttaaatacatctttttttgatccagcaggaggtggagatcctattctataccaacatttattt	1	AWCLB592-11	Arthropoda	Insecta	Lepidoptera	Noctuidae	Noctuinae	Peridroma	Peridroma saucia	OTU218	218	0	0	0	0	0	0	0	0	0	0	0	0	0	0	0	0	0	0	0	0	0	0	0		0	0	0	0	0	0	0	0	0	0	0	0	0	0
tctatctgcaggaattgctcatgccggagcttcagttgatttagctattttttctctacatttagcaggggtttcttcaattttaggggctgtaaattttattactacagtaattaatatacgatcaacaggaattacttttgatcgaatacctttatttgtttgagctgttgtaattacagcagtattattattattatctttacctgttttagcgggagcaattacaatactattaacagatcgaaattttaatacttctttctttgaccctgccggaggaggagatcctattttatatcaacatttattt	0.9968	DINOR165-18	Arthropoda	Insecta	Diptera	Limoniidae	Chioneinae	Symplecta	Symplecta stictica	OTU220	220	0	0	0	0	0	0	0	0	0	0	0	0	0	0	0	0	0	0	0	0	0	0	0		0	0	0	0	0	0	0	0	0	0	0	0	0	0
tttagcatcaaatatttttcatagaggctcttcagtagacctttcaattttttcccttcatattgcaggtatatcctcaattcttggtgcaatcaactttatttctactattttaaatatacatcataaaaattttactatagataaaattccccttctagtttgggctatcttaattaccgctattttacttcttctagccttacccgtgttagcaggagcaattactatattattaacagatcgtaacctaaatacatcttttttcgacccttctggaggaggagaccccattctttaccaacatttattt	1	GBMIN76653-17	Arthropoda	Insecta	Hymenoptera	Formicidae	Myrmicinae	Temnothorax	NA	OTU221	221	0	0	0	0	0	0	0	0	0	0	0	0	0	0	0	0	0	0	0	0	0	0	0		0	0	0	0	0	0	0	0	0	0	0	0	0	0
tttatcatctaatattgctcatggaggagcttctgtagatttagctattttttcccttcatttagctggaatttcttctattataggagctgtaaattttattactactgttattaatatacgatccactggaatctcttatgatcgaatgcctttatttgtatgatcagtagtaattacagctttacttttacttttatctttacctgtattagcgggagctattactatactattaactgatcgaaatcttaatacttcattctttgatcctgccggaggaggagatccaattttatatcaacatttattt	1	GMGMJ454-14	Arthropoda	Insecta	Diptera	Muscidae	Mydaeinae	Mydaea	Mydaea corni	OTU222	222	0	0	0	0	0	1	0	0	0	0	0	0	0	0	0	0	0	0	0	0	0	0	0		0	1	0	1	0	1	0	0	0	0	0	0	0	0
attatcattaaatattaatcatgaaggaatatctgtagatatagcaattttttctttacatttagcaggaatatcttcaattataggggctattaattttatcacaacaattattagaataaaaaatttaaataaaaaatttgaacaaataactttattttcatgatcaattattattactgcaattttactattattagcagtacctgtattagcaggtgcaattacaatattattaacagatcgtaatttaaatacatctttttttgacccttcaggaggaggagatccaattttataccaacatttattt	0.9707	JBHCI588-11	Arthropoda	Insecta	Hymenoptera	Ichneumonidae	Campopleginae	Dusona	Dusona limnobia	OTU224	224	0	1	0	0	0	1	0	0	0	1	0	0	0	0	0	0	0	0	0	0	0	0	0		0	0	0	0	0	0	0	0	0	0	0	0	0	0
actttcatcaaatattgctcatggaggaagatctgtagatcttgctattttttcactacatttagcgggaatttcttctattttaggagctattaattttattactacaattattaatatacgtttaaataatttatcttttgatcaaataccattatttatttgagcagtaggaattaccgcatttttactattactatctttacctgttttagctggagctattactatacttttaacagatcgtaatttaaatacatctttttttgaccccgctggaggaggagaccccatcctttaccaacatttattt	1	CGUKB247-09	Arthropoda	Insecta	Lepidoptera	Noctuidae	Noctuinae	Diarsia	Diarsia brunnea	OTU225	225	0	0	0	0	0	1	0	0	0	0	0	0	0	0	0	0	0	0	1	0	0	1	0		0	0	0	0	0	0	1	0	0	0	0	0	0	0
actttcatctaacattgcacatggaggagcatcagttgatttagcaattttttcccttcatcttgcaggaatttcatcaattttaggagctgttaattttattactactgtaattaatatacggtcaactggaattacatttgatcgaatacccttatttgtttgatcagtagttattacagcactattattactcttatctttaccagtactagcaggagctattacaatattattaactgatcgaaatcttaatacttcattttttgatcccgcaggaggaggagatcctattctctatcaacatctattt	0.9944	CNLMH512-14	Arthropoda	Insecta	Diptera	Fanniidae	Fanniinae	Fannia	Fannia difficilis	OTU226	226	0	0	0	0	0	1	0	0	0	0	0	0	0	0	0	0	0	0	0	0	0	0	0		0	0	0	0	0	0	0	0	0	0	0	0	0	0
actttcatctaatattgctcatggaggtagctcagtagatttagctattttttcattacatctagctggaatttcctctattttaggggctattaattttattactacaattattaatatacgattaaataatatatcatttgatcgcttaccattatttgtttgagctgtaggaattacagctttattattattattatctttacctgttttagcaggagctattacaatacttttaactgaccgaaatcttaatacatctttttttgaccctgctggtgggggagatcctattttataccaacatttattt	1	BLUTI250-16	Arthropoda	Insecta	Lepidoptera	Depressariidae	Depressariinae	Agonopterix	NA	OTU227	227	0	0	0	0	0	0	0	0	0	0	0	0	0	0	0	0	0	0	0	0	0	0	0		0	0	0	0	0	0	0	0	0	0	0	0	0	0
tctttcatctaatattaatcatgaaggaatatcagttgatctatcaattttttcacttcatttagctggtatatcttcaattataggagcaattaactttatctcaacaatttataatataaaaccaattagctctaaatttgaacaaattacattatttacgtgatcaatattaattacaacaattttactattattagctgttccagtattagctggagctattactatattattaactgatcgaaatttaaacacttcattttttgacccatcaggaggtggtgacccaattttataccaacatttattt	0.9957	GMGMN1374-14	Arthropoda	Insecta	Hymenoptera	Ichneumonidae	Pimplinae	Dentilabus	Dentilabus variegatus	OTU228	228	0	0	0	0	0	0	0	0	0	0	0	0	0	0	0	0	0	0	0	0	1	1	0		0	1	0	0	0	0	0	0	0	0	0	0	0	0
ctatccttaaatataagtcatgaaggtatatcagttgatataacaattttttctctacatttagcaggaatatcttctattataggatcaattaacttcatctctacaatttttaatatacgaatttcaaattcaacatttgaacaaatacccctattttcatgatcaatcaaaattactacaatcttacttttattagcagtacctgtacttgcaggagcaattacaatattacttactgaccgaaatctaaatacatccttttttgacccctcagggggaggggaccctattctttatcaacatctattt	1	GMGRE3128-13	Arthropoda	Insecta	Hymenoptera	Ichneumonidae	NA	NA	NA	OTU229	229	0	0	0	0	0	0	0	0	0	0	0	0	0	0	0	0	0	0	0	0	0	0	0		0	0	0	0	0	0	0	0	0	0	0	0	0	0
tttatctgccagaattgctcatggaggagcttctgtagatttagctattttttcactacatttagctggaatttcttctattttaggagcagtaaattttattacaacagtaattaatatacgatcaacaggaattacttttgatcgaatacctttatttgtttgatctgtagttattacagctgtattactattattatctcttcctgtattagcaggagctattacaatattattaacggatcgaaatttaaatacatctttttttgaccctgccggaggaggggatcctattttatatcaacatttattt	0.9918	GMGMI1189-14	Arthropoda	Insecta	Diptera	Stratiomyidae	Beridinae	Beris	Beris chalybata	OTU230	230	0	0	0	0	1	0	0	0	1	0	0	0	1	0	0	0	1	0	0	0	1	1	0		1	1	0	0	1	0	0	0	0	0	0	0	0	0
actttcatctaatattgctcacggaggtagctccgtagacttagctattttttcactacatttagctggaatttcatctattttaggagcaattaactttattactacaattattaacatacgattaaataatatatcatttgatcaattaccattatttgtatgagctgtaggaattacagcattattattattattatctttacctgtattagcaggagctattactatacttcttactgatcgaaatttaaatacatcattttttgatccagcaggaggaggagatccaattttataccaacatttattt	1	DEEUR058-11	Arthropoda	Insecta	Lepidoptera	Depressariidae	Depressariinae	Depressaria	Depressaria albipunctella	OTU231	231	0	0	1	0	0	1	0	0	0	0	0	0	0	0	0	0	0	0	0	0	0	0	0		0	0	0	0	0	1	0	0	0	0	0	0	0	0
tttatcctcagtaattgctcatggaggagcttctgttgatttagcaattttttctcttcatttagctggaatttcttcaattttaggagctgtaaattttattacaacagttattaatatacgatcaataaattttacattagatcgaatacctttatttgtttgatcagtaattattacagctttattacttttattatccttaccagtattagctggagcaattactatacttttaacagatcgaaatttaaatacatctttttttgatccagctggtggaggagatcctattttatatcaacatttattt	1	GBDP14033-13	Arthropoda	Insecta	Diptera	Tachinidae	Exoristinae	NA	NA	OTU232	232	0	0	0	0	0	0	0	0	0	0	0	0	0	0	0	0	0	0	0	0	0	0	0		0	0	0	0	0	0	0	0	0	0	0	0	0	0
actatcatctaatattgctcacagaagagcttcagtagacctaacaatttttagcctccacctagctggtgtatcatctattctgggagcagtaaattttatttcaacaattattaatataaaatcacccagaataacctacgaacaaatgcctcttctaatttgagccgtaggaatcacagcattattattacttttatctctacctgtattagcgggagcaatcactatattattagcagaccgtaatataaatacatcattttttgaccccacaggaggaggagacccaattttataccaacatttattt	1	FBCOG753-12	Arthropoda	Insecta	Coleoptera	Lycidae	Erotinae	Pyropterus	Pyropterus nigroruber	OTU233	233	0	1	0	0	0	0	0	0	0	0	0	0	0	0	0	0	0	0	0	0	0	0	0		0	0	0	0	0	0	0	0	0	0	0	0	0	0
tctgtcatctgggcttgctcatgccggggcttctgtagatttagctattttctctttacatttagcaggaatttcatccattttaggggctgtaaattttattactactgtaattaatatacgatcctcaggaattacttttgaccggatacctttatttgtttgatctgttgtaattacagcagttttattacttctctctttgcccgtattagctggagctatcactatactattaacagatcgaaacttaaatacatcatttttcgacccagctgggggaggagaccctattttataccaacatttattt	1	DINOR387-18	Arthropoda	Insecta	Diptera	Limoniidae	Limnophilinae	Austrolimnophila	Austrolimnophila ochracea	OTU234	234	0	0	0	0	0	0	0	0	0	0	0	0	0	0	0	0	0	0	0	0	0	0	0		0	0	0	0	0	0	0	0	0	0	0	0	0	0
cctatcttcaaatattgctcatggaggggcttctgttgatttagcaattttttcccttcatttagcaggaatctcttctattttaggggctgtaaattttattacaactgtaattaatatacgttcaactggaattacatttgaccgaatacctttatttgtttgatccgtagtcattacagctttattacttcttttatctttaccagttttagcaggagctatcactatattattaacagatcgaaatttaaatacttcattttttgacccggcagggggaggagaccctattttataccagcatttattt	1	DRYAS10853-15	Arthropoda	Insecta	Diptera	Anthomyiidae	Anthomyiinae	Hydrophoria	Hydrophoria lancifer	OTU235	235	0	1	0	0	0	1	1	0	0	0	1	0	0	0	0	0	0	1	1	0	0	0	0		1	1	1	1	0	1	1	0	1	1	0	1	0	1
gctatcatcaactattgctcatggaggtgcatcagttgatttagctattttttcacttcatttagccggaatctcttcaattctaggagcagtaaattttattacaacagtaattaatatgcggtctacaggaatcacctttgatcgaatacctttatttgtatgatcagttattattactgctttactacttcttatttctctaccagtattagcaggagcaattacaatattattgacagatcgtaatttaaatacatcattttttgatcctgctggagggggtgaccctatcttataccaacatctattt	1	GBDP21638-19	Arthropoda	Insecta	Diptera	Pipunculidae	Chalarinae	Verrallia	Verrallia aucta	OTU237	237	0	1	0	0	0	0	0	0	0	0	0	0	0	0	0	0	0	0	0	0	0	1	0		0	0	0	0	0	0	0	0	0	0	0	0	0	0
actatcttctaatattgctcatggaggttcatccgttgatttagctattttttcattacatttagctggaatttcttcaattttaggagcagtaaattttattactacagtaattaatatacgatcagtaggaattacatttgatcgaatacccttatttgtttgatcagtagcaattacagctttattacttttactatctcttccagtattagctggagctattactatattattaactgatcgaaactttaatacttctttttttgaccctgcaggaggaggagatccaattttataccaacatttattt	1	FIDIP246-11	Arthropoda	Insecta	Diptera	Tachinidae	Tachininae	Pelatachina	Pelatachina tibialis	OTU238	238	0	0	0	0	0	1	0	0	0	0	0	0	0	0	0	0	0	0	0	0	0	0	0		0	0	0	0	0	0	0	0	0	0	0	0	0	0
tttatcttcttatttatttcattcatcaccttcaattgatattgcaattttttctttacatatatcaggaatctcttcaattattggatcattaaattttatcgttactattttattaataaaaaatttttcattaaattatgatcaaattaatttattttcatgatcagtatgtattacagtaattttattaattctatctttaccagtattagccggtgcaattactatattattatttgatcgaaattttaatacttcattttttgacccaataggaggaggagacccaatcctttatcaacatttattt	1	BBBO059-10	Arthropoda	Insecta	Hymenoptera	Apidae	Apinae	Bombus	NA	OTU239	239	0	0	0	0	0	0	0	0	0	0	0	0	0	0	0	0	0	0	0	0	0	0	0		0	0	0	0	0	0	0	0	0	0	0	0	0	0
tttatcttctaatattgctcatagaagagcttcggttgatttaacaattttttctcttcatttagctggaatttcatctattttaggagctgttaattttattactacagttattaatatacgagctacaggaattacttttgatcgaatacctttatttgtatgatctgtagtaattacagctttattacttcttttatctttacctgttttagcaggagctattacaatattattaacagatcgtaatataaatacttcattttttgatccagcgggagggggagatccaattttataccaacacttattt	0.9812	CNGMH891-14	Arthropoda	Insecta	Diptera	Tachinidae	Tachininae	Loewia	Loewia foeda	OTU240	240	0	0	0	0	0	0	1	0	0	0	0	0	0	0	1	0	0	0	1	0	0	0	0		0	0	0	0	0	0	1	0	0	0	1	0	0	0
tttatcatctaatattgctcatagaggagcttctgttgatttagctattttttcacttcatttagctggaatctcttctattataggagctgttaattttattactactgtaattaatatacgatcaacaggaattacatatgatcgaatacctttatttgtatgatcagtagtaattacagctttattattacttttatctttacccgttttagctggagctattactatattattaacagaccgaaatctaaatacttcattttttgaccctgctggaggaggggatccaattttatatcaacatttattt	1	SSPRA087-15	Arthropoda	Insecta	Diptera	Muscidae	Mydaeinae	Mydaea	Mydaea brevipilosa	OTU241	241	0	0	0	0	0	0	0	0	0	0	0	0	0	0	0	0	1	1	0	0	0	0	1		1	0	0	0	0	0	0	0	0	0	0	0	0	0
cctatcttctaatatcgctcatggaggagcttccgtagatttagcaattttttcattacatttagctggaatttcatctattctaggagctgtaaattttattactactgtaattaatatacggtcaacaggaattacttttgatcgaataccattatttgtttgatctgtagctattacagctttattactattattatccttaccagtattagctggagctattactatactattaacagatcgaaatttaaatacttctttttttgaccctgcaggaggaggagatcctattttataccaacacctattt	1	GMGRC839-13	Arthropoda	Insecta	Diptera	Muscidae	Coenosiinae	Coenosia	Coenosia emiliea	OTU242	242	0	0	0	0	0	1	0	0	0	0	0	0	0	0	0	0	0	0	1	0	0	0	0		0	0	0	0	0	1	1	0	0	0	0	0	0	0
tctttcctctaatattgctcatagaggaagatctgttgatttagcaattttttctttacatttagctggaatttcttcaattttaggagctgtaaattttatcacaactattattaatatacgtcctaataatataaatttagatcaaatacctttatttgtatgagctgtaggaattacagctttattattacttttatctttacctgtattagcgggagctattactatattattaacagatcgaaatttaaatacttcattttttgaccctgctggaggaggtgatccaattttatatcaacatttattt	1	CGUKD707-09	Arthropoda	Insecta	Lepidoptera	Tortricidae	Tortricinae	Spatalistis	Spatalistis bifasciana	OTU243	243	0	0	0	0	0	1	0	0	0	0	0	0	0	1	0	0	0	0	0	0	0	0	0		0	0	0	0	0	1	0	0	0	0	0	0	0	0
actctcatctagaattgcccacacaggagcttcagttgatttagctattttttctttacatttagcaggaatttcttcaattttaggagcagtaaattttattactacagttattaatatacgatcaagaggtattactttagatcgaatacccctatttgtttgatcagtagtaattactgcagtattactattactttcattacctgttttagcaggagctattactatacttttaacagatcgaaatctaaatacatctttttttgatcctgctggaggaggagacccaattctttatcaacatttattt	0.9968	DINOR159-18	Arthropoda	Insecta	Diptera	Tipulidae	Tipulinae	Tipula	NA	OTU244	244	0	0	0	0	0	1	0	0	0	0	0	0	0	0	0	0	0	1	0	0	1	0	0		0	0	1	0	0	1	0	0	0	0	0	0	0	0
tttatcttctaatattgctcatggaggaagatcagtagatttagctattttttccttacatttagctggaatttcttctattctaggagcaattaatttcattacaactattattaacatacgtttaaataacatattttttgatcaattacctttatttgtttgatctgtaggaatcacagcatttttacttcttttatcattacctgtattagctggagctattactatattattaacagatcgaaatttaaatacatctttttttgaccctgcgggaggaggagatccaattctttatcaacatttattt	1	GWOSA574-10	Arthropoda	Insecta	Lepidoptera	Geometridae	Larentiinae	Colostygia	Colostygia olivata	OTU245	245	0	0	0	0	0	0	0	0	0	0	0	0	0	0	0	0	0	0	0	0	0	0	0		0	0	0	0	0	0	0	0	0	0	0	0	0	0
actttcatcaaatatcgcccatagtggaagatctgtagatcttgctattttttccctacatttagctggaatttcatcaattttaggagctgttaattttattacaactattattaacatacgacctaataatatatcattagatcaaatacccctatttgtttgagctgtaggaattacagctttattattacttctttctttaccagtattagctggagctattactatattattaactgatcgaaatttaaatacatcattttttgatccagctggtggaggtgatcctattttatatcaacacttattt	1	NOLEP026-14	Arthropoda	Insecta	Lepidoptera	Tortricidae	Olethreutinae	NA	NA	OTU247	247	0	1	0	0	0	1	0	0	0	0	0	0	0	0	0	0	0	0	0	0	0	1	1		0	1	0	0	0	0	0	1	0	0	0	0	0	0
tctatccaactcgatatttcacagtggatactctgtagatatggcaattttctctcttcatttagctggaatctcttcaattttaggagctatcaattttattactacaattattaacatacgaagaaacttacatacgatagaaaaattacctttatttgtgtgatcagtattaattactgcattccttcttctattagcactccctgtactagcaggggctatcactatactattaactgaccgaaatataaatactactttttttgatccagcaggaggaggagaccctattttataccaacacttattc	1	GBMIN70153-17	Arthropoda	Insecta	Hemiptera	Psyllidae	Psyllinae	Cacopsylla	Cacopsylla melanoneura	OTU248	248	1	0	0	0	0	0	0	0	0	0	0	0	0	0	0	0	0	0	0	1	1	1	1		0	0	1	1	0	0	0	0	1	1	0	1	0	0
attagcagcaaatattgctcacagaggttcctctgttgacctagcaatttttagtcttcatctagccggagtctcatcaattctaggggcagttaattttattactactgtaattaacatacgacctcaaggaataactctagaccgaatacccttatttgtttgagctgtagtaattacagcaatcttacttttactttctcttcctgttctagccggagctattacaatactccttacagatcgaaatttaaatacttcattcttcgacccagcaggtgggggagacccaattctttaccaacacttattc	1	FBCOA364-10	Arthropoda	Insecta	Coleoptera	Scraptiidae	Anaspidinae	Anaspis	Anaspis septentrionalis	OTU249	249	0	1	0	0	0	1	0	0	0	0	0	0	0	0	0	0	0	1	1	0	1	1	0		0	1	0	0	1	1	0	0	0	1	1	0	1	1
tttatcttctacattatctcactcagggtcctcagttgatttatctattttttctcttcaccttgctggaatttcatctattttaggagctgtaaattttatttctacaattattaatatacgtaccccaggtatattatttgataaaatacctttatttatttgatctgtttttattactgctattttattacttttatctttgcctgtacttgctggagctattacaatactattaacagatcgaaatttaaatacctcattttttgacccagcaggaggaggagacccaattctttatcaacatttattt	0.9935	GMGRC1896-13	Arthropoda	Insecta	Diptera	Sciaridae	NA	Cratyna	NA	OTU250	250	0	0	0	0	1	0	0	0	0	0	0	0	0	0	0	0	0	0	0	0	1	0	0		0	0	0	0	1	0	0	0	1	0	0	0	0	0
actatcttctacaattgcacatagaggcgcttctgttgatttagcaatttttagattacatttagccggtatttcttctattttaggggctgttaattttattactacaattattaatatacgtgcccctggaattcaatttgatcgaatacctttatttgtttgatctgttttaattacagctgttttattgttattatcattaccagtattagctggagctattacaatattattaacagatcgtaatttaaatacatctttttttgaccctgctggagggggtgacccaattctttatcaacatttattc	0.9968	GMGRG2171-13	Arthropoda	Insecta	Diptera	Mycetophilidae	Mycomyinae	Mycomya	NA	OTU252	252	0	0	0	0	0	0	0	0	0	0	0	0	0	0	0	0	0	0	0	0	0	0	0		0	0	0	0	0	0	0	0	0	0	0	0	0	0
attatcaagtaacattgcccactctgggcctagagtagatatatctatcttctcacttcatttagccgggatctcatcgatcctgggagcagtgaactttattactacagtaataaacatacgacctataggaatatccttagatcgaaccccattatttgtttggtcggttttaattacagctattttacttttactatctctacctgtattagcaggagcaattactatgcttttaacagaccgaaatattaatactacattttttgaccccgcaggtgggggggatcctattctttaccaacacttgttc	0.9935	GMGRD3463-13	Arthropoda	Insecta	Hemiptera	Cicadellidae	Deltocephalinae	Speudotettix	Speudotettix subfusculus	OTU253	253	0	0	0	0	0	0	0	0	0	0	0	0	0	0	0	0	0	0	0	0	0	0	0		0	0	1	0	0	0	0	0	0	0	0	0	0	0
tctctctgctagaattgcacatggtggagcttctgttgatttagctattttttctcttcatttagctggaatatcatcaattctaggagcagtaaattttattactacagtaattaatatacgatctagtggactttcttatgatcgtatacctttatttgtatgatcagtagttattacagctttattattattattatctttaccagttttagctggagctattacaatacttttaactgatcgaaatttaaatacctcattctttgacccagcaggaggaggagatccaatcttataccaacatttattt	1	GMGRB1532-13	Arthropoda	Insecta	Diptera	Syrphidae	Syrphinae	Parasyrphus	Parasyrphus punctulatus	OTU254	254	1	0	0	0	0	0	0	0	0	0	0	0	1	0	0	0	1	1	0	0	1	0	0		1	0	0	0	1	0	0	0	1	0	0	0	0	0
tttatcatctaatattgctcatagaggaacctcagtagatttagcaattttttctttacatttagcaggaatttcttcaattttaggagccgtaaattttattactacagtaattaatatacgatcaccaggtattacttttgaccgaatacctttatttgtttgatctgtagtaattacagctttacttttattattatcattaccagttctagctggtgctattactatattattaacagatcgaaatttaaatacttctttttttgatcctgcaggaggaggagatccaattttatatcaacatttattt	1	BARSI440-16	Arthropoda	Insecta	Diptera	Tachinidae	Tachininae	Siphona	NA	OTU255	255	0	0	0	0	0	0	0	0	0	0	0	0	0	0	0	0	1	0	0	0	0	1	0		0	1	1	1	0	1	1	0	0	0	1	0	0	0
tttagcatcaaatattgctcatagaggatcttctgtagatttagcaatttttagattacatttagctggagtttcttcaattttaggagccgtaaattttattacaacagtaattaatatacgtcctagaggaataaccctagaccgaatacctctttttgtttgagctgttgttattacagcagttttattattactttcactacccgttttagcaggagcaattacaatattattaacagatcgaaatttaaatacatcattttttgatcctgcaggagggggtgatcctattctttatcaacatttattt	1	FBCOC927-10	Arthropoda	Insecta	Coleoptera	Scraptiidae	Anaspidinae	Anaspis	Anaspis costai	OTU257	257	0	1	0	0	0	1	0	0	0	1	1	0	0	1	0	0	0	0	0	0	0	1	1		0	0	1	0	0	1	1	0	0	0	0	0	0	0
actttcatctaatattgctcatacaggagcttcagttgatttagcaattttttctcttcacttagcaggaatttcttcaattttaggagcagtaaattttattactacagttattaatatacgatcaagaggaattactttagaccgaatacctttatttgtttgatcagtagtaattactgcagtattattattactttccttgcctgttttagcaggagctattacaatgctattaactgatcgaaatttaaatacatctttttttgacccggccggaggaggagatccaatcctttatcaacatttattt	0.9968	FINTI1157-12	Arthropoda	Insecta	Diptera	Tipulidae	Tipulinae	Tipula	Tipula pauli	OTU258	258	0	0	0	0	1	0	0	0	1	0	0	0	1	0	0	0	1	0	0	0	0	0	0		0	0	0	0	0	0	0	0	1	0	0	0	0	1
tctttctaattctatgtttcatagtggttactctgttgatacagcaattttttcacttcatcttgctggaatttcctcaattctcggagcaattaattttattaccacaatcattaatatacgaagaaaccttcataaaatagaaaaattacctttattcgtttgatcagtcttaattacagctttccttcttctccttgctcttcccgttttagcaggagcaattacaatgcttttaactgatcgaaacataaatactactttttttgatcctgcaggaggaggagacccaattttataccaacacttgttc	1	GMNWL2734-14	Arthropoda	Insecta	Hemiptera	NA	NA	NA	NA	OTU259	259	0	0	0	0	0	0	0	0	0	1	1	1	0	0	0	0	0	0	0	0	0	0	0		0	0	0	0	0	0	0	0	0	0	0	1	0	0
tttatcttctaatattgctcatagtggagcttctgttgatttagctattttttctttacatttagcaggaatttcatctattttaggagctgttaattttattacaactgtaattaatatacggtcaacagggattacttttgatcgaataccattatttgtatgatctgtagtaattacagctttactacttttattatcattacccgttttagctggagctattactatactattaacagatcgaaatttaaatacttcattttttgatcctgcaggaggaggagatcctattctatatcaacatttattt	0.9903	GBDP17499-15	Arthropoda	Insecta	Diptera	Anthomyiidae	Anthomyiinae	Botanophila	Botanophila brunneilinea	OTU260	260	0	0	1	0	0	0	0	0	0	0	0	0	0	0	0	0	0	0	0	0	0	0	0		0	0	0	0	0	0	0	0	0	0	0	0	0	0
cctatcttcagggattgcacatggaggagcttctgtagatttagccatttttagacttcatttagcaggtgtgtcatctatcttaggtgctgtaaattttattacgacagtaattaatatacgatctactgggattactttagatcgtatacctctttttgtttgatcagtagctattacagctttattattactactatctttacctgtattagcaggagctatcactatactattaacagatcgaaatataaatacttcattttttgaccccgcaggaggaggagaccctattttataccaacacttattt	1	GMGME602-14	Arthropoda	Insecta	Diptera	Lauxaniidae	Lauxaniinae	Lyciella	Lyciella rorida	OTU261	261	0	0	0	0	0	0	0	0	0	0	0	0	0	0	0	0	0	0	0	0	0	0	0		0	0	0	1	0	0	0	0	0	0	0	0	0	0
tctttcagctagaattgctcatggtggagcatcagttgatttagcaattttttctcttcatttagcaggaatatcttctattttaggtgcagtaaattttattactacagttattaatatacgatctacaggaatcacttatgatcgaataccattatttgtttgatcagttgtaattactgctttattacttcttttatctttaccagtattagcaggagcaattactatacttttaactgatcgaaatttaaatacttcatttttcgacccagctggaggaggtgaccctattttataccaacatttattt	1	GBDP3977-07	Arthropoda	Insecta	Diptera	Syrphidae	Eristalinae	Xylota	NA	OTU262	262	0	0	0	0	0	0	0	0	0	0	0	0	0	0	0	0	0	1	1	0	0	0	0		0	0	0	0	0	0	0	0	0	0	0	0	0	0
tctttcttctagaatcgctcatgcaggagcttctgttgatttagctattttttcccttcatttagccggaatttcatcaattttaggtgcagtaaattttattactacagtaattaacatacgatcaacaggtatttcatttgatcgtatgcctttatttgtatgatcagtaataattacagcaattttacttcttttatctttacctgtattagcaggagctattactatattattaacagatcgaaatttaaatacatcattttttgatcctgcaggaggaggagatcctattttatatcaacatttattt	1	GBMWB872-15	Arthropoda	Insecta	Diptera	NA	NA	NA	NA	OTU263	263	0	0	0	0	0	0	0	0	0	1	0	0	0	0	0	0	0	1	0	0	0	0	0		0	0	0	0	0	0	0	0	0	1	0	0	0	0
actatctaactctactttccacccatcaatctcagtagattgtactattttttcattacatattgcaggaatttcatccattataggagctattaattttattgtatcaattatactaataaaaaatatatctattaattatgaccaaattcctctttttccatgatcagtaaaaattacagctattcttcttcttttatcattaccaattttagctggagctattacaatacttttaacagatcgaaatataaatacttcattttttgatccatcaggtggaggtgaccctattttatatcaacatctattt	0.9806	ARTNO143-17	Arthropoda	Insecta	Hymenoptera	Halictidae	Halictinae	Lasioglossum	NA	OTU265	265	0	0	0	0	0	0	0	0	0	0	0	0	0	0	0	0	0	0	0	0	1	0	0		0	0	0	0	0	0	0	0	0	0	0	0	0	0
attatcattaaatttaaatcatgaaggattatcaattgatttatcaattttttcacttcatatagctggtatatcttcaatcataggagctattaattttatttcaactattttaaatatataccctattaatataaaatttgaacaattaaccctatttacatgatcaattttaattacaacaattttattattattagcagttccagttttagctggagcaattaccatattattaactgatcgaaatttaaatacctcattttttgatccatcaggaggaggagacccaattttatatcaacatttattt	1	GBAH7657-13	Arthropoda	Insecta	Hymenoptera	Ichneumonidae	Ichneumoninae	Ichneumon	NA	OTU267	267	0	0	0	0	0	0	0	0	0	1	1	1	0	0	0	0	0	0	0	0	0	0	0		0	0	0	0	0	0	1	0	0	0	0	0	0	0
attagccagaggtattgcacatgcaggagcttctgttgacttagcaattttctctttacacctcgccggtgtatcttccattctaggtgcagttaattttatttccacaatcatcaatataaaaccaattaatataacatcggaacagattcctctatttgtatgatctgtaggtattaccgccctattattattattatctttaccagtattagctggtgcaatcaccatactattaacagatcgtaaccttaatacttctttctttgaccccgcaggagggggtgaccccattttatatcaacatttattt	1	OPPHO003-17	Arthropoda	Insecta	Blattodea	Ectobiidae	Ectobiinae	Ectobius	Ectobius pallidus	OTU268	268	0	1	1	1	0	0	0	0	0	0	0	0	0	0	0	0	0	0	0	0	0	0	0		0	0	0	0	0	0	0	0	0	0	0	0	0	0
tttatctaatagaatttctcatgcaggggcatcagttgatcttactattttttcccttcatttagcaggaatttcatcaatccttggcgcaatcaattttatttcaactataattaatataaaagtaaaaggaataagatttgaacgtatacccctatttgtatgagcagtatcattaacagctctattacttctattatcattacctgtactagcaggagcaattacaatacttctcacagatcgaaacttaaatacatcattttttgacccatcagggggaggagatccaattttatatcaacatttattt	1	BASYM1016-11	Arthropoda	Insecta	Hymenoptera	Tenthredinidae	Nematinae	Cladius	Cladius pectinicornis	OTU269	269	0	0	1	0	1	1	1	1	0	0	0	0	0	0	0	0	0	0	0	0	1	1	1		0	1	0	1	1	1	0	0	0	1	0	0	0	0
ttatcatcagtaattgctcatggtggagcttctgttgatttagcaattttttcccttcacttagcaggaatttcatcaattttaggagcaattaattttattacaacagttattaatatacgatcaataaattttacattagatcgaatacctttatttgtatgatcagtagttattacagctttattattattattatctttacctgtattagcaggtgcaattactatattattaacagatcgaaatttaaatacatctttttttgaccctgctggtggaggagaccctattttataccaacatttattt	1	FIDIP2917-12	Arthropoda	Insecta	Diptera	Tachinidae	Exoristinae	Exorista	NA	OTU270	270	0	0	1	0	0	1	0	0	0	0	0	0	0	0	0	0	0	0	0	0	0	0	0		0	0	0	0	0	0	0	0	0	0	0	0	0	0
tttatctacaacaatttcccattcaggaagatctgttgatttagctattttttctttacatttagctggtatttcatctattttaggagctgtaaattttattacaactattattaatatacgatctccaggtataaatatagatataatacctttatttgtttgatcagtttttattacagcaattttattattattatctttacctgttttagcaggagctattactatattattaactgatcgaaatttaaatacctccttttttgatcctgctggaggaggagatcctattttatatcaacatttattt	0.9968	GMGMC836-14	Arthropoda	Insecta	Diptera	Keroplatidae	Keroplatinae	Neoplatyura	Neoplatyura nigricauda	OTU271	271	0	0	0	0	0	0	0	0	0	0	0	0	0	0	0	1	0	0	0	0	0	0	0		0	0	0	0	0	0	0	0	0	0	1	1	0	0
tttatctataatagttggtcatgggggagtttctgtagatttaagaattttttctttacatttagcaggtctttcttcaattataggtgctattaattttattgtaacaatttataatatatgatttggatttaattatatagataaaatttctttatttagatgatcagttttaattactgcaattttattattggtatcattgccagttttggctggtgcaattactatattattaactgatcgaaatttaaatactagtttttttgatcctgcaggagggggagatccagtgctatatcaacatttattt	0.9794	GMGRF988-13	Arthropoda	Insecta	Hymenoptera	Braconidae	Cheloninae	NA	NA	OTU272	272	0	1	1	0	0	0	0	0	0	1	0	0	0	0	0	0	0	0	0	0	0	1	1		0	0	0	0	0	1	0	0	0	0	1	0	0	0
actatcttctaatattgctcatggaggagcttcggttgatttagcaattttttctcttcatttagctggaatttcatctattttaggagctgtaaattttatcactacagtaattaatatacgagctactggaattacatttgatcgaataccattatttgtttgatctgttgtaattacagctttattattacttttatcattacctgtattagcaggagctattacaatattattaacagaccgaaatttaaatacttccttttttgatcctgctggaggaggagatcctattttatatcaacatttattt	1	GBMIN58887-17	Arthropoda	Insecta	Diptera	Fanniidae	Fanniinae	Fannia	Fannia sociella	OTU273	273	1	1	0	0	1	1	0	0	1	0	0	0	0	0	0	0	0	0	0	0	1	1	0		1	0	0	0	1	1	0	0	1	0	0	0	0	0
tctttcatcgactattgctcatgctggagcatctgttgatttagcaattttttcacttcatcttgcaggtatgtcttctattttaggggctgttaattttattacaacaattatcaacatacgatctcctggaattacttttgatcgaatacctttatttgtatgatcagtttttattacagcaattttattattactttctttaccagtattagctggagctattacaatacttttaacagatcgaaatttaaatacatcattttttgaccctgcaggaggaggagatcctattttatatcaacatctattt	1	FBMYC010-11	Arthropoda	Insecta	Diptera	NA	NA	NA	NA	OTU274	274	0	0	0	0	1	0	0	1	0	0	0	0	0	0	0	0	0	0	0	1	0	0	0		1	0	0	1	1	1	0	0	0	0	0	0	0	0
tttatcttcaggaattgcacatggaggagcttcagtagatttagcaattttctccttacatttagcaggtatttcttcaattttaggtgcagtaaattttatcacaactgtaattaatatacgatcaacaggaattacttttgaccgaatacctttatttgtttgatctgttgttattactgccctacttctactgttatcattacctgtcctagcaggagcaattactatactattaacagaccgaaatttaaatacatctttttttgacccagccggaggaggggaccctattttataccaacatttattc	1	AMTPD2525-15	Arthropoda	Insecta	Diptera	NA	NA	NA	NA	OTU275	275	0	0	0	0	0	0	0	1	0	0	0	0	0	0	0	0	0	0	1	1	0	0	0		0	1	1	1	1	1	0	1	0	0	0	1	0	0
tttatcttctaatattgctcatagaggaagatcagttgatttagctattttttctcttcatttagcaggaatttcttcaattttaggagctattaattttattacgactattattaatatacgattaaataatatattttttgatcaattacctttatttgtttgagctgttggaattacagcatttttactattactttctttaccagttttagcaggagcaattactatattattgacagatcgaaatttaaatacatcattttttgaccctgctggaggaggtgatcctattctttatcaacatttattt	1	GWORC1737-08	Arthropoda	Insecta	Lepidoptera	Geometridae	Larentiinae	Xanthorhoe	Xanthorhoe montanata	OTU276	276	1	0	0	0	0	0	0	0	0	0	0	0	0	0	0	0	0	0	0	0	0	1	0		1	0	0	0	0	0	0	0	0	0	0	0	0	0
cctgtcttctaatattgctcatagtggagcttctgttgatttagctattttttctttacatttagctggaatttcttcaattttaggagctgtaaattttattactactgtaattaatatacgatcagtaggaattacttttgatcgaatacctctatttgtctgatcagttgcaattacagcattattacttttattatctttaccagttttagctggtgctattactatattattaacagatcgaaatttaaatacatcattctttgatccagctggaggaggtgatccaattttatatcaacacttattt	1	GMGML267-14	Arthropoda	Insecta	Diptera	Anthomyiidae	Anthomyiinae	Eustalomyia	Eustalomyia festiva	OTU278	278	0	0	0	0	0	0	0	0	0	0	0	0	0	0	0	0	0	0	0	0	0	0	0		0	0	0	0	0	0	0	0	0	0	0	0	0	0
tttatcattaaatattggtcatgggggaatatctgttgatttagctattttttctttacatttagctggggcttcttctattataggttcaattaattttattactacaatttttaatatacgatctaatataattttaatagataaaatttctttattaacttgatctattttaattactgtaattttattattattatctttaccagtattagctggtgctattactatattattaactgatcgtaatctaaatacttcattttttgatcctgctggaggaggagatccagtgttatatcaacatttattt	1	GBAH11246-15	Arthropoda	Insecta	Hymenoptera	Braconidae	Homolobinae	Homolobus	NA	OTU279	279	0	0	0	0	0	0	0	0	0	0	0	0	0	0	0	0	0	0	0	0	0	0	0		0	0	1	0	0	0	0	0	0	0	0	0	0	0
cctctcatctaatattgcccacagaggttcctcagtagacctggcaattttcaggttacacttagctggaatttcatcaattctaggagcagtaaattttatctcaacagtgatcaatatacgatcaacaggaatttcattcgaccgaatacctttgtttgtttgagcagtagccatcactgctcttctccttctattatcactcccagttcttgctggagcaattacaatacttttaacagaccgaaatctaaatacttcattctttgacccagcaggaggaggcgacccaatcctataccaacacctattt	1	FBCOD549-11	Arthropoda	Insecta	Coleoptera	Elateridae	Elaterinae	Ampedus	Ampedus nigrinus	OTU281	281	0	0	0	0	0	0	0	0	0	0	0	0	0	0	0	0	0	0	0	0	0	0	0		0	0	0	0	0	1	0	0	0	0	0	0	0	0
tctttcttctaatattgcccatggaggaagttcagtagatttagcaattttttctcttcatttagctggtatttcttcaattttaggagctattaattttattactacaattattaatatacgaataaataatatatctttcgatcaaatacctctttttgtatgagcagtgggaattacagctttattacttcttttatctttgcctgttttagcgggagctattactatacttctaactgatcgaaatcttaatacttccttttttgacccagcaggagggggagaccccattctttatcaacatttattt	1	LEATE593-13	Arthropoda	Insecta	Lepidoptera	Lypusidae	Lypusinae	NA	NA	OTU282	282	0	0	0	0	0	1	0	0	0	0	0	0	0	1	1	0	0	0	0	0	0	0	0		0	0	0	0	0	1	0	0	0	0	0	0	0	0
tttatcaagaagaatttcccattcaggagcatccgtagatttaacaattttttctttacatcttgcaggaatttcatcaattttaggggcaatcaattttatttcaacaataattaatataaaattaaaaggaataaaatttgaacaaatacctttattcgtatgagcagtttcattgactgcattattattacttctatctttaccagtactagctggtgctattacaatacttcttacagatcgtaacttaaatacatcattttttgacccctcaggaggaggagatccaattttatatcaacatttattt	0.9968	BASYM1027-11	Arthropoda	Insecta	Hymenoptera	Tenthredinidae	Nematinae	NA	NA	OTU284	284	0	0	0	0	0	0	0	0	0	0	0	0	0	0	0	0	0	0	0	0	1	0	1		0	0	0	0	0	0	0	0	0	0	0	0	0	0
tctatcagcaactattgcccattcaggagcatcagttgatttaacaatcttttctctccatttagccggtatttcatctattttaggggctgtaaattttattacaactattatcaatatacgagcccctggaattaatatagacaaaatacctatatttgtttgatctgtatttattacagctattcttcttcttttatccctgcctgttttagccggagctattacaatattattaacagatcgaaatcttaatacatctttttttgaccctgccggaggaggtgatcctattctataccaacatttattt	1	GBDP28905-19	Arthropoda	Insecta	Diptera	Mycetophilidae	Leiinae	Tetragoneura	Tetragoneura sylvatica	OTU285	285	1	0	0	0	0	0	0	0	0	0	0	0	0	0	0	0	0	0	0	0	0	0	0		0	1	0	0	0	0	0	0	0	1	0	0	0	0
tctttcgtctaatattgctcatggtggagcttcagttgatttagcaattttttctttacatttagctggaatttcttctattttaggggctgtaaattttattactactgtaattaatatacgatcagtaggtattacttttgaccgaatgcctttatttgtttgatcagtagtaattacagctcttttattattattatctttacctgtattagctggagctattacaatattattaacagatcgaaatttaaatacttctttttttgacccagcaggaggaggagacccaattctttaccaacatttattt	1	GMGMH1105-14	Arthropoda	Insecta	Diptera	Sphaeroceridae	Limosininae	Spelobia	Spelobia manicata	OTU286	286	0	0	0	0	0	0	0	0	0	0	1	0	0	0	0	0	0	0	0	0	0	0	0		0	0	0	0	0	0	0	1	0	0	0	1	0	0
actttcatctaatattgctcatggaggtagttcagtagatctagctattttttccctgcatttagctgggatttcatctatcttaggagcaattaattttattactacaattattaatatacgattaaataatatatcttttgatcaattaccactatttgtttgagctgtaggaattacagcattattattattattatctttacctgtattagcaggagctattactatacttcttactgatcgaaatttaaatacatcatttttcgatccagcaggtggtggagacccaattttatatcaacatttattt	0.9968	DEEUR145-11	Arthropoda	Insecta	Lepidoptera	Depressariidae	Depressariinae	Depressaria	NA	OTU287	287	1	1	1	1	0	0	0	0	0	0	0	0	0	0	0	0	0	0	0	0	0	0	0		0	0	0	0	0	0	0	0	0	0	0	0	0	0
tttatcctctaatatcgcacatagaggaacttcagtagatttagcaatcttttctttacatttagcaggtatttcttcaattttaggagctgtaaattttatcactacaattattaatatacgttcatcaggaattacttttgaccgaatacctttatttgtttgatctgtagtaatcacagctttacttttattattatcattaccagttctagctggagctattactatattattaacagatcgaaatttaaatacttccttctttgaccccgcaggaggaggagatccaattttataccaacacttattt	1	FIDIP2872-12	Arthropoda	Insecta	Diptera	Tachinidae	Tachininae	Siphona	Siphona grandistyla	OTU288	288	0	0	0	0	0	1	0	0	0	0	0	0	0	0	0	0	0	0	0	0	0	1	0		0	1	1	0	0	1	1	0	0	0	0	0	0	0
attgtcatctaacatcgctcatggaggggcttcagttgacttggcaattttctctcttcatcttgcaggtatttcctctattctaggagctgtaaattttattacaactgttattaatatacgatctaccggaattacatttgatcgaatacctttatttgtttgatcagtagtaattacagctttattacttcttctatccttaccagttttagctggagctattacaatattattaacagatcgaaatctaaatacttcattttttgaccctgcaggaggtggagatcctattctttaccaacacttattt	1	BCFOR686-15	Arthropoda	Insecta	Diptera	Fanniidae	Fanniinae	Fannia	Fannia aequilineata	OTU289	289	0	0	0	0	0	0	0	0	0	0	0	0	0	0	0	0	0	0	0	0	0	0	0		0	0	0	0	0	0	0	1	0	0	0	0	0	0
attatcccttaatattaatcatgaaggtatatcagttgatttatctattttctcattacatttagcaggaatatcatcaattataggagcaattaattttattactactattataaatataattccattaataattaaatttgaacaattaactttatttacatgatcaatttttattacaacaattcttctactattagctgttcctgttttagcaggtgctattactatattattaactgaccgaaatttaaatacctcattttttgatccatcaggagggggggatccaattttatatcaacatcttttt	0.9963	GMGMA146-14	Arthropoda	Insecta	Hymenoptera	Ichneumonidae	Cryptinae	Phygadeuon	Phygadeuon variabilis	OTU290	290	0	0	0	0	0	0	0	0	0	0	1	0	0	0	0	0	1	1	0	0	1	0	0		1	1	0	0	1	0	0	0	0	1	0	0	1	1
ttatcttcaactttatcccattccggagcttcagttgatttatctattttttctttacatttagccggtatctcttctattttaggggcagttaattttatttcaactattattaatatacgggcccccggaatgttatttgataaaataccgttatttatctgatcagtatttattactgctattttactacttttatcattacctgtattagcaggggctattactatattattaacagatcgtaatctaaatacttctttttttgaccctgctggaggaggggatcctattttataccaacacttattt	0.9968	GESCI001-16	Arthropoda	Insecta	Diptera	Sciaridae	NA	Trichosia	Trichosia lengersdorfi	OTU291	291	1	0	0	0	0	0	0	1	0	0	0	0	1	0	0	0	0	0	0	0	1	0	0		0	0	0	0	1	0	0	0	0	1	0	0	0	0
tctatcttcaaatattgctcacggaggagcttctgttgacttagcaattttttctcttcatttagcaggaatttcatctattttaggagctgtaaattttattacaactgtaattaatatacgatcaacaggaattacttttgatcgaatacctttatttgtatgatctgtagtaattacagctttattacttcttttatctttaccagttttagcaggagctattactatattattaactgatcgaaatcttaatacatcattttttgatcctgctggaggaggagatccaattttataccaacatctattc	1	GMGRA1737-13	Arthropoda	Insecta	Diptera	Scathophagidae	Scathophaginae	Scathophaga	NA	OTU292	292	0	0	0	0	0	0	0	0	0	0	0	0	0	0	0	0	0	0	0	0	0	0	0		1	1	0	0	1	0	0	0	1	0	0	0	0	0
tttatcttcaaatattgctcatggaggaagttctgttgatttagctattttttccttacatcttgcaggtatttcttctattttaggagcaattaattttattacaactattattaacatacgattaaataatatattttttgatcaattacctttatttgtttgagctgttggaattacagcatttttattattattatctttaccagttttagctggagcaattactatacttttaacagaccgaaatttaaatacatcattttttgaccctgcaggagggggagatccaattttatatcaacatttattt	1	BBLEC877-09	Arthropoda	Insecta	Lepidoptera	Geometridae	Larentiinae	Ecliptopera	Ecliptopera silaceata	OTU293	293	0	0	0	0	0	0	0	0	0	0	0	0	0	0	0	0	0	0	0	0	1	0	0		1	0	0	0	0	0	0	0	0	0	0	0	0	0
cctatcaactaacataactcatagaggagcttccgtagatttaacaattttttcccttcacttagctggtatttcatctatcttaggagctgtaaattttattacaactgtaattaatatacgatcagtaggaatttcatttgatcgaataccattatttgtatgatcagttgctattacagctctattattacttttatctttacctgtactagcaggagctattactatactattaacagatcgaaatttaaatacttctttttttgacccagctggaggaggagatccaattttatatcaacatttattt	1	CDFD020-12	Arthropoda	Insecta	Diptera	Muscidae	Phaoniinae	Phaonia	Phaonia trimaculata	OTU295	295	0	0	0	0	0	0	0	0	0	0	0	0	0	0	1	0	0	0	0	0	0	0	1		0	0	0	0	0	0	0	0	0	0	0	1	0	0
tctctcccttaatataaatcatgaaggtatatcagtagatatatccatcttttcccttcatttagctggtatatcatcaattataggagcaattaattttattacaactattataaatatatacccccataataataaacttgaacaacttaccctatttacttgatcaattctaattactacaattttacttctcctagccgttcctgtactagcaggagccattactatattattaactgaccgaaacttaaatacatcattttttgacccttcaggaggaggagatccaattttatatcaacacttattc	1	ASQIC484-09	Arthropoda	Insecta	Hymenoptera	Ichneumonidae	Cryptinae	Sphecophaga	Sphecophaga vesparum	OTU296	296	0	0	0	0	0	0	0	0	0	0	0	0	0	1	0	0	0	0	0	0	0	0	0		0	0	0	0	0	0	0	0	0	0	0	0	0	0
tttatcattaaatttaaatcatgaaggtctttcagttgatttatcaatcttttctcttcatatagcaggaatttcatcaattataggagctattaactttattacaaccatttttaatatatttcctataaatttaaattttgaacaaatttctttatttacatgatcaattttaattacaacaattttattattattagcagttccagttttagctggagctattaccatattattaactgatcgaaatttaaatacttcattctttgatccatctggaggaggagatccaattctttatcaacatctattt	1	FBIIA1072-10	Arthropoda	Insecta	Hymenoptera	NA	NA	NA	NA	OTU297	297	0	0	0	0	0	0	0	0	0	0	1	1	0	0	0	0	0	0	0	0	0	0	1		0	0	0	0	0	0	1	0	0	0	0	0	0	0
tttagcagcaaatattgcacatagaggatcatctgtagatttagcaattttcagacttcatctagcaggagtatcttcaattctaggggcagtaaatttcattactacagtaattaacatacgaccccaaggaataactcttgatcgaatgcctctatttgtatgagcagtagtaattactgcagtattacttttattatcattacctgtattagcaggagccattactatacttcttacagatcgaaatttaaacacatcatttttcgaccctgctggtggaggagatccaattctttaccaacacttattt	1	COLFB473-12	Arthropoda	Insecta	Coleoptera	Scraptiidae	Anaspidinae	Anaspis	Anaspis rufilabris	OTU299	299	0	0	0	0	0	1	0	0	0	1	0	0	0	0	0	0	0	1	0	0	0	1	1		0	1	1	0	0	1	0	0	0	1	0	0	1	0
actatcatctaatattgctcatggaggaagctcagttgacttagctattttttctttacatctagctggtatttcttctattttaggggcaattaattttattacaactattattaatatacgattaaataatatattttttgaccaactaccccttttcgtttgagctgtaggaattacagcttttttattattattatctttgcctgtattagcaggagctattactatattattaacagatcgaaatttaaatacttcattttttgatcctgcaggaggaggtgatcctattctttatcaacatttattt	0.9968	BLUTI120-16	Arthropoda	Insecta	Lepidoptera	Geometridae	Larentiinae	Hydriomena	NA	OTU301	301	0	0	0	0	0	1	0	0	0	0	0	0	0	0	0	0	0	0	0	0	0	0	0		0	0	0	0	0	0	0	0	0	0	0	0	0	0
cttatcttctactatcgcgcatggtggtgcatctgtagatttagctatttttagattacatttagctggtatttcttcaattttaggtgctgtaaattttattactactgtaattaatatacggtcttatggaattacttttgatcgaatacccctatttgtttgatcagtagtaattacagccttgctattacttttatctttacccgtattagccggagctatcacaatactacttactgaccgaaatttaaatacatcattttttgaccccgcaggagggggtgatccaatcttatatcaacatttattt	1	GMGME253-14	Arthropoda	Insecta	Diptera	Sciomyzidae	Sciomyzinae	Pherbellia	Pherbellia scutellaris	OTU302	302	0	1	0	0	0	0	0	1	0	0	0	0	0	0	0	1	0	1	0	0	0	0	0		0	1	0	1	0	0	0	1	0	0	0	1	0	0
actttcatctaatattgcccatggaggtagatcagtagatttagctattttttctctacatctagctggaatttcttctattttaggagctattaatttcattactacaattattaatatacgattaaataatatatcatttgatcgtttaccattatttgtatgagctgtaggaattacagcattattattattattatctttacctgttttagcaggagctattacaatacttcttacagatcgaaatcttaatacatctttttttgatcctgctggaggaggagatcctattttataccaacacttattt	1	DEEUR105-11	Arthropoda	Insecta	Lepidoptera	Depressariidae	Depressariinae	Agonopterix	NA	OTU303	303	0	0	0	0	0	0	0	0	0	0	0	0	0	0	0	0	0	0	0	0	0	0	0		0	0	0	0	0	0	0	0	0	0	0	0	0	0
actttcatctaacatcgctcatagaggaagatcagtagatttagcaattttttcccttcatttagctggtatttcatcaattttaggagctgtaaattttattacaaccattatcaatatacgaccaaataatatatccttagatcaaatacctttatttgtttgagcagtaggtattactgctcttttacttttattatctttacctgtattagctggagctattactatattattaacagatcgaaacttaaatacatcattttttgatcctgccggaggaggagatcctattttatatcaacatttattt	1	BLUTI325-16	Arthropoda	Insecta	Lepidoptera	Tortricidae	Tortricinae	Pandemis	Pandemis cerasana	OTU304	304	0	0	0	0	0	0	0	0	0	1	0	0	0	0	0	0	0	0	0	0	0	0	0		0	0	0	0	0	0	0	0	0	0	0	0	0	0
tctatcaagaaatatcgctcatgcaggaccaagagttgatatagcaatcttctcattacatttagctggaatttcttcaattctaggcgccgtaaactttattacaactgtaataaatatacgaccaacaggaataagtatagaccgaacaccactatttgtttggtccgttattattacagccgtcttactacttttatcactacctgtattggcaggcgctattacaatacttttaacagaccgaaatattaatacaacattttttgacccagccggtgggggggaccctatcttataccaacacttattt	1	GMGMJ768-14	Arthropoda	Insecta	Hemiptera	Cicadellidae	Deltocephalinae	Balclutha	Balclutha punctata	OTU305	305	0	0	0	0	0	0	0	0	0	0	0	0	0	0	0	0	0	0	0	0	0	0	0		0	0	0	0	0	0	0	0	0	0	0	0	0	0
tttatcttctaatattgctcatataggttcttctgtagatttaacaattttttctttacacttagcgggtatttcttcaattataggagcagtaaattttattacaactgtcattaatatacgatcaacaggaattacatttgatcgaatacctttatttgtatgatctgtaactattacagctttattactactattatcccttccagtattagcaggagctattacaatattattaacagatcgaaactttaatacttcattctttgaccccgcaggaggaggagatccaattttataccaacatttattt	0.9741	DIFIA006-11	Arthropoda	Insecta	Diptera	Tachinidae	Dexiinae	Dinera	NA	OTU306	306	0	0	0	0	0	0	0	0	0	0	0	0	0	1	0	0	0	0	0	0	0	0	0		0	0	0	0	0	1	1	0	0	0	0	0	0	0
cctttcatctaatattgctcatagaggaagctctgtagatttagctatcttttcattacatttagccggtatttcatcaattctaggtgcagtaaattttattactacaattattaacatacgacctaacaatatatctttagaccaaatacctctatttgtatgagctgtagggattacagcactattattactcctatctttacctgtgttagcgggtgccattaccatattattaactgaccgaaatttaaacacatcattttttgatcctgcgggaggaggagatcctattttatatcaacatttattt	1	CGUKB416-09	Arthropoda	Insecta	Lepidoptera	Tortricidae	Tortricinae	Acleris	NA	OTU307	307	0	0	1	0	0	0	0	0	0	0	0	0	0	0	0	0	0	0	0	0	0	0	0		0	0	0	0	0	0	0	0	0	0	0	0	0	0
attagccagaacattagggcaccctggagcatctgtcgatctagccatcttttctctacacctcgcaggtgtgagatcaatcttgggagcagtaaattttattactacaattattaatatacgctcacagggtctttcattcgagcgaatgcctctgtttgtgtgatccgttttaattacagctattttactactgttatcattaccagtattagccggtgctatcactatacttctaacagaccgaaacctaaatacctccttctttgaccctgcagggggtggagaccccattctttaccaacatttattc	0.9968	FIPSO081-13	Arthropoda	Insecta	Psocodea	NA	NA	NA	NA	OTU308	308	0	0	0	0	0	0	0	0	0	1	0	0	0	0	0	0	0	0	0	0	0	0	0		0	0	0	0	0	0	1	0	0	0	0	0	0	0
tttatctttaaatattagtcataatggatcttctgttgatatagcaattttttcccttcatattgccggaatttcatcaatcatagggtcaattaattttattgtaactattataaatataaaaaataattatttaaaaatagatcaattatcattatttatctgatctattctacttacaacaatcctccttcttttatctctccctgtactagcaggagctatcactatacttttaacagaccgaaattttaacactacattttttgatccttctggaggaggtgaccctattttatatcaacatttattt	1	ARTNO181-17	Arthropoda	Insecta	Hymenoptera	Pemphredonidae	NA	Pemphredon	Pemphredon lugubris	OTU309	309	0	1	0	0	0	1	0	0	1	1	0	0	0	0	1	0	0	1	1	0	0	1	1		0	1	0	0	0	0	0	0	0	1	0	0	0	1
actttcatctggaattgctcatgctggggcatctgtagatttagcaattttctctcttcatttagctgggatctcgtcaattttaggagctgtaaactttattactactgtaattaatatacgagcatcaggaattactttcgaccgaatacctttatttgtatgatcggtggttattacagcagtattactacttttatctctccccgtattagctggggctattactatacttttaacagatcgaaatttaaatacttcattttttgaccctgctggaggaggagaccctattctttatcaacatttattt	1	GMGRH2095-13	Arthropoda	Insecta	Diptera	Limoniidae	Limoniinae	Metalimnobia	Metalimnobia bifasciata	OTU310	310	0	0	0	0	0	0	0	0	0	0	0	0	0	0	0	0	0	0	1	0	0	0	1		0	0	0	0	0	1	0	1	0	0	0	0	0	0
tctatcttctaatattgctcatggaggagcttctgttgatttagctatcttttcccttcatttagcaggaatttcttcaattttaggagcagttaattttattacaactgttattaatatgcgatctacaggaattacatttgaccgaatacctttatttgtttgatctgtagtaattacagcattattactccttttgtccttacctgtattagcaggagctattactatattattaacagatcgaaatttaaatacttcattttttgaccctgcaggaggaggtgatccaattttataccaacatttattt	1	ASDMT856-11	Arthropoda	Insecta	Diptera	Calliphoridae	Calliphorinae	Pollenia	Pollenia rudis	OTU311	311	0	0	0	0	0	0	0	0	0	0	0	0	0	0	0	1	0	0	0	0	1	0	0		1	1	0	0	0	0	0	0	0	0	0	1	0	0
actctcatctaatattgctcacagaggttcttctgttgatttagcaattttcagattacatttggcgggaatctcctcaattttaggagcagtaaattttatttcaactgttattaatatacgatctccaaatataactttcgatcaaatacccttatttgtatgagcagttgtaattactgccattcttcttcttttatctttacctgtattagcgggagctatcacaatattattaacagatcgaaatcttaatacttctttttttgaccctgccggagggggagatccaattttataccaacatttattt	1	COLAT166-08	Arthropoda	Insecta	Coleoptera	Cerambycidae	Lepturinae	Oxymirus	Oxymirus cursor	OTU312	312	0	0	0	0	1	0	0	0	0	0	0	0	0	0	0	0	0	0	0	0	0	0	0		0	0	0	0	1	0	0	0	0	0	0	0	0	0
actttcatctaatattgctcatggtggtagatctgtagatttagccattttttctttacatttagccggaatttcctctattttaggagctattaattttattactacaattattaatatacgattaaataatatatcatttgatcgtttaccattatttgtgtgatctgtaggaattacagcattattattattattatctttacctgttttagcaggagctattacaatacttttaactgaccgaaatcttaatacatctttttttgatcctgcaggaggtggagatcctattttatatcaacatttattt	1	FBLMV583-09	Arthropoda	Insecta	Lepidoptera	Depressariidae	Depressariinae	Agonopterix	Agonopterix assimilella	OTU313	313	0	0	0	0	0	0	0	0	0	0	0	0	0	0	0	1	0	0	0	0	0	1	0		0	0	0	0	0	0	0	0	0	1	1	1	0	1
gctatcttctaatattgctcatataggatcttccgtagatttagcaattttttctttacacttagcgggaatttcatctattataggagcagtaaattttattactaccattattaatatacgatcaacaggaattacatttgaccgaatacctttatttgtttgatctgtagctattacagctttactacttcttttatcacttccagtattagcgggagctattacaatattattaacagatcgaaattttaatacttcatttttcgacccagctggaggaggagatccaattttataccaacatttattt	1	GMGMD064-14	Arthropoda	Insecta	Diptera	Tachinidae	Dexiinae	Dinera	Dinera nr. fuscata	OTU315	315	0	0	0	0	0	0	0	0	0	0	1	0	0	0	0	0	0	0	0	0	0	1	1		0	1	1	0	0	0	0	0	0	0	0	0	0	0
attatctgctaatattgctcataacggatcttcagttgatttagctatttttagattacacttagcaggaatctcttctattttaggagctgctaattttatttctacaattataaatatacaagtttccggaataaaattagatcaagttcctttattcccatgatcagtaataattacagctatcttattacttttatctttaccagtattagcaggggcaattactatacttttaactgaccgtaatttaaatacctccttttttgatccttcaggtggaggagatcctattctttatcaacatttattc	0.9835	FBCOP321-13	Arthropoda	Insecta	Coleoptera	Chrysomelidae	Chrysomelinae	Timarcha	Timarcha goettingensis	OTU316	316	0	0	0	0	0	0	0	0	0	0	0	0	0	0	0	0	0	0	0	0	0	0	0		0	0	0	0	0	0	0	0	0	0	0	0	0	0
tctatcttctaatattgctcatagaggatcttcagttgatctggctatttttagacttcatttagccggagtttcatcaattttaggagcagtaaacttcattactactgtaattaatatacgaccaatagaaataaccctagatcgaatacctctatttgtttgagctgttgtaattacagcaatcctacttcttttatcattaccagtacttgcaggtgcaattactatgcttttaacagatcgaaacttaaatacttctttttttgatcctgctggaggaggtgatccaattttataccaacatttattt	1	FBCOK610-13	Arthropoda	Insecta	Coleoptera	Oedemeridae	Oedemerinae	Oedemera	Oedemera subulata	OTU317	317	1	0	0	0	0	0	0	0	0	0	0	0	0	1	0	0	0	0	0	0	1	1	0		0	0	0	0	0	0	0	0	0	0	0	0	0	0
tttatcttctaatattgctcatggaggtgcttctgttgatttagcaattttttctcttcacctagctggaatttcttctattttaggagctgtaaattttattacaacagttattaatatacgatctacaggtattacatttgaccgaatacctttatttgtatgatcagtagcaattactgctttattattactattatcattacctgttttagcaggagctattactatattattaactgatcgaaatttaaatacttcattttttgaccccgcagggggaggagaccctattttataccaacacctattt	1	GMGMI1129-14	Arthropoda	Insecta	Diptera	Tachinidae	Tachininae	Macquartia	Macquartia dispar	OTU318	318	0	0	0	0	0	0	0	0	0	0	0	0	1	0	0	0	0	0	0	0	1	0	0		1	0	0	0	1	0	0	0	0	0	0	0	0	0
tctttcttcaaatattgctcatgcaggtagatcggtagatttagccattttttctctccatttagccggaatttcatcaattttaggggctgttaattttattactacagtaattaatatacgttcagaaggaatttcttttgatcgaatacctctatttgtttgatcagttttaattactgcaattttacttctactttctcttccagttttagctggagccattactatacttctaactgatcgtaacttaaatacatccttttttgatcctgctggtggaggagatcctattttatatcaacatttattt	1	BBDEE628-10	Arthropoda	Insecta	Diptera	Chironomidae	Orthocladiinae	Bryophaenocladius	Bryophaenocladius ictericus	OTU320	320	0	0	0	0	1	1	0	1	0	0	0	1	0	0	0	0	0	0	0	0	0	0	0		0	1	0	1	0	0	0	0	0	0	0	0	0	0
tctcttcaggaattgctcacgcaggggcttcagtagatttagcaattttttcattacatttagctggaatttcatcaattttaggggctgtaaattttattacaacagtaattaatatacgatcaacaggtattacatttgatcgtatgcccttatttgtttgagcagtagtaattactgcagtattattattgttatccctgccagtattagcaggtgcaattacaatattattaacagatcgaaatttaaatacatcttttttcgaccccgcaggaggaggagaccctattttatatcaacacttattt	0.9934	NOBRA390-15	Arthropoda	Insecta	Diptera	NA	NA	NA	NA	OTU321	321	0	0	0	0	0	0	0	0	0	0	0	0	0	0	0	0	0	0	0	0	0	0	0		0	0	0	0	0	0	0	0	0	0	0	0	0	0
tctttcatctaatttatctcattcaggggcgtcagttgacctatcaattttttctttacatttagccggtatttcttcaattttaggggcaattaattttatttcaacaattattaatatacgaacccccggcatattatttgataaaatgcctctttttgtttgatcagtattaattacagctattctattattattatctttacctgtattagccggcgctattaccatattattaactgatcgaaatttaaatacctccttttttgaccccgccggagggggggaccctatcttatatcaacatttattt	1	CNBPS057-13	Arthropoda	Insecta	Diptera	Sciaridae	NA	Leptosciarella	Leptosciarella scutellata	OTU322	322	0	0	0	0	0	0	0	0	0	0	0	0	1	0	1	1	0	0	0	0	0	0	1		0	1	0	0	0	0	1	0	0	0	0	1	0	0
tttatcagcagcaattgctcatggaggtggatcagttgatttagcaattttttctcttcacttagctggaatttcttctattttaggagcagttaattttattactactgtaattaatatacgatcagttggaatcacatttgatcgaatacctctatttgtatgagctgtagtaattacagctattttattattattatctttacctgtattagcaggagctattactatacttttaactgatcgaaatttaaatacatcattttttgatccagcaggaggaggagaccctattttatatcaacatttattt	1	GBCOU214-13	Arthropoda	Insecta	Diptera	NA	NA	NA	NA	OTU324	324	0	0	0	0	0	0	0	0	0	0	0	0	0	0	0	0	0	0	0	0	0	0	0		0	0	0	0	0	0	0	0	0	0	0	0	0	0
actatctgctgcaattgcccatggaggtggatcagttgatttagctattttttcactccatttagcaggaatttcttctattttaggagctgttaattttattactacagtaattaatatacgatctacaggaattacatttgatcgaatacctctatttgtttgagctgtagtaattactgctattcttttattattatctttacctgtattagcaggagctattacaatacttttaactgatcgaaatttaaatacatccttctttgacccagcaggaggaggagatccaattctgtaccaacatttattt	0.9717	NODIP192-13	Arthropoda	Insecta	Diptera	NA	NA	NA	NA	OTU326	326	0	0	0	0	0	1	0	0	0	0	0	0	0	0	0	0	0	1	0	0	0	0	0		0	1	0	0	0	0	0	0	0	0	0	0	0	0
tctttcattaaatttaaatcatgaaggattagctgtagatttagcaattttctcacttcatatagcaggtatatcatctattataggagcaattaattttatttcaacaatttttaatatacgcccaaattctattacccttgaaaaaataactttattttgttgatcaattaaaattactgcaattttattattattagctgtacctgtattagcaggagctattactatattattaactgatcgtaatttaaatacttcattttttgatccttcaggtggtggagacccaattctttaccaacatttattt	1	ASAHY158-13	Arthropoda	Insecta	Hymenoptera	Ichneumonidae	Pimplinae	Apechthis	Apechthis ontario	OTU327	327	0	0	0	0	0	0	0	0	0	1	0	0	0	0	0	0	0	0	0	0	1	0	0		1	0	0	0	1	1	1	0	0	0	1	1	0	0
attatcttctaacattgcccacggaggagcttctgttgatctagcaattttttcacttcatctagctggaatttcttcaatcctaggagctgtaaattttattacaacaactattaatatacgatctacaggtattacatttgaccgaatacctttatttgtatgatcagtaataattactgctttattattattattatcattacctgttttagcaggagctattactatattattaactgatcgaaacttaaatacttcattttttgaccccgcaggaggaggagaccctattttataccaacatttattt	0.9871	GMGMJ350-14	Arthropoda	Insecta	Diptera	Tachinidae	Tachininae	Panzeria	Panzeria laevigata	OTU328	328	0	0	0	0	0	0	0	0	0	0	0	0	0	0	0	0	0	0	0	0	0	0	0		1	1	0	0	0	0	0	0	0	0	0	0	0	0
cctatcctcaaatatcgcacatagtggtagatctgtagatttagcaattttttccttacacttagcgggaatttcttcaatcttaggtgcaattaattttattacaactattattaatatacgattaaataacttatcattcgatcaattatctttatttatttgatctgttggaattacagcatttttactacttttatctctacctgtattagctggtgctattacaatattattaacagatcgtaacttaaatacttcattttttgaccctgcaggaggaggagatcctattttataccaacatttattt	1	CGUKA821-09	Arthropoda	Insecta	Lepidoptera	Geometridae	Sterrhinae	Idaea	Idaea biselata	OTU329	329	0	0	0	0	0	0	0	0	0	0	1	0	0	0	0	0	0	0	0	0	0	0	0		0	0	0	0	0	0	0	0	0	0	0	0	0	0
tttatcatcaggtattgctcatggaggagcttctgtagatttagcaattttctccttacatttagctggagtttcctctattttaggggccgtaaattttattacaactgtaattaatatacgatctacaggcattacttttgatcgaataccattatttgtttgatctgttgtaattacagctctattattactattatcattacctgttctagccggagcaatcaccatacttttaacagaccgaaatttaaatacatccttttttgatccagcaggaggaggagaccctattttatatcaacatctattt	1	ZMBN318-16	Arthropoda	Insecta	Diptera	Heleomyzidae	Suilliinae	Suillia	Suillia parva	OTU330	330	0	0	0	0	0	0	0	0	0	0	0	0	0	0	0	0	1	0	1	0	0	0	0		1	1	1	1	0	0	1	1	0	0	0	0	0	0
actctcttcaggaattgcacatggaggagcatctgttgatttagctattttttctcttcacttagctgggatctcttcaattttaggagcagtaaattttattactactgtaattaatatgcgatcaacaggaattacatttgaccgaatacccttatttgtttgatcagtagtaattacagctttattacttcttttatctttacccgtattagcaggagctattactatattattaacagatcgaaatttaaatacctctttttttgacccagctggagggggagacccaattttataccaacacttattt	0.9959	GMGMB1445-14	Arthropoda	Insecta	Diptera	Heleomyzidae	Suilliinae	Suillia	Suillia variegata	OTU331	331	0	0	0	0	1	0	0	0	0	0	0	0	1	0	1	0	0	1	1	0	0	0	0		0	0	0	0	0	0	0	0	0	0	0	0	0	0
actttcatctaatattgctcatggaggtagttctgttgatctagccattttttcattacatttagctggaatttcatcaattttaggagctattaattttattacaacaattattaatatacgattaaataatttatcatttgatcaaatacctttattcatttgagctgtaggaattacagcttttttattattattatcattaccagttttagcaggtgcaattactatacttttaactgatcgaaatttaaatacatctttctttgaccctgctggaggaggagaccctattttatatcaacatttattt	1	ABOLA393-14	Arthropoda	Insecta	Lepidoptera	Erebidae	Herminiinae	Herminia	Herminia tarsipennalis	OTU333	333	0	0	0	0	0	0	0	0	0	0	0	0	0	0	0	0	0	0	0	0	0	0	0		0	0	0	0	0	1	0	0	0	0	0	0	0	0
attagcttctggaattgctcacgcaggagcatccgtagacttagcaatcttttctcttcatttagctggtatttcatcaattcttggagccgtaaactttattacaactgttattaatatacgatcaacaggaattacatttgatcgaatacctttatttgtctgatctgtagtaattactgctgtactattactattatcactccctgttctagcaggtgctattaccatacttttaactgaccgaaacctaaatacttccttcttcgacccagcaggaggaggagatccaattctgtatcaacatctattc	1	NOBRA382-15	Arthropoda	Insecta	Diptera	NA	NA	NA	NA	OTU334	334	0	0	0	0	0	0	0	0	0	0	0	0	0	0	0	0	1	0	0	0	1	0	0		0	0	0	0	0	0	0	0	0	0	0	0	0	0
actttcatctaatattgcccatagaggtagctctgtagatttagctattttttcccttcatttagctggaatttcatctattttaggggcaattaattttattacaacaattattaatatacgtcttaataatttaatatttgatcaaataccattatttgtttgagctgttggtattacagcattattgctattattatctttacctgtattagcaggagccattactatattattaactgatcgtaatttaaatacatcattttttgatccagcaggaggaggagatcctattctttatcaacatttattt	0.9968	ELACA332-10	Arthropoda	Insecta	Lepidoptera	Elachistidae	Elachistinae	Elachista	NA	OTU335	335	0	0	0	0	1	0	0	0	0	0	0	0	0	0	0	0	0	0	0	0	0	0	0		1	0	0	0	1	0	0	0	1	0	0	1	0	0
actctcatcaaatattgcccatggaggaagatcagtagatttagctattttttctctacatttagcaggaatttcatcaattttaggtgcaattaattttatcactacaattatcaacatacgagttaataatttatcttttgatcaaatacctttatttgtttgatcagtgggaattacagctttattattacttttatctttacctgtattagctggagctattactatattattaactgaccgaaatttaaatacttcattttttgaccctgcgggagggggagatccaattttatatcaacatttattt	0.9968	PHLAB649-10	Arthropoda	Insecta	Lepidoptera	Gelechiidae	Dichomeridinae	Acompsia	NA	OTU336	336	0	0	0	0	0	0	0	0	0	0	0	0	0	0	0	0	0	0	0	0	0	1	1		0	0	0	1	0	1	0	0	0	0	0	0	0	0
actatcttctaatattgctcataatggaatttctgttgatttagttattttttcattacatttagctggaatttcatcaattcttggagctgtaaattttattacaactgtaattaatatacgatcaacaggaattacttttgatcgaataccattatttgtttgatctgtaataattacagctttattacttttattatctttacctgttttagctggtgctattactatattattaacagatcgaaatttaaatacttcattttttgatccagcaggaggaggagatccaattttatatcaacatttattt	1	GMGMA851-14	Arthropoda	Insecta	Diptera	Anthomyiidae	Anthomyiinae	Eustalomyia	Eustalomyia hilaris	OTU337	337	0	0	0	0	0	0	0	0	0	0	0	0	0	0	0	0	0	0	0	0	0	1	0		0	0	0	0	0	0	0	0	1	1	0	0	1	0
tctatcttctaatattgctcatggaggagcttctgttgatttagctattttttctcttcatttagcaggaatttcttcaattttaggagcagttaattttattacaactgtaattaatatacgatctacaggtattacatttgaccgaatacctttatttgtttgatctgtagtaattacagcattattacttcttttatccttacctgtattagcaggagctatcactatattattaacagatcgaaatttaaatacttccttttttgatcctgcaggaggaggagacccaattttataccaacatttattt	1	ASDMT1329-11	Arthropoda	Insecta	Diptera	Calliphoridae	Calliphorinae	Pollenia	Pollenia pediculata	OTU339	339	0	0	0	0	0	0	0	0	0	0	0	0	0	0	0	0	0	0	0	0	0	0	0		0	0	0	0	0	0	0	0	0	0	0	0	0	0
tctctctgcaggaattgcccatgctggggcttcagttgatctggcaattttctcccttcatttagctggaatttcttctattttaggagctgtaaattttattacaactgtaattaatatacgatcaacaggtattacttttgatcgaatacctctatttgtttgagctgtagtaattaccgctgtattactattattatctttaccggttttagctggagctattacaatactattaacagatcgaaatttaaatacttctttttttgacccagcaggcgggggagatcctattttataccaacatttattt	1	AMTPD3343-15	Arthropoda	Insecta	Diptera	NA	NA	NA	NA	OTU341	341	0	0	0	0	0	0	0	0	0	1	0	0	0	0	0	0	0	0	0	0	0	0	0		0	0	0	0	0	0	0	0	0	0	0	0	0	0
tttatctagaacattaggacatacaggagcctccgtcgatcttgctatcttttcactacatttagcaggagtgagatcaatcttaggagcagtaaatttcattactacaattattaatatacgttcaaacgggctaacattagagcgtatacctttatttgtctgatctgtttttattacagctgtactcttattactttcactaccagttttagccggtgctatcacaatgttattaactgatcgtaatttaaatacatctttctttgatccggctggaggtggggatcctatcctttaccagcatttattt	1	POSPA979-15	Arthropoda	Insecta	Psocodea	Psocidae	Psocinae	Loensia	Loensia fasciata	OTU342	342	1	0	0	0	1	0	0	0	0	0	0	0	1	0	0	0	0	0	0	0	0	1	0		1	0	0	0	1	1	0	0	1	1	0	0	0	0
tttatcatctattattgctcatggaggagcttctgttgatttagctattttttctcttcatttagcaggaatttcttctattttaggagcagtaaattttattactactgtaattaatatacgatctgtaggaattacctttgatcgaatacctttatttgtttgatcagttgcaattacagctttattacttcttttatctttgccagttttagcaggtgcaattacaatattattaactgatcgaaatttaaatacttctttttttgatcctgctggaggaggagatccaattttatatcaacatttattt	1	BCHYM7393-15	Arthropoda	Insecta	Diptera	Tachinidae	Exoristinae	Pales	Pales pavida	OTU343	343	0	0	0	0	0	0	0	0	0	0	0	0	0	0	0	0	0	0	0	0	0	0	0		0	0	0	0	1	0	0	0	0	0	0	0	0	0
tatcctctaacatagctcataatggcccttctgtagatataactattttttctcttcatttagcaggtatttcatctattctaggagctgtaaatttcattacaactgtaattaatatacgatcaacaggaatttcatttgaccggatacctctatttgtttgatcagttactattacagccttactattacttttatctcttccagtactagcaggtgccattactatattattaacagaccgaaacctaaattcttcattttttgaccctgcaggaggaggagaccctattctttaccaacacttattt	0.9902	DIFIA421-12	Arthropoda	Insecta	Diptera	NA	NA	NA	NA	OTU344	344	0	0	0	0	0	0	0	0	0	0	0	0	0	0	0	0	0	0	0	0	0	0	0		0	0	0	0	0	0	0	0	0	0	0	0	0	0
cctgtcatctaatattgctcatgaagggtcatctgttgatttagcaattttttctctacatttagctggaatttcttcaattctaggggctgtaaattttattactactgtaattaatatacgtgcaataggaattacttttgatcgaataccattatttgtttgatctgtagctattacagcattattacttctgttatctttaccagtattagcaggagctattactatattattaacagatcgaaatttaaatacttcattttttgaccctgcaggaggaggagacccaattttataccaacatttattt	1	GMGMD073-14	Arthropoda	Insecta	Diptera	Rhinophoridae	NA	NA	NA	OTU345	345	0	0	0	0	0	0	0	0	0	0	0	0	0	0	0	0	0	0	0	0	0	0	0		0	0	0	0	0	0	0	0	0	0	0	0	0	0
gttatcctctaacattgctcatggaggagcttctgtagatttagctattttttcacttcatttagctggaatttcttctattttaggagctgtaaattttattactactgtaattaatatacgatcaacaggaattacatttgatcgaataccattatttgtttgatctgtagctattacagcattactactattattatcattacccgtattagcaggagctattacaatattattaacagaccgaaatttaaatacttctttttttgaccctgctggtggaggagacccaattttatatcaacatttattt	1	GMGRD3413-13	Arthropoda	Insecta	Diptera	Muscidae	Coenosiinae	Coenosia	Coenosia sallae	OTU348	348	0	0	0	0	0	0	0	0	0	0	0	0	0	0	0	0	0	0	0	0	0	0	0		0	0	0	0	0	0	0	0	0	0	0	0	0	0
tttatcatctaatattgcacatggaggagcttctgttgatttagctattttttcattacatttagctggaatttcatcaattttaggagcagttaattttattactactgttattaatatacgatcaacaggaattacttttgatcgaatacctttatttgtttgatcagtagtaatcacagctttattattattattatctttaccagtattagcaggagctattactatattattaacggatcgaaatcttaatacatcattttttgatcctgcaggaggaggagatcctattttataccaacatttattt	1	GMGMG055-14	Arthropoda	Insecta	Diptera	Calliphoridae	Melanomyinae	Melinda	NA	OTU349	349	0	0	0	0	0	0	0	0	0	0	0	0	0	0	0	0	0	0	0	0	0	0	0		0	0	0	0	0	0	0	0	0	0	0	0	0	0
tttatcaagaagaatctcacatgcaggggcctcagttgatttaactattttctcacttcatttagcaggaatttcttcaattttaggggcaattaattttatttcaacaataattaatataaaattaaaaggaataacatttgaacaaataccattattcatttgagccgtttcattaacagctttattattattattatctttacctgttttagcaggtgcaatcaccatacttcttacagatcgtaatttaaatacatcattttttgacccttcaggaggtggagatccaattctttatcaacatttattt	0.9964	SYNOR300-17	Arthropoda	Insecta	Hymenoptera	Tenthredinidae	Nematinae	Pristiphora	Pristiphora pallidiventris	OTU350	350	0	0	0	0	0	0	0	0	0	1	0	0	0	0	0	0	1	0	0	0	1	0	0		0	1	0	1	0	0	0	0	0	0	0	0	1	1
attatcatcaaacacttcacacgcaggagcttcagttgatttaacaattttctcattgcatttagctggaatttcttcaattttaggtgctattaactttatctctactattataaatatacgaataaatgggataacaaatgaacgtataagattatttacatgatcagtattactaacagcaattttattacttttatcattaccagtactagcaggagcaatcacaatattattaactgaccgaaatttaaatacttcattttttgacccatctgggggaggagatcctatcttataccaacatttattt	1	BASYM1262-11	Arthropoda	Insecta	Hymenoptera	Tenthredinidae	Allantinae	Athalia	Athalia circularis	OTU351	351	0	1	0	0	0	1	0	0	0	0	0	0	0	0	0	0	1	0	1	0	1	1	1		1	0	1	0	1	0	0	0	0	0	0	0	0	0
tttatcttcaaatattgctcatggaggagcttctgttgatttagcaattttttctcttcatttagcaggaatttcatctattttaggagctgtaaattttattacaactgtaattaatatacgatcaacaggaattacttttgatcgaatacctttatttgtatgatctgtagtaattacagctttattacttttattatctttacctgttttagctggagctattactatactattaacagatcgaaatcttaatacatcattttttgatccagcaggaggaggagacccaattctatatcaacatttattt	1	BBDCP128-10	Arthropoda	Insecta	Diptera	Scathophagidae	Scathophaginae	Scathophaga	Scathophaga stercoraria	OTU352	352	0	0	0	0	0	0	0	0	0	0	0	0	1	0	0	0	0	0	0	0	0	1	0		0	1	0	0	0	1	0	0	0	0	0	1	0	0
actttcatcaaatactaatcatgaaggaatatcagttgatttatcaattttttcacttcatttagctggtatatcatcaattataggagctatcaattttctttcaacaattaataatataaaaccaattaattctaaatttgaacaaattacattatttacttgatcaattataattacaacaattctattattactagccgttccagtattagcaggagctattactatattattaactgaccgaaacttaaatacttcattttttgacccatcaggaggtggtgacccaattttatatcaacatctattt	0.9871	GMOKH530-15	Arthropoda	Insecta	Hymenoptera	Ichneumonidae	Ichneumoninae	NA	NA	OTU353	353	0	0	1	0	0	0	0	0	0	0	0	0	0	0	0	0	0	0	0	0	0	0	0		0	0	0	0	0	0	0	0	0	0	0	0	0	0
cctatcagcaggaattgctcatggaggagcatctgtagatttagccattttttctcttcatttagctggtatttcatctattttaggagcagtaaattttattacaacagtaattaatatacgatcaacaggaattacatttgaccgaatacccctttttgtatgatcagtagtaattactgctattttattactactatctttaccagtactagctggtgcaattacaatacttttaactgatcgaaatctaaatacttcattcttcgatcctgctggaggaggagatcctattttataccaacatctattc	0.9737	SSEID2551-13	Arthropoda	Insecta	Diptera	Dolichopodidae	Dolichopodinae	Dolichopus	NA	OTU357	357	0	0	0	0	0	0	0	0	0	0	0	0	0	0	0	0	0	0	0	0	0	0	0		0	0	0	0	0	0	0	0	0	0	0	0	0	0
tatcatccaatattgcccatagaggttcttctgttgatttaacaattttttcattacatttagcaggtatttcttctattttaggtgcagtaaattttatcactacagtaattaatatacgatcaacaggtatttcctttgatcgaatacctctatttgtttgatctgttgttattacagctttacttctacttttatccttaccggtactagctggagctattacaatactattaacagatcgaaatttaaacacttcattttttgaccccgccggaggaggagaccctatcctataccaacacttattt	1	GMGMJ753-14	Arthropoda	Insecta	Diptera	Tachinidae	Tachininae	Eloceria	NA	OTU361	361	0	0	0	0	0	0	0	0	0	0	0	0	0	0	0	0	0	0	0	0	0	0	0		0	0	0	0	0	0	0	0	0	0	0	0	0	0
attatctagaaatatatcacatgcaggagcatcagttgatctaacaattttttcacttcaccttgccggaatttcatctattttaggagctattaatttcatttcaaccataatcaatataaaaattaaaggaataaaatttgaacaaatacctctatttatttgagctgtatcactaactgctcttttattacttctatcattaccagtactagcaggagctattacaatactattaacagatcgtaatttaaatacatcattttttgatccctctggaggaggagatccaattttataccaacatttattt	1	BCHYM2913-14	Arthropoda	Insecta	Hymenoptera	Tenthredinidae	Nematinae	Dineura	NA	OTU363	363	0	0	0	0	0	0	0	0	0	0	0	0	0	0	0	0	0	0	0	0	0	0	0		0	0	0	0	0	0	0	0	0	0	0	0	0	0
tctatcatctaatattgcccatgctggggcttctgtagatttaacaattttttcacttcatttagcaggaatttcttcaattctaggagctgtaaattttattacaactgtaattaatatacgaacaaaaaatataagattcgatcaaatgcccctatttgtttgatcagtagccattactgccttattattacttttatcactaccagtattagctggagcaattacaatattactaacagatcgaaatttaaatacttcattcttcgaccctgcagggggaggagacccaattttatatcaacatttattt	1	CGUKC734-09	Arthropoda	Insecta	Lepidoptera	Adelidae	Nematopogoninae	Nematopogon	Nematopogon schwarziellus	OTU364	364	0	0	0	0	0	0	0	0	1	0	0	0	1	0	0	0	0	0	0	0	1	0	0		1	0	0	0	1	0	0	0	1	0	0	0	1	0
tttatccttaaatattaatcatgaaggaatatcagtagatatagcaattttttctttacatttagcaggtatatcctcaattataggagctattaattttattaccacaattattaatataaaaaatttaaataaaaattttgaacaattaactttattcacatgatcaattattattactgcaattttattattactagcagttccagtattagcaggggctattacaatattattaacagatcgaaatttaaatacatctttttttgatccctcaggaggaggagacccaattttatatcaacatctattt	1	GMGRE2482-13	Arthropoda	Insecta	Hymenoptera	Ichneumonidae	Campopleginae	Dusona	Dusona stragifex	OTU366	366	0	0	0	0	0	1	0	0	0	0	0	0	0	0	0	0	0	0	0	0	0	0	0		0	0	0	0	0	0	0	0	0	0	0	0	0	0
tctttcaagagttatcgcccacactggtgcctctgttgatttagctattttttctctccaccttgcaggtgttagatcaattctaggagctgtaaattttattacaactattatcaatatacgttcaaatggattaacttttgaacgtatacctttatttgtatgatctgtatttattactgcaattctactactcctatcactcccagtcttagcaggggccatcacaatacttttaacagatcgtaatttaaataccgctttctttgatcctgcaggaggaggggaccctatcctataccaacatttattt	1	ASAMT117-12	Arthropoda	Insecta	Psocodea	Peripsocidae	NA	Peripsocus	Peripsocus subfasciatus	OTU367	367	0	1	0	0	0	1	0	0	0	1	1	1	0	0	0	0	0	0	0	0	0	0	0		0	0	0	0	0	0	0	0	0	0	0	0	0	0
attagcttctaatatttttcataatggtccctcagttgatttaactattttttctcttcatattgctggtatatcttctattctaggagctatcaattttatttcaactattataaatatacatcataaaaatttttctattgataaaattcccttacttgtatgatcaattttaatcactgcaattttattacttttatcccttccagttcttgcaggagctatcactatacttctaactgaccgtaaccttaacacttcattttttgacccatctggcggcggagaccccattttatatcaacatctcttc	0.9968	ANFMB197-18	Arthropoda	Insecta	Hymenoptera	Formicidae	Formicinae	Lasius	NA	OTU368	368	0	0	0	0	0	0	0	0	0	0	0	0	0	0	0	0	0	0	0	0	0	0	0		0	0	0	0	0	0	1	0	0	0	0	0	0	0
tctttcttcaggcattgcacatggaggagcctctgtcgatttagctattttttcattacacttagctggaatttcctctattttaggggctgtaaatttcatcacaaccgttattaatatgcgatcggtgggaattacttttgatcgaatacccctatttgtttgatcagttgtaattacagctattttactattgctatccctgcctgttttagctggcgcaatcacaatacttttaacagaccggaatctaaacacttctttttttgaccctgctggaggaggagaccctattttataccaacacttattt	1	GBDP18744-15	Arthropoda	Insecta	Diptera	Opomyzidae	NA	Opomyza	NA	OTU369	369	0	1	0	0	0	1	1	0	0	0	0	0	0	1	0	0	0	0	0	0	0	1	0		0	1	0	0	0	0	0	0	0	0	0	1	0	0
tctatctgctgcaattgctcatggaggaggatcagttgatttagcaattttttcacttcatttagcaggtatttcttctattttaggagctgttaattttattactactgtaattaatatacgatctataggaattacatttgatcgaatacccttatttgtatgagctgtagtaattacagcaattcttttattattgtccttacctgtattagcaggagctattactatacttttaactgatcgaaatttaaatacttcattttttgatccagcaggaggaggtgatccaattttatatcaacatttattt	1	FBDIP106-09	Arthropoda	Insecta	Diptera	NA	NA	NA	NA	OTU371	371	1	0	0	0	0	0	0	0	0	0	0	0	0	0	0	0	0	0	0	0	0	0	0		0	0	0	0	0	0	0	0	0	0	0	0	0	0
actgtcattaaatctaaatcatgaaggtatatcagtagatatagcaatcttttcactacatatagctggaatatcatcaattataggagcaatcaattttattacaacaattattaatatacgacctaattatataactttagaaaaaatatctttattctcttgatcaattaaaattactacaattttattactattagcagtaccagtattagcaggagcaatcactatattattaacagatcgtaatttaaatacttcattttttgatccttcaggaggaggagatcctattttataccaacacttattt	1	GMGMA982-14	Arthropoda	Insecta	Hymenoptera	Ichneumonidae	Pimplinae	Pimpla	NA	OTU372	372	0	0	0	0	0	0	0	1	0	1	0	1	0	0	0	0	0	0	0	0	0	0	0		0	0	0	1	0	0	0	0	0	0	0	0	0	0
actttcatctggaattgctcatgctggagcatctgtagatttagcaattttctctcttcatttagctggaatttcatcaattttaggggctgtaaattttattacaactgtaattaatatacgagcatctggaattacttttgatcgaatacctttatttgtatgatctgtcgttattacagcagtattattattactttctctcccagtattagccggagctattactatacttttaacagatcgaaacttaaatacttcatttttcgatcctgctggaggaggagaccctattctttatcaacatttattc	1	FINTI790-12	Arthropoda	Insecta	Diptera	Limoniidae	Limoniinae	Metalimnobia	NA	OTU373	373	0	0	0	0	0	0	0	0	0	0	0	0	0	0	0	0	0	1	0	1	1	0	0		1	0	0	0	1	0	1	0	0	0	0	0	0	0
attatcattaaatattaatcatgaaggtatatcagttgatatagcaattttttctttacatttagctggaatatcctcaattataggagctattaattttattactacaattattaatataaaaaattttaataaaaaatttgaacaattaactctgtttacatgatctattattattactgcaattttattattacttgcagttcctgtattagcaggtgcaattacaatattattaacagatcgtaatttaaatacatctttttttgacccttcaggagggggggatccaattttatatcaacatttattt	1	GMGRD972-13	Arthropoda	Insecta	Hymenoptera	Ichneumonidae	Campopleginae	Dusona	NA	OTU374	374	1	1	0	0	0	0	0	0	0	0	0	0	0	0	0	0	0	0	1	0	0	0	0		1	0	0	0	0	0	0	0	0	0	0	0	0	0
actttcatctaatattaatcatgaaggtatatcagttgatttatcaattttttcacttcacttagctggaatatcatctattataggagctattaattttctctcaactatcaataatataaaaccaataaattctaaatatgaacaaattacattatttacatgatcaattttaattacaacaattttattattattagctgttccagttttagcaggagcaatcactatattattaactgatcgaaacttaaatacttcattttttgacccatcaggaggtggtgatccaattttatatcaacatctattt	0.9772	GMGMJ670-14	Arthropoda	Insecta	Hymenoptera	Ichneumonidae	Ichneumoninae	Platylabus	Platylabus odiosus	OTU375	375	0	0	0	0	0	0	0	0	0	0	0	0	0	0	0	0	0	0	1	0	1	1	1		0	0	0	0	0	0	0	0	0	0	0	0	0	0
actttccttaaatttaaatcatgaaggaatatctgttgattttgccattttttctttacatatagcaggaatatcatcaattataggcgcaattaattttattacaactattataaatatacgaccttatagattaaatttagaaaaaatatctttattttcatgatctattaaaattacagcaattttacttttattagctgtaccagtcttagctggagctattactatattattaacagatcgaaatttaaatacttcattttttgacccctctggtggtggagatcctattttatatcaacatttattt	0.9968	FBICA156-11	Arthropoda	Insecta	Hymenoptera	NA	NA	NA	NA	OTU376	376	0	0	0	0	0	0	0	0	0	0	0	0	0	0	0	0	0	0	0	0	0	0	0		0	0	0	0	0	0	0	0	0	0	0	0	0	0
cctttctgctagaattgctcatggtggagcttctgttgatttagctattttctctcttcatttagcaggtatatcttcaattttaggagcagtaaattttattactactgtaattaatatacgatcaaatggaatttcttatgaccgaataccattatttgtatgatctgtagtaattacagctttcttacttcttttatctcttccagtattagcaggagctattacaatacttttaactgatcgaaatttaaatacttcattttttgacccagcaggaggaggagaccctattttataccaacatttattt	1	NORSY307-12	Arthropoda	Insecta	Diptera	Syrphidae	Syrphinae	Didea	Didea fasciata	OTU377	377	0	0	0	0	1	0	0	0	0	0	0	0	0	0	0	0	1	0	0	0	0	0	0		0	0	0	0	0	0	0	0	0	0	0	0	0	0
actatcttctactatcgcccatacaggtgcatcagttgatctcgctatcttttctttacatttagcaggtatttcctcaattttaggagctgtaaattttattacaactattattaatatacgagcaccagggattcaatttgatcgaatacctttatttgtatgatcagtgttaattactgcaattttattactattatcattacccgttttagctggcgctattactatacttttaactgatcgaaatttaaatactagattctttgaccctgctggaggaggagatccaattttataccaacatttattc	0.9903	GMGRH414-13	Arthropoda	Insecta	Diptera	Mycetophilidae	Mycomyinae	Neoempheria	Neoempheria pictipennis	OTU379	379	0	0	0	0	0	0	0	0	0	0	0	0	0	0	0	0	0	0	0	0	0	0	0		0	0	0	0	0	0	0	0	0	0	0	0	0	0
tctatctgcaggaattgctcacggaggagcatctgtagatctagccattttttctcttcacctagcaggtgtatcttctattttaggagcagtaaactttatcacaacagttattaatatacgatcatctggaattacctttgatcgtatacctttattcgtttgatctgttgtaattactgcaatcctacttcttctttctcttccagtattagctggagctattactatattacttacagatcgaaatctaaatacatcatttttcgaccctgcaggagggggagatcctattttatatcaacatctattt	0.9963	GMGMA404-14	Arthropoda	Insecta	Diptera	Asilidae	Laphriinae	Choerades	NA	OTU380	380	0	0	1	0	0	0	1	0	0	0	0	0	0	1	0	0	0	0	0	0	0	0	1		0	0	0	0	0	0	0	0	0	0	0	0	0	0
actttcatctaatattgctcatggaggtagatcagtagatttagctattttttctttacacttagctggaatttcatcaattttaggagctattaattttattaccacaattattaatatacgattaaataatttacatttcgatcaaatacctttatttatttgagctgtaggtattacagcatttttactactactttctttacctgtattagcaggtgcaattacaatacttttaaccgatcgaaatttaaatacatctttttttgatcctgccggaggaggagatccaattttatatcaacatttattt	1	CGUKD307-09	Arthropoda	Insecta	Lepidoptera	Noctuidae	Eustrotiinae	NA	NA	OTU381	381	0	0	0	0	0	0	0	0	0	0	0	0	0	0	0	0	0	0	0	0	0	0	0		0	0	0	0	0	0	0	0	0	0	0	0	0	0
tctttcattaaatattagacatgaaggaatatctgtagatttagctattttttctttacatcttgcaggaatatcatcaattatgggagcaattaattttattacaactatttttaatataaaaaattataataaaaattttgaacaattaaccttatttacttgatcaattaatattactacaattttacttttattagcagttccagtactagctggagctatcacaatattattaactgatcgaaatttaaatacatccttttttgatccatctggaggaggtgatcctattttatatcaacatttattt	1	GMGMI1348-14	Arthropoda	Insecta	Hymenoptera	Ichneumonidae	Campopleginae	Diadegma	NA	OTU384	384	0	0	0	0	0	0	0	0	0	0	0	0	0	1	1	1	0	0	0	0	0	0	0		0	0	0	0	0	0	0	0	0	0	0	0	0	0
actttcatccaatattgctcatggcggagcttctgtcgatttagctattttttctttacatttagcaggaatttcttctattttaggagctgtaaattttattacaactgtaattaatatacgatctgtaggaattacttttgatcgaataccattatttgtatgatctgttgtaattactgctcttttattacttttatcccttccagtactagcaggagctattactatgttattaacagatcgaaatataaatacttccttctttgacccagctggaggaggagacccaattttataccaacatttattt	1	GBDP5799-09	Arthropoda	Insecta	Diptera	Muscidae	Muscinae	Mesembrina	Mesembrina meridiana	OTU385	385	0	0	0	1	0	0	0	0	0	0	0	0	0	0	0	1	0	0	0	0	0	0	0		0	0	0	0	0	0	0	0	0	0	0	0	0	0
actttcatctaatttagctcatagtggtagttctgtagatttggctatcttttctttacatttagctggaatttcttcaattttaggagcaattaattttattactactattattaatataaaaagtaatggtttaacttttgatcaaatacctctatttgtatgagccgttggaattactgccgttcttttacttctctcattgcccgttttagctggcgcaattaccatattgcttacagatcgtaacttaaatacttctttttttgatccatctggaggaggtgatcctattttataccaacatttattc	1	ABOLA316-14	Arthropoda	Insecta	Lepidoptera	Argyresthiidae	NA	Argyresthia	Argyresthia kulfani	OTU386	386	0	0	0	0	0	0	0	0	0	0	0	0	0	0	0	0	0	0	0	0	0	0	0		0	0	0	0	0	0	0	0	0	0	0	0	1	0
tttatcttctaatattgctcatagaggagcttctgttgatttagcaatcttttcccttcatttagctggaatttcttctattataggggctgtaaattttattactactgttattaatatacgatctacaggaattacatatgatcgaatacctttatttgtttgatctgtagtaattacagctttattacttcttttatctcttcctgttctagctggagctattactatattattaacagatcgaaatttaaatacttcattttttgaccctgcaggaggtggagaccctatcctataccaacacttattt	0.9799	SMTPJ2654-14	Arthropoda	Insecta	Diptera	Muscidae	Mydaeinae	Mydaea	Mydaea flavicornis	OTU387	387	0	0	0	0	0	1	0	0	0	1	0	0	0	0	0	0	0	0	0	0	0	0	0		1	0	0	0	0	0	0	0	0	0	0	0	0	0
tctttcctcaaatatttttcattcaggtgcctcaattgatttatccattttttctcttcatttagcaggaatttcatcaattttaggagctgtaaattttatttctacaattattaatatacgaattaaaggaataagatttgataaaataccattatttgtatgatcagtattaattacagcaattttattattattatcattaccagtattagcaggtgcaattacaatattattaacagatcgcaacttaaatacatctttctttgatcctgcaggaggaggagacccaattttataccaacacttattt	0.9773	SCINO1054-15	Arthropoda	Insecta	Diptera	Sciaridae	NA	Scythropochroa	Scythropochroa quercicola	OTU389	389	0	0	0	0	0	0	0	0	1	0	0	0	0	0	0	0	0	1	0	0	0	0	0		0	0	0	0	0	0	0	0	0	0	0	0	0	0
attatcaaataatttatctcatgcaggatcatctgttgatataactattttttctttacacctagcaggaatttcttctattctaggtgctattaactttatttctacaactttaaatataaaaattaaaagaataaaatatgaacaaatacctttatttatttgagcagtttcattaacagctctattacttctattatccttaccagttttagctggagctattacaatattattaacagatcgtaatttaaatacatcattttttgacccttcaggaggaggagaccctattctttaccaacatttattt	0.9966	BASYM838-11	Arthropoda	Insecta	Hymenoptera	Tenthredinidae	Selandriinae	Nesoselandria	Nesoselandria morio	OTU390	390	0	0	0	0	0	0	0	0	0	0	0	0	0	0	0	0	0	0	0	0	0	0	0		0	0	0	0	0	0	0	0	0	0	0	0	0	0
tctctcaagagcaatcgcccatactggggcatcagttgatttagctattttttctcttcatctagcaggaattagatctatcctaggagcagtaaattttattactactattattaatatacgttccgtaagattaacactagagcgaatacctttatttgtttgatcagtatttattacggctattttacttttattatcactacctgttttagcgggagctattactatactactcacagatcgtaatattaatacttctttttttgaccctgcaggagggggtgacccaattctttaccaacatttattc	1	AGAKQ2414-17	Arthropoda	Insecta	Psocodea	Caeciliusidae	Caeciliusinae	Valenzuela	Valenzuela burmeisteri	OTU391	391	1	0	1	1	0	1	0	1	0	0	1	0	1	0	0	1	1	1	0	0	0	0	1		0	0	0	0	0	0	0	0	1	1	1	1	1	1
tctttcttcagcaattgctcatgctggagcatctgtagatcttgctattttttccctacatttagcaggtatttcatctattttaggtgcagtaaattttattacaactattattaatatacgagccccaggaattacttttgatcgtcttcctttatttgtatgatcggttttaattacagctgttttactactattatctttacctgttctagctggagctattacaatattactaacagatcgaaatttaaatacttcattttttgatcctgctggaggaggagatcctatcctatatcaacatttattt	1	GBDP16452-15	Arthropoda	Insecta	Diptera	Mycetophilidae	Mycetophilinae	Exechia	Exechia fusca	OTU392	392	0	0	0	0	0	0	0	0	0	0	0	0	0	0	0	0	0	0	0	0	0	0	1		0	0	0	1	0	0	0	1	0	0	0	0	0	0
actatctagtagaatttctcactcaggtgtaagagttgatttaactattttttcattacatttagcaggtatttcctctattctaggggcagtaaattttatttcgacagtaattaacatacgaactaaaataataaaatgagatatattaccattgtttgtttgatcaatttttattacagcaattttacttttagtttcactaccagtattagctggagcattaacgatattgttaactgatcgtaatattaacacatcattttttgacccctcaggtggaggagatcctattttataccaacatttgttt	0.9773	GMGMI801-14	Arthropoda	Insecta	Hemiptera	Cicadellidae	Typhlocybinae	Eupteryx	Eupteryx calcarata	OTU393	393	0	0	0	0	0	1	0	1	0	0	0	0	1	0	0	0	0	0	0	0	1	0	0		1	1	1	1	1	0	0	0	0	0	0	0	0	0
gctatcttcaggaattgctcatggaggagcatctgtagatttagcaattttttcccttcatttagcaggaatttcctctattttaggagcagtaaattttattacaacagtaattaacatacgatctacaggaattacttttgaccgaatgcctttatttgtttgatcagtagtaattactgcccttctacttttactttcactaccagttttagcaggagctatcacaatacttttaactgaccgaaatttaaatacctctttttttgacccggccggagggggagatccgattttgtaccaacatttattt	0.9812	AMTPD2384-15	Arthropoda	Insecta	Diptera	NA	NA	NA	NA	OTU394	394	0	0	0	1	1	0	0	0	0	0	0	0	0	0	1	1	0	0	0	0	0	0	0		0	0	0	0	0	1	0	0	1	1	1	1	0	0
tttatgtacagatagagatagtaatcatgttgggcctgctattgatatggctattttttctttacatttagctggtttatcatctattataggagctattaattttatttctactattaataatataatacctataaatttaaaatttgaacaattatcactatttatttgatctattataattacaacaattttattattattagcagtacctgtattagcaggtgctattaccatattattaactgatcgtaatttaaatacttcattttttgatcctgaaggaggaggagatcctattttatatcaacatttattt	0.981	FBIIA1102-10	Arthropoda	Insecta	Hymenoptera	Ichneumonidae	Alomyinae	Alomya	Alomya debellator	OTU395	395	0	0	0	0	0	0	0	0	0	1	0	0	0	0	0	0	0	0	0	0	1	1	1		0	0	0	0	0	0	0	0	0	0	0	0	0	0
cctttcaggacaaactgctcattatggaccttcagtagatctaacaattttttcccttcacattgcaggaattagatcaattataggagcaatcaactttatttcaacaattataaacatacgagttaatagaataacaatagaaaaaaccccccttttctgttgatcagtactaattactgctattcttctattaatttcattacccgttctagcaggagcaatcaccatattactaatagaccggaattttaatacatctttttttgacccttcaggaggaggagacccaattctatatcaacacctattc	1	GBMIN68757-17	Arthropoda	Insecta	Hemiptera	Issidae	Issinae	Issus	Issus coleoptratus	OTU396	396	0	0	0	0	0	1	0	1	0	0	1	1	0	0	0	0	0	0	0	0	0	0	0		0	0	1	0	0	0	0	0	0	1	0	1	0	0
tctttcatctaacatcgctcacggaggagcttcagttgatttagcaattttctctcttcaccttgcaggaatctcatctattttaggagctgtaaattttattacaactgttattaatatacgatctactggaattacatttgaccgaatacctttatttgtttgatcagtagtaattacagctttattattacttttatctttaccagtattagctggagctattacaatattattaacagatcgaaatattaatacttcattttttgaccccgcaggaggtggagaccctattctttatcaacacttattt	0.9968	GMGRC2647-13	Arthropoda	Insecta	Diptera	Fanniidae	Fanniinae	Fannia	Fannia speciosa	OTU397	397	0	0	0	0	0	0	0	0	0	0	0	0	0	0	0	0	0	0	0	0	0	0	0		0	0	0	0	0	0	0	0	0	0	0	0	0	0
tttatcttctaatattgctcatggtggagcctctgtagatttagctattttttcattacatctagctggaatttcatctattttaggagcagtaaattttattacaactgtaattaatatacggtcaaaaggaatatcttttgaccgaataccattatttgtgtgagctgtagttattacagctttattattattattatctttacctgtattagcaggagctattactatattacttacagatcgaaattttaatacttctttttttgacccagctggaggaggtgacccaattttatatcaacatttattt	0.9959	GMGMN1057-14	Arthropoda	Insecta	Diptera	Pipunculidae	Pipunculinae	Cephalops	NA	OTU398	398	0	0	0	0	0	0	0	0	0	0	0	0	0	0	0	0	0	0	0	0	0	0	0		0	0	0	0	0	0	0	0	0	0	0	1	0	0
tctatctttaaatttaaatcatgaaggtaactctgtagatttagcaattttttctttacatatagctggaatatcatcaattataggagcaattaattttattactactatcttaaatataaaaattataggattatcccttgaacaaataacattatttagatggtctatccaaattacagctattttacttttactagctgtaccagtattagcaggggctattactatattattaactgatcgaaacttaaatacttctttttttgacccttctggagggggggatccgattttatatcaacatttattt	1	GMGMD277-14	Arthropoda	Insecta	Hymenoptera	Ichneumonidae	Banchinae	Lissonota	Lissonota frontalis	OTU402	402	0	0	0	0	0	0	0	0	0	0	0	0	0	0	0	0	0	0	0	0	0	0	0		0	0	0	0	0	0	0	0	0	0	0	0	0	0
cctatccttaagtataaaccatgaaggtttatcaattgatttagctatcttctctcttcacttagctggtatatcatcaatcataggagccattaattttattacaactattattaatataactccctataacagtaaatatgaacaattaaccctctttacttgatcaattttgattactactatcttactattattagctgttccagtattggccggtgctatcacaatattactaactgaccgaaatttaaatacctctttttttgacccttcaggagggggagacccaattctttaccaacatttattc	1	GMGMA1004-14	Arthropoda	Insecta	Hymenoptera	Ichneumonidae	NA	NA	NA	OTU403	403	0	0	0	0	0	0	0	0	0	1	0	0	0	0	0	0	0	0	0	0	0	0	0		0	0	0	0	0	0	0	0	0	0	0	0	0	0
ctctcatctaatattgctcacagtggaagatcagtagacttagcaattttttcattacatttagcaggaatttcatcaatcttaggtgctgttaattttattacaactattattaatatacgccctaataatatagctttagatcaaatacctttatttgtatgagctgttggaattacagctcttttacttttactctctttacctgtattagcaggtgctattacaatattattaaccgatcgaaaccttaatacatcattttttgatcctgctgggggaggagatcctattttataccaacatttattt	0.9838	PHLAE132-11	Arthropoda	Insecta	Lepidoptera	Tortricidae	Tortricinae	Paramesia	Paramesia gnomana	OTU404	404	0	1	1	0	0	0	0	0	0	0	0	0	0	0	0	0	0	0	0	0	0	0	0		0	0	0	0	0	0	0	0	0	0	0	0	0	0
actatcttcaaatattgctcatggaggagcttctgtagatttagcaattttttctctacatttagcaggaatttcctctattctaggagctgtaaattttattacgactgtaattaatatacgatcaaccggaattactcttgatcgaatacctttattcgtttgatctgtaataattacagctttactacttcttttatctctaccagttttagcaggagctattactatacttttaacggatcgaaattttaatacttcattttttgatcctgcaggaggaggagaccccattttatatcaacatttattt	1	GMGRH1870-13	Arthropoda	Insecta	Diptera	Scathophagidae	Scathophaginae	Cordilura	Cordilura albipes	OTU405	405	0	0	0	0	0	0	0	0	0	0	0	0	0	0	0	0	0	0	0	0	1	0	0		0	0	0	0	1	0	0	0	0	0	0	0	0	0
tttagcagctaatattgcccatagaggctcatctgtagacttagcaatttttagattacacctggctggtgtgtcttctattctcggagcagtaaattttattactacagtaattaatatacgacctcaaggaataactcttgatcgaatacctttatttgtatgagcagtagtaattactgcaattttactattactatctctcccagttttagctggagctattactatattacttactgatcgaaatctaaatacctcattctttgatcccgcaggaggaggtgatccaattctctatcaacacttattt	1	FBCOB165-10	Arthropoda	Insecta	Coleoptera	Scraptiidae	Anaspidinae	Anaspis	Anaspis garneysi	OTU406	406	0	1	0	0	1	1	0	0	0	0	0	0	1	0	0	0	0	1	0	0	1	0	0		1	0	0	0	1	1	0	0	0	1	0	0	0	0
cctttcatctaatattgcccatggaggaagatctgtagatttagctattttttctttacatttagccggtatctcatctattttaggggcaattaattttattaccactattattaatatacgattaaataatatatttttcgaccaattacctttatttgtttgagctgtaggaattacagcattcttactacttttatctttacctgttttagcaggagctatcaccatattacttacagatcgaaatttaaatacatcattttttgatcctgccggaggaggtgaccctatcttatatcaacatttattt	0.9968	LEATB373-13	Arthropoda	Insecta	Lepidoptera	Geometridae	Larentiinae	Coenotephria	NA	OTU408	408	0	0	0	0	0	0	0	0	0	0	0	0	0	0	0	0	0	0	0	0	0	0	0		0	0	0	0	0	0	0	0	0	0	0	0	0	0
attagcctctactattgcccatgcaggagcttctgttgatttagctattttttctttacatttagcaggaatttcctctattttaggagcagtaaattttattactactgtaattaatatacgagccccaggaatttcatttgatcgtttaccattatttgtttgatcagtattaattactgccattttacttttattatcactaccagtattagcgggagctatcactatattattaacagaccgaaatttgaatactacattttttgatcctgcaggaggaggagatcctattctttaccaacatttattt	1	GBMWB843-15	Arthropoda	Insecta	Diptera	NA	NA	NA	NA	OTU409	409	0	1	0	0	0	0	0	0	0	0	0	0	0	0	0	0	0	0	0	0	0	1	0		0	1	0	0	0	0	0	0	0	0	0	0	0	0
tctagctagaactctaggtcaccctggtgcttcagttgatttagcaattttttctcttcatttagctggtatcagctccatcttaggggctgtaaattttattactacaattattaatatacgatctcaaggtcttacctttgaacgaataccattatttgtttgatcagtatttattacagctatccttctcctcctttctttacccgttttagctggagctattactatattattaacagaccgaaatctaaatacatcattttttgaccctgcaggagggggagacccaatcctttaccagcacttattt	0.9704	FIPSO079-13	Arthropoda	Insecta	Psocodea	NA	NA	NA	NA	OTU411	411	0	0	0	0	0	0	0	0	0	0	1	0	0	0	0	0	0	0	0	0	0	0	1		0	0	0	0	0	0	0	0	0	0	0	0	0	0
tttatcttctaatattgctcatggtggagcttctgtagacttagctattttttctttacatttagctggaatttcttcaattttaggagcagttaattttattactactgttattaatatacgatctacaggtattacatttgatcgaatacctttatttgtttgatctgtagtaattacagctttattacttttattatctttacctgtattagctggagccattactatattattaacagatcgaaatttaaatacatcattctttgatcctgctggaggaggagacccagttttataccaacatttattt	1	GMGMF008-14	Arthropoda	Insecta	Diptera	Anthomyiidae	Pegomyinae	Pegomya	Pegomya testacea	OTU412	412	0	0	0	0	0	0	0	0	0	0	0	0	0	0	0	0	0	0	1	0	0	0	0		0	0	0	0	0	0	0	0	1	1	1	1	0	0
actttcatcaaatattgctcatagaggaagatctgttgatcttgctattttctccttacatttagctggaatttcatcaattttaggtgctgttaattttattacaactattattaatatacggcctaataatatatcactagatcaaatacctctatttgtatgatctgtgggaattacagctttactacttttactttctttacctgtattagcaggagctattaccatattattaacagatcgaaatcttaatacatcattctttgatcctgcaggaggaggtgatcctatcctataccaacatttattt	1	DEEUR376-12	Arthropoda	Insecta	Lepidoptera	Tortricidae	Olethreutinae	Bactra	NA	OTU413	413	0	0	0	0	0	0	0	0	0	0	0	0	0	0	0	0	0	0	0	0	0	1	0		0	1	0	0	0	0	0	0	0	0	0	0	0	0
tctatcctcaaatattaatcatagaggatcctctgtagacttaggaattttttcattacatattgctggaatttcatcaattataggagcaattaattttatatcaacaattttaaatataaaaaatccatgattaaatatagacaaactatctttatttagatgatctattataattactgcaatattattaattacatcattacctgtattagctggagcaatcactatactacttaccgatcgaaatattaatacatctttttttgacccatgtggaggaggagaccctattttataccaacatttattt	1	FBACB644-11	Arthropoda	Insecta	Hymenoptera	Bembicidae	Bembicinae	Argogorytes	Argogorytes mystaceus	OTU415	415	0	0	0	0	0	0	0	0	0	0	0	0	0	0	0	0	0	0	0	0	1	1	0		0	0	0	0	0	0	0	0	0	0	0	0	0	0
tttatcaaacaacacatttcacagaggttcatcagttgatctgggaattttttcattacatattgccggaatatcatcaattataggagctattaattttatttcaactattataaatataaaaaattttaatttaaatcttcataaactaaatttattttcttgatcaacattaattactgcaattttattattattatctctcccagttttagctggagctattactatattattaactgaccgaaatttaaattcatcattttttgatcctgcaggaggaggggaccctgttttataccaacatttattt	1	FBACB119-11	Arthropoda	Insecta	Hymenoptera	Bembicidae	Bembicinae	Nysson	Nysson spinosus	OTU416	416	0	0	0	0	0	0	0	0	0	0	0	0	0	0	0	0	0	0	0	0	0	0	0		0	0	0	0	0	0	0	0	0	0	0	0	0	0
ttatctttaaatattaatcatgaaggtttatcagtagatttagctattttttctttacacatagctggaatatcgtctattataggagcaattaattttattaccacaattctaaacatacgtcccaattcaatttctcttgaaaaaatatctctattttcatgatcaattataattacagctatccttcttctattagcagtccctgtattagcaggagctattactatattattaactgatcgcaatctaaatacttcattttttgatccatctgggggaggtgatccaattttatatcaacatttattt	1	GMGMC176-14	Arthropoda	Insecta	Hymenoptera	Ichneumonidae	Pimplinae	Pimpla	Pimpla rufipes	OTU417	417	0	0	0	0	0	0	0	0	0	0	1	1	0	0	0	0	0	0	0	0	0	0	0		0	0	0	0	0	0	0	0	0	0	0	0	0	0
tctttcaacaaatattgcacatggaggagcatctgttgatctagcaattttctctcttcacttagccggtatatcttctattttaggtgcagtaaattttattactacagtaattaatatacgatctattggaattacttatgatcgaatacctttatttgtatgatctgtagtaattactgccttattattactcttatcactaccagtattagcaggagctattacaatattattaactgatcgaaatttaaatacttcattttttgacccagcaggaggaggagatccaattttatatcaacatctattt	1	GMGMC048-14	Arthropoda	Insecta	Diptera	Syrphidae	Eristalinae	Volucella	NA	OTU420	420	0	0	0	0	0	0	0	0	0	0	0	0	0	0	0	0	0	0	0	0	0	0	0		0	0	0	0	0	0	0	0	0	0	0	0	0	0
tttatcatcaaatatagctcatagaggatcttctgtagatttagtaatttttagattacacttagcaggaatttcttcaattttaggagcagtaaattttatttctactattataaatatacgtccatttggaataacattagaaaaaacccctttatttgtatgatctgtaataattacagctattttattacttttatctctacctgtattagcaggggcaatcactatactattaactgatcgtaatattaatacatctttttttgatcctataggaggaggagaccctattttatatcaacatttattt	1	COLFA615-12	Arthropoda	Insecta	Coleoptera	Coccinellidae	Coccinellinae	Anatis	NA	OTU421	421	0	0	1	0	0	0	0	0	0	0	0	0	1	0	0	0	0	0	0	0	0	0	0		0	0	0	0	1	0	0	0	0	0	1	1	0	0
tttatcatctaatatcgctcatggaggagcttctgttgatttagctattttttctcttcatttagcaggaatttcttcaattttaggggctgtaaattttattactacagtcattaatatacgatcaacaggaattacttttgaccgaatacctttatttgtttgatcagttgtaattacagctctattacttttattatcattaccagtattagcaggagctattacaatacttttaactgaccgaaaccttaatacttcattttttgaccctgcaggaggaggagacccaattctataccaacatctattt	1	BCFOR698-15	Arthropoda	Insecta	Diptera	Calliphoridae	NA	NA	NA	OTU422	422	0	0	0	0	0	0	0	0	0	0	0	0	0	0	0	0	0	0	0	0	0	0	0		0	0	0	0	0	0	0	0	0	0	0	0	0	0
cctttcttcaagaattgctcatgcaggtgcttctgttgatttagctatttttagtttacatttagcaggtatctcttcaattttaggagctgtaaatttcattactaccgttattaatatacgattaagttatataacattagatcgtatacctttatttgtatgatctgtagttattacagcattattattattattatccctaccagtattagcaggtgctattactatattattgacagatcgtaatttgaatacatctttctttgatcctgctggaggaggagatcctattttataccaacatttattc	0.9968	FBNE106-13	Arthropoda	Insecta	Neuroptera	Chrysopidae	Chrysopinae	Nineta	Nineta pallida	OTU424	424	0	0	0	0	0	0	0	0	0	0	0	0	0	0	0	0	0	0	0	0	0	0	0		0	0	0	0	0	0	0	0	0	0	0	0	0	0
tttatcttcaagaattgctcatagaggagcttctgttgatttagcaattttttctctacatttagctggtatttcttcaattttaggagcagtaaattttattacaacaattattaatatacgatcttctggaatcacatttgatcgtatacctttatttgtttgatcagtaggtattactgctttattattattattatctttgccagtccttgctggggctattacaatactattaacagaccgaaattttaatacatcattttttgatcctgcaggaggtggagatccaattttatatcaacacttattt	0.9968	GBDP23969-19	Arthropoda	Insecta	Diptera	Phoridae	Metopininae	Megaselia	NA	OTU426	426	0	0	0	0	0	0	0	0	0	0	0	0	0	0	0	0	0	0	0	0	0	0	0		0	0	0	0	0	0	0	0	0	0	0	0	0	0
tctgtcatctaatatcgctcatggaggagcttcagtagatttagctattttttctttacatttagctggaatttcctcaattttaggggctgtaaattttattactactgtaattaatatacgatctactggaattacatttgaccgaatacctttatttgtatgatcagttgtaattacagctttattactacttctttccttaccagtattagctggagctattactatattattaacagatcgaaatttaaatacctctttttttgaccctgctggaggtggagaccctattctttatcaacatttattt	1	GMGMI185-14	Arthropoda	Insecta	Diptera	Muscidae	Muscinae	Dasyphora	Dasyphora cyanicolor	OTU427	427	0	0	0	0	0	1	0	0	0	0	0	0	0	0	0	0	0	0	0	0	0	0	1		0	0	0	1	0	0	0	0	0	0	0	1	0	0
tttatcttcttctttatatacaagaggttattcagttgatttatcaattttttctctacatattgcaggaatttcttcaattataggagcaattaattttattgtaactattaaaaaaatacataataaagaattaaattttgatcaagtttcattatttccttgatctattataattacagcaattttactattattatcacttccagttctagcaagagctattacaatattattaacagatcgaaattttaatacatcattcttcgatccaagaggaggaggagatccagttttatatcaacatctattt	1	FBACB320-11	Arthropoda	Insecta	Hymenoptera	Crabronidae	NA	Trypoxylon	Trypoxylon clavicerum	OTU428	428	0	0	0	0	0	1	1	1	0	1	1	0	0	0	0	1	1	0	0	0	0	1	0		0	0	0	0	0	0	1	0	0	0	1	0	0	1
ttatcatctatagttggccatagaggtttatctgttgatttgtctattttttctttacatttagcagggatttcttcaattataggggctattaattttattactacaatttttaatataaatttttatataattaaattagatcaattaagtttatttatttgatcaattttaattacggcaattttattattattatcattaccagttttggctggagcgattacaatattgttgactgatcgaaatttaaatacatcattttttgacttttctgggggaggggatccaattttatttcagcatttattt	0.9963	GMFIP261-13	Arthropoda	Insecta	Hymenoptera	NA	NA	NA	NA	OTU429	429	0	0	0	0	0	0	0	0	0	1	1	1	0	0	0	0	0	1	1	1	0	0	0		0	0	0	0	0	0	0	0	0	0	0	0	0	0
attatcatctactattgctcatagaggagcttcagttgatttagctatcttttctcttcatttagcgggaatttcttcaattttaggagctgtaaattttattacaacagtaattaatatacgagctacaggaatcactcttgatcgaatacctttatttgtttgatcagtagtaatcactgctttattacttttattgtctttacctgtattagcaggagctattactatattattaacagaccgtaatttaaatacatcattttttgatcctgctggaggaggagatcctattttataccaacatttattc	1	GBDP23220-19	Arthropoda	Insecta	Diptera	Psilidae	Chylizinae	Chyliza	Chyliza vittata	OTU432	432	0	0	0	0	1	0	0	0	0	0	0	0	0	0	0	0	0	0	0	0	0	0	0		0	0	0	0	0	0	0	0	0	0	0	0	0	0
attagcttcaaacatttttcataatggtccctcaattgatttaactattttttctcttcatattgctggaatatcttccattctaggagcaattaatttcatttcaactattataaatatacatcataaaaatttttctattgacaaaattcccttacttgtctgatcaattttaattaccgcaattttattacttttatctcttcctgttttagcaggagctattacaatactcttaaccgaccgtaaccttaatacttcattttttgacccatcaggtgggggggaccctattttatatcaacatcttttc	0.9968	GBAH3262-08	Arthropoda	Insecta	Hymenoptera	Formicidae	Formicinae	Lasius	Lasius fuliginosus	OTU434	434	0	0	0	0	0	0	0	0	0	0	0	0	0	0	0	0	0	0	0	0	0	0	0		0	0	0	0	0	0	0	0	0	0	0	0	0	0
cctttctgcaagaattgctcatggtggtgcttctgtagatttagctattttttctcttcatctagctggaatatcttctattttaggagcagtaaattttattacaactgtaattaatatacgatctaatggaatttcttatgatcgtatacctttatttgtttggtcagtagtaattacagctttattacttcttttatcattaccagtattagccggtgctattacaatacttttaacagatcgaaatttaaatacctcattttttgatcctgctggaggaggagatccaattttatatcaacatttattt	1	NORSY010-12	Arthropoda	Insecta	Diptera	Syrphidae	Syrphinae	Dasysyrphus	NA	OTU436	436	1	0	0	0	0	0	0	0	0	0	0	0	0	0	0	0	0	0	0	1	1	0	0		0	0	0	0	0	0	0	0	0	0	0	0	0	0
actgtctgccaatgtagcccacagagggtcatctgttgatttagcaatttttagactccatttagcaggagtatcatctattctaggtgctgtaaattttatttctacagttattaatatacgaccaacaaaaataagacctgaacaaatacccctatttgtttgggcagtagcaattacagcccttttacttcttctatcacttccagtattagctggagcaattactatactccttacagaccgaaatattaatacttccttcttcgacccagcaggaggaggtgatccaatcctataccaacatttattt	0.9968	COLFG027-13	Arthropoda	Insecta	Coleoptera	Cerambycidae	Cerambycinae	Clytus	Clytus arietis	OTU437	437	0	0	0	0	0	0	0	0	0	0	0	0	0	0	0	0	0	0	0	0	0	0	0		0	0	0	0	0	0	0	0	0	0	0	0	0	0
gctttcatcaaatattgcccatagaggaagatcagtagatttagcaatcttctcattacatttagccggaatttcttcaattttaggagctgtaaattttattacaactattattaatatacgacctaataatatatctttagatcaaatacctttatttgtctgatcagtaggaatcacagctcttttacttctactttcattacctgtattagcgggtgctattaccatattattgacagatcgaaacttaaatacatcattttttgacccagcgggaggaggagatccaattttatatcaacatttattt	1	CGUKD929-09	Arthropoda	Insecta	Lepidoptera	Tortricidae	Tortricinae	Lozotaenia	NA	OTU439	439	0	0	0	0	0	0	0	0	0	0	0	0	0	0	0	0	0	0	0	0	0	0	0		0	0	0	0	0	0	0	0	0	0	0	0	0	0
tttatcttcagggattgcacatagaggagcttctgttgatttagcaattttttctttacacttagcaggaatctcctctattttaggagcagtgaattttattactaccgttattaatatacgatcgacaggtattacatttgatcgaataccactatttgtatgatctgtagtaattacagctcttttactattgttatctttaccggtattagcaggagcaattactatacttttaacagatcgaaatttaaatacttcttttttcgacccagcaggaggaggagacccaatcttataccaacatttattt	0.995	GMGRH1864-13	Arthropoda	Insecta	Diptera	Heleomyzidae	Suilliinae	Suillia	Suillia fuscicornis	OTU440	440	0	0	0	0	0	0	0	0	0	0	0	0	0	0	0	0	0	0	0	0	0	0	0		0	1	0	0	0	0	0	1	0	0	0	1	0	0
tctagcatctaatattaatcatgaaggaatatctgtagacttaacaattttttcattacatttagctggaatttcatcaatcataggagcaatcaactttatttcaacaattaataatataaaaccaataaactcaaattataatcaaattacattattttcatgatcaatttttattactacaattcttttattattagctgttccagttttagctggtgcaattactatattattaactgatcgaaatttaaatacctctttttttgacccctcaggagggggggatccaattttataccaacacttattt	0.9935	ICHFI966-12	Arthropoda	Insecta	Hymenoptera	NA	NA	NA	NA	OTU441	441	0	0	0	0	0	0	0	0	0	0	0	0	0	1	0	0	0	0	0	0	0	0	0		0	0	0	0	0	0	0	0	0	0	0	0	0	0
attatcaaataatatttcacatgcaggagcatctgtagatttaacaatcttttctttacatttagcaggaatttcatcaattttaggagcaattaacttcatctcaactataattaatatacgagtaaaaggaataaaatttgaacgaatacctttatttatttgagcagtatcactaacagcattattactattattatcattaccagtactagctggtgcaattactatattattaacagatcgaaatttaaatacttcattttttgacccctctggaggaggagatccaatcctttatcaacatttattt	1	BASYM188-10	Arthropoda	Insecta	Hymenoptera	Tenthredinidae	Tenthredininae	Tenthredo	NA	OTU442	442	0	0	0	0	0	0	0	0	0	0	0	0	0	0	0	0	0	0	0	0	0	0	0		1	1	0	0	1	1	0	0	0	0	0	0	0	0
actttctgctaatattgcacacagaggagcttctgttgatttagcaattttttctcttcatttagcgggaatttcttcaattcttggagccgtaaactttattactacaattattaatatacgatcatcaggaattacttttgatcgaatacctttatttgtatgatctgtaggaattacagctatcctacttttattatctctcccagtattagccggagctattactatactattaacagatcgaaattttaatacatctttttttgatcctgcaggaggaggtgatccaattctatatcaacatttattt	1	GMGRE345-13	Arthropoda	Insecta	Diptera	Phoridae	Metopininae	Megaselia	NA	OTU443	443	0	0	0	0	0	1	0	0	0	0	0	0	1	0	1	0	0	0	0	0	0	0	1		0	0	0	0	0	0	0	0	1	1	1	1	0	1
gctctccagagcaattgcacacacaggagcttcaattgatttagcaattttttcacttcatttggctggggtaagatcaattttaggtgcagtaaatttcattactacaatcatcaatatacgttctaatagattatcactcgaacgaataccattatttgtttgatcagtattaattacagctgtactattattgctttcattaccagttttagcaggagctattacgatattattaacagatcgtaatatcaatacatccttcttcgatccagctggaggtggagaccctattttataccaacatttattt	0.9954	MBIOP635-14	Arthropoda	Insecta	Psocodea	Stenopsocidae	NA	Graphopsocus	Graphopsocus cruciatus	OTU445	445	0	1	1	0	0	1	0	0	0	1	0	0	1	1	0	0	0	0	0	0	0	0	1		0	0	0	0	1	0	0	0	1	1	1	1	0	0
gctatcttctaatattgctcatggtggagcttctgttgatttagctattttctcacttcatttagcaggaatttcttcaattcttggagctgtaaattttattacaactgtaattaatatacgatctacaggaattacatttgatcgaatacctttatttgtttgatctgtagtaattacagctttattattattattatctcttccagttttagctggagctattactatattattaacagatcgaaatataaatacttccttttttgaccctgctggaggaggagatccaattttatatcaacatttattt	1	GMGMI152-14	Arthropoda	Insecta	Diptera	Muscidae	Muscinae	Polietes	Polietes domitor	OTU446	446	0	0	0	0	0	0	0	0	0	0	0	0	0	0	0	0	0	0	0	0	0	0	0		0	0	0	0	0	0	0	0	0	0	0	0	0	0
actttctaataatttaaatcacgaaggattatctgtagatatagcaattttttcacttcatatagctggtatatcttcaattataggagctattaattttattactacaattataaatatatttccaaaaaatttaaaattagatcaattaactttatttacatgatcaattacaattactgccattttattattattagcagtcccagttcttgctggagcaatcaccatattattaactgatcgaaatttaaatacatctttttttgatccatctggaggaggagacccaattttataccaacacttattt	1	ASQIC405-09	Arthropoda	Insecta	Hymenoptera	Ichneumonidae	Cryptinae	Bathythrix	NA	OTU447	447	0	0	0	0	0	0	0	0	0	1	0	0	0	0	0	0	0	0	1	0	0	1	0		0	0	0	0	0	1	0	0	0	0	0	1	0	0
tctttcttcaaatattgctcatgccggcagttctgttgacttagctattttttcccttcacttagctggagtctcttcaattttaggagcaattaattttattacaactgtaattaacatacgctcagaaggaatttctttagatcgaatgcctttatttgtatgatcagtaataattacagcaattctactacttctttctcttccagttcttgcaggagcaattactatgcttttaacagaccgaaacttaaatacatcgttttttgatcctgccggaggaggagatccaatcttatatcaacacttattt	1	CHEIK048-13	Arthropoda	Insecta	Diptera	Chironomidae	Orthocladiinae	Bryophaenocladius	Bryophaenocladius cf. vernalis	OTU448	448	0	0	0	0	0	0	0	0	0	0	0	0	0	0	0	0	1	1	1	0	0	0	0		0	0	1	0	0	1	0	0	0	0	0	0	0	1
cttatcatctaatattgctcatggaggagcttctgttgatttagctattttttcattacatttagctggaatttcttctattttaggagctgtaaattttattactactgtaattaatatacgatcaacaggaattacttttgatcgaataccattatttgtatgatctgtagctattacagctttattattactattatctttaccagtattagcaggagctattactatattattaacagatcgaaatttaaatacttctttttttgatcctgctggaggaggagatccaattttataccaacatttattt	1	GBDP15547-14	Arthropoda	Insecta	Diptera	Muscidae	Coenosiinae	Coenosia	Coenosia agromyzina	OTU449	449	0	0	0	0	1	0	0	0	0	0	0	0	0	0	0	0	0	1	0	0	0	0	0		1	1	0	0	0	0	0	0	0	0	0	0	0	0
attatcttcctatttattccattcatccccttctgtagatttaactattttttcattacacataacaggtatttcctcaattattggatcactaaattttttaatttcaattataataataaaaaattactcaataaattttgatcaaatcaatttattttcttgatctgtttgtattactgtaattttattaactttatctttaccagttttagctggtgcaattacaatactattatttgatcgaaactttaatacatcattttttgatccaataggtggtggtgatcctattctttatcaacatttattt	0.9968	FBHAP761-09	Arthropoda	Insecta	Hymenoptera	Apidae	Apinae	Bombus	NA	OTU450	450	1	0	0	0	0	0	0	0	0	0	0	0	0	0	0	0	0	0	0	0	0	0	0		1	0	0	0	1	1	0	0	0	0	0	0	0	0
attatctagaagaatttctcatgctggggcatcagtagacataacaattttttctcttcacttagcaggaatttcatcaattttaggtgcaattaattttatttcaacaataattaatatacagattaaaggaataaattttgaacgtatacctctatttgtatgagcagtatcattaactgctttattattattattatcattacctgtactagcaggtgctattactatattattaactgatcgaaatctaaatacatcattttttgatccttcaggaggaggagatcctgtattatatcaacatttattt	1	BASYM1550-11	Arthropoda	Insecta	Hymenoptera	Tenthredinidae	Selandriinae	Dolerus	NA	OTU451	451	0	0	0	0	0	0	0	0	0	0	0	0	0	0	0	0	1	0	0	0	1	1	0		1	0	0	0	0	0	0	0	0	0	0	0	0	0
tctttcatctaatattgctcacggaggaagatcagttgatctagctattttttcacttcatctagcaggtatttcttctattttaggagctattaactttattactacaattatcaatatacgattaaataacttatcttttgatcaaatacctctatttatttgagctgtaggaattactgcatttttacttttattatctttgcctgttttagctggagctattactatacttttaacagatcgaaatctaaatacatcattttttgaccctgcaggaggaggagacccaattttatatcaacatttattt	1	CGUKA001-09	Arthropoda	Insecta	Lepidoptera	Noctuidae	Noctuinae	Phlogophora	Phlogophora meticulosa	OTU452	452	0	0	0	0	1	0	0	0	0	0	0	0	1	0	0	0	0	1	0	0	0	0	0		0	0	0	0	0	0	0	0	0	0	0	0	0	0
attatctttaaatttaaatcatgaaggattatcagttgatttagcaattttttctttacatatagcaggtatatcatcaattataggagccattaattttattactactatcatcaatatacgaccaaatataattacattagaaaaaataagattattttcatgatctattaaaattaccgctattttacttctactagctgtaccagttttagctggagccattactatactactaactgaccgaaatttaaatacatcattttttgatccatcaggaggaggtgatccaattttataccaacatctattt	0.996	GMGMA1124-14	Arthropoda	Insecta	Hymenoptera	Ichneumonidae	Pimplinae	Clistopyga	Clistopyga incitator	OTU453	453	0	0	0	0	0	0	1	0	0	0	0	0	0	0	0	0	0	0	0	0	0	0	0		0	0	0	0	0	0	0	1	0	0	0	1	0	0
actttcatctaatattgctcacggaggatcttcggtagatttagctattttttcactacatttagccggaatttcatcaattttaggagcaattaattttatcaccacaattattaatatacgaattaatggtttatcatttgatcaaatacctttatttgtttgagctgtaggtattacagctttattattattactctcattgccagtattagctggagctattacaatacttctaactgatcgtaatttaaacacatcattttttgaccctgcaggggggggagatccaattctttatcaacatttattt	1	GMGMA1537-14	Arthropoda	Insecta	Lepidoptera	Crambidae	Spilomelinae	Udea	Udea prunalis	OTU455	455	0	0	0	0	0	0	0	0	0	0	0	0	0	0	0	0	0	0	0	0	0	0	0		0	0	0	0	0	0	0	0	0	0	0	0	0	0
tttatcaacaacaatctctcactctggaggatcggttgatttagctattttctctttacatttagcaggtatttcatctattttaggagctgtcaattttattactacaattatcaatatacgttcccctggaataaatatagatacaatacctttatttgtttgatcagtatttatcactgcaattcttcttttattatctttaccagttttagctggagctatcactatattacttactgatcgaaatttaaatacttctttttttgatcctgctggaggaggagatccaattctttatcaacacttattc	0.9935	SCFI029-15	Arthropoda	Insecta	Diptera	NA	NA	NA	NA	OTU456	456	0	0	0	0	0	0	0	0	0	0	0	0	0	0	0	0	0	0	0	0	0	0	0		0	0	0	0	0	0	0	0	0	0	0	1	0	0
tatcatctaatcttgcccatagaggaccagctgtagattttacaatcttcagacttcatttagctggaatatcctcaatcttaggagcaattaactttattaccaccagtattaatatacgctcgccccttcttaaaccagaacgattaaccctatttacctgatcagtatcaatcactgctctactccttctactttctttaccagtccttgcaggagcaattactatactcctaactgatcgtaacctaaatacctccttctttgaccctgctggaggaggagacccaatcttatatcaacacctattc	1	FBCOA482-10	Arthropoda	Insecta	Coleoptera	Throscidae	NA	Trixagus	Trixagus leseigneuri	OTU457	457	0	0	0	0	0	0	0	0	0	0	0	0	0	0	0	0	0	0	0	0	0	0	0		0	0	0	0	0	0	0	0	0	0	0	0	0	0
actttcatctaatattgctcatggaggaagatctgtagatttagctattttttctcttcatttagctggtatttcctctattttaggagctattaattttattactacaattattaatatacgattaaataatttatcttttgatcaaatacctttatttatttgagctgtaggaattactgcatttttattattattatcattaccagttttagctggggctattacaatattattaacagatcgaaatttaaatacatcattttttgatcctgctggaggaggagacccaattttatatcaacatttattt	1	CGUKD191-09	Arthropoda	Insecta	Lepidoptera	Noctuidae	Noctuinae	Mesapamea	NA	OTU458	458	0	0	0	0	0	0	0	0	0	0	1	0	0	0	0	0	0	0	1	0	0	0	0		0	0	0	0	0	0	0	0	0	0	0	0	0	0
tttatcttcttatctattccattcatcaccttcaattgacttagcaattttttctcttcatataacaggaatctcctcaattattggttcattaaactttatagtttcaattataataataaaaaattattcattaaactttgatcaaatcaatctattctcctgatcagtatgtattactgtaattttattatctctatctttacctgttttagcaggagcaattacaatattattatttgatcgaaatttcaatacatcattctttgatcctataggaggaggtgatccaattctttatcaacatttattt	1	BEECA335-06	Arthropoda	Insecta	Hymenoptera	Apidae	Apinae	Bombus	NA	OTU459	459	0	0	0	0	0	0	0	0	0	0	0	0	0	0	0	0	1	0	0	0	1	0	0		0	0	0	0	1	0	1	0	0	0	0	0	0	0
tttatcttcaaatattgctcatggaggagcttctgttgatttagcaattttctctcttcatttagcaggaatttcatctattctaggagcagttaattttattacaacagtaattaatatacgatcaactggaattacttttgaccgaatacccttatttgtatgatctgtagtaattacagctttattattacttttatcattaccagttttagcaggggctatcacaatattattaactgaccgaaaccttaatacttcattttttgaccccgcaggaggaggagatccaattttataccaacatttattt	0.9907	AUSMA044-14	Arthropoda	Insecta	Diptera	Scathophagidae	Scathophaginae	Megaphthalma	Megaphthalma pallida	OTU460	460	0	0	0	0	0	0	0	0	0	0	0	0	0	0	0	0	0	0	0	0	0	1	0		0	1	0	0	0	0	0	0	0	0	0	0	0	0
tttagccagaaatattgcccatgaagggccctccgtagatatagcaatctttaggcttcatatagcaggaatttcttcaattttaggtgcaataaattttattgcaactgcaattaatatacacccactaggatgtaaaactgaacaattaaccctctttacatgagctgtaaaaattacagcagttctattacttctatccttgccagtactggctggtgccattacaatactcctaacagatcgtaatattaacacctcattctttgacccctctggtggaggagaccctattctttatcaacatttattc	1	SCOL013-12	Arthropoda	Insecta	Coleoptera	NA	NA	NA	NA	OTU461	461	1	1	0	0	1	0	0	0	0	0	0	0	0	0	0	0	0	0	0	0	1	0	0		0	0	0	0	0	0	0	0	1	0	0	0	1	0
actttcatctaatattgcccatggaggaagatcagttgatttagcaattttttccctccatttagccggaatttcttctattctaggagctattaattttattactacaattattaatataaaacctaataatataacacttgaccaaatacccctttttgtttgatcagtacaaattacagcaattttattattattatcacttcctgtattagcaggagctattacaatacttttaacagatcgtaatttaaatacatccttttttgatcctgctggggggggagatcctattctttaccaacacttattc	1	CGUKD1025-09	Arthropoda	Insecta	Lepidoptera	Choreutidae	Choreutinae	Anthophila	NA	OTU462	462	0	0	0	0	0	0	0	0	0	0	0	0	1	0	0	0	0	1	0	0	1	1	0		1	1	0	0	1	1	0	0	0	0	0	0	0	0
tctatcaaataatatatcacatgcaggagcatcagtagatttaacaattttttctcttcatctagcaggaatttcatcaattttaggagcaattaatttcatctcaaccataattaatatacgagtaaaaggaataaaatttgaacgaataccattatttatttgagcagtatcattaacagcactattattattattatctttacctgttttagctggtgcaattactatattattaacagatcgaaatctaaatacttcattttttgatccatcaggaggaggagaccctattttatatcaacatttattt	1	BASYM409-11	Arthropoda	Insecta	Hymenoptera	Tenthredinidae	Tenthredininae	Tenthredo	NA	OTU463	463	0	0	0	0	0	0	0	0	0	0	0	0	0	0	0	0	0	0	0	0	0	1	0		1	1	1	0	0	0	0	0	0	0	0	0	0	0
actatcatctaatatcgctcacagtggaagctctgtagatttagctatcttctcattacatttagcagggatttcatcaatcttaggagctgttaattttattacaactattatcaatatacgtccaaataacataaatttagatcaaatacctctatttgtttgagcagtaggtatcacagcattattattacttttatcattacctgtattagctggagctattactatacttttaacagatcgtaatttaaatacttctttttttgaccccgctggaggaggagatccaattttataccaacacttattt	1	CGUKD953-09	Arthropoda	Insecta	Lepidoptera	Tortricidae	Tortricinae	Cochylidia	Cochylidia rupicola	OTU464	464	0	0	0	0	0	0	0	0	0	0	0	0	0	0	0	0	0	0	0	0	0	0	0		0	0	0	0	0	0	0	0	0	0	0	0	0	0
tctatcttctaatattgctcatagaggagcttccgttgatttagctattttttccttacatttagctggaatttcttctattttaggagctgtaaattttattactactattattaatatacgatcaaaaggaatttcttttgatcgaatacctttatttgtatgatcagttgctattacagctttattattacttttatctttacctgtattagctggagctattactatattattaacagatcgaaatttaaatacttcatttttcgatcctacaggaggaggagaccctattttatatcaacatttattt	1	DRYAS7032-15	Arthropoda	Insecta	Diptera	Muscidae	Phaoniinae	Helina	Helina evecta	OTU466	466	0	0	0	0	0	0	0	0	0	0	0	0	0	0	0	1	0	0	0	0	0	0	0		0	1	0	0	0	0	0	0	0	1	0	1	0	0
tctatcttctactctttcacactcaggagcatcagttgacctatctattttttctcttcatttagctggaatttcttcaattttaggggcagttaatttcatttctactattattaatatacgaaccccaggaatatcattcgataaaatacctttatttgtttggtcagtattaattacagcaattcttcttctattatctttaccagtactagctggggcaattactatattattaacagaccgaaatttaaatacatctttttttgacccggctggtgggggagacccaattttatatcaacacttattc	1	GMGMC828-14	Arthropoda	Insecta	Diptera	Sciaridae	NA	Bradysia	Bradysia affinis	OTU468	468	0	0	0	0	0	0	0	0	0	0	0	0	0	0	0	1	0	0	0	0	0	0	0		0	0	0	0	0	0	0	0	0	0	0	0	0	0
actatcttcaacaattgctcatgcaggagcttcagttgatttagctattttttcattacatctagcaggtatttcttctattttaggggctgtaaattttattacaacaattattaatatacgagcccctggaattcaatttgatcgaatacctttatttgtctgatctgttttaattacagctattttattattattatcattaccagtacttgctggagctattacaatattattaactgatcgaaatttaaatacttcattttttgaccctgcaggaggaggagaccctattttatatcaacatttattt	1	CNEIG1297-12	Arthropoda	Insecta	Diptera	Mycetophilidae	Mycomyinae	Mycomya	NA	OTU470	470	0	0	0	0	0	0	0	0	0	0	0	0	0	0	0	0	0	0	0	1	0	0	0		0	0	0	0	0	0	0	0	0	0	0	1	0	0
tctctcttctaatattgcacatggaggaagatccgttgatttagctattttttcccttcatttagctggtatttcttctattttaggagcaattaattttattactactattattaatatacgattaaataatatattttttgatcaattacccttatttgtttgagctgtcggaattacagcatttttattattattatctttaccagtattagcaggagctatcactatattattaactgatcgtaatttaaatacatcattttttgatcctgctggaggaggagaccccatcctttaccaacatttattt	1	GWORA977-08	Arthropoda	Insecta	Lepidoptera	Geometridae	Larentiinae	Chloroclysta	NA	OTU471	471	1	0	0	0	0	0	0	0	0	0	0	0	0	0	0	0	0	0	0	0	0	0	0		0	0	0	0	0	0	0	0	0	0	0	0	0	0
tctatcttcaactttagcccattctggagcatctgttgatttatctattttttcattacacttagctggaatttcatcaattttaggggctattaattttatctctactattataaatatacaaattaatagaattaaattagatcaagtacctttacttatttgatctgtagggattacagctgttttactacttttatctttacctgtacttgcaggtgcaattactatattattaactgaccgaaatattaacacaagattttttgatccaattggaggaggagatcctgttttatatcagcatcttttt	1	GMGRE1022-13	Arthropoda	Insecta	Diptera	Cecidomyiidae	Micromyinae	Peromyia	NA	OTU472	472	0	0	0	0	0	0	0	0	0	0	0	0	0	0	1	1	0	0	0	1	0	0	0		0	0	0	1	0	0	0	0	0	0	0	1	0	0
attagcctcaaatatttttcataacggcccctcagttgatttaactattttctccctccatattgctggaatatcctctattttaggggccattaattttatttcaaccattataaatatacaccacaaaaatttttctattgacaaaatacctttacttgtatgatcaattttaattactgcaattttattacttttatcacttccagttcttgcaggagctattacaatacttttaactgaccgtaatctcaatacttcattttttgacccatcaggtggaggagaccctattttataccaacatcttttt	1	NOFOR122-14	Arthropoda	Insecta	Hymenoptera	NA	NA	NA	NA	OTU474	474	0	0	0	0	0	0	0	0	0	0	0	0	0	0	0	1	0	0	0	0	0	0	0		0	0	0	0	0	0	0	0	0	0	0	0	0	0
actttcatctaatattgcacatggaggaagctctgtagatttagctattttttccctacatttagctggaatttcatcaattttaggagcaattaattttatttctactattatcaatatacgtttaagtaatttatcttttgatcaaatacctttatttatttgagctgtaggaattaccgcatttttattacttctttctttacctgtattagctggagctattactatacttttaacagatcgaaatttaaacacatccttttttgatcctgctggagggggtgatcctattttatatcaacatttattt	1	FBLMT432-09	Arthropoda	Insecta	Lepidoptera	Erebidae	Boletobiinae	Trisateles	Trisateles emortualis	OTU476	476	0	0	0	0	0	0	0	0	0	1	1	0	0	0	0	0	0	0	0	0	0	0	0		0	0	0	0	0	0	0	0	0	0	0	0	0	0
attatctttaaatttaaatcatgaaggtatatcagttgatttagcaatcttctctttacatatagcaggtatatcatctatcataggggctattaattttatttgtactattataaatatacgacctaactcaattaatatagaaaaaatatctttatttacttgatctattaaaattacaacaattttacttttattagcagttcccgttttagctggagcaatcactatattattaactgatcgaaatttaaatacttcattttttgatccttctggaggtggtgatcctattttatatcaacatttattt	1	CNGLF603-13	Arthropoda	Insecta	Hymenoptera	Ichneumonidae	Pimplinae	Acrodactyla	Acrodactyla degener	OTU477	477	0	0	0	0	0	0	0	0	0	0	0	0	0	0	0	0	0	0	0	0	0	0	0		0	0	0	0	0	0	0	0	0	0	0	1	0	0
actcgcaggagcaattgcccacgggggagcatcggtagacttagctattttctcactacaccttgctggtgtatcttcaatcctaggagcagtaaattttattacaacagcaattaatatacgatcagagagtataaccttagatcaaacaccattatttgtttgatcggtagccattacagcactattattactcctatcattaccagtacttgcaggagcaattactatattattaactgaccgaaaccttaatacatcattctttgaccctgctgggggtggagatcctattctttaccaacatctattt	0.9967	GBORT924-15	Arthropoda	Insecta	Orthoptera	Acrididae	Calliptaminae	Calliptamus	Calliptamus barbarus	OTU478	478	0	0	1	0	0	0	0	0	0	0	0	0	0	0	0	0	0	0	0	0	0	0	0		0	0	0	0	0	0	0	0	0	0	0	0	0	0
actttcatctagaattgctcatggaggagcttcagtagatttagctattttttctttacatttagctggtatatcttctattttaggtgcagtaaattttattacaacagttattaatatacgatcttctggaatttcttatgatcgaatacctttatttgtatgatcagttgttattactgctttattacttcttttatcattacctgtactagcaggagcaattactatacttttaacagatcgtaatttaaatacttcattttttgatcctgcaggaggaggagatcctattttatatcaacatttattt	1	GMGRE2795-13	Arthropoda	Insecta	Diptera	Syrphidae	Eristalinae	NA	NA	OTU479	479	0	0	0	0	0	0	0	0	0	0	0	0	0	0	0	0	0	0	0	0	0	0	0		0	0	1	0	0	0	1	0	0	0	0	0	0	0
actatctagaagaatttcacatgcaggagcatcaatagatataactattttttctcttcatttagcaggaatttcatccattttaggagctattaattttatttcaacaataattaatatacgagtaaaaggaataaacttagaacgaatacctttatttatttgagctgtatcattaactgcattattattacttttatcattaccagttttagctggagcaattacaatacttctaactgatcgaaatttaaatacatcattttttgacccatcgggaggaggagatccaattttatatcaacatttattt	0.9903	BASYM2446-12	Arthropoda	Insecta	Hymenoptera	Tenthredinidae	Blennocampinae	Claremontia	NA	OTU480	480	0	0	0	0	0	0	0	0	0	0	0	0	0	0	0	0	0	0	0	0	1	0	0		1	0	0	0	1	0	0	0	0	0	0	0	0	0
tctttcatcaaatattgctcatagaggatcatctgttgatttagcaatttttagattacatctagcaggaatttcttcaattcttggagctgtaaattttattacaacagttattaatatacgacctgtaggtataactccagaccgtgttcctttatttgtttgagcagttgtaattacagcaattcttcttcttctttctttacctgttttagcaggtgctatcacaatattattaacagatcgaaatttaaatacttcattttttgatcctgcaggaggaggagatcctattctttatcaacatttattt	1	COLAT191-08	Arthropoda	Insecta	Coleoptera	Cerambycidae	Lepturinae	Rhagium	Rhagium mordax	OTU481	481	0	0	0	0	1	0	0	0	1	0	0	0	0	0	0	0	0	0	0	0	1	0	0		0	0	0	0	0	0	0	0	0	0	0	0	0	0
actatcatcaaatattaatcatgaaggtatatcagtagatatagcaattttctccttacatatagcaggaatatcttcaattataggagcaattaattttattacaacaattttaattataaaaaatataaaaaaaaattttgaacaactaaccttatttacttgatcaattaaaattaccacaattttattattactggcagttccagttttagcaggagcaattacaatacttttatctgaccgtaatttaaatacttcattttttgatccatcaggagggggggacccaattttataccaacacttattt	1	GMGMA1475-14	Arthropoda	Insecta	Hymenoptera	Ichneumonidae	NA	NA	NA	OTU482	482	0	0	0	0	0	0	0	0	1	0	0	0	0	0	0	0	0	0	0	0	0	0	0		0	0	0	0	0	0	0	0	0	0	0	0	0	0
actctcattaaatattaatcatgaaggaatatcagtagatatagcaattttttcccttcatttagctggaatatcttctattataggagctattaattttattactacaatcatcaatataaaaaattataatataaaacttgaacagttaactttatttacttgatcaattattattaccgcaattttattattacttgcagtacctgttttagcaggtgctattacaatattattaactgatcgaaatttaaatacctcattttttgacccttctggaggaggagatcctattctttatcaacacttattt	1	GMGMH388-14	Arthropoda	Insecta	Hymenoptera	Ichneumonidae	Campopleginae	Dusana	Dusana subimpressa	OTU483	483	0	0	0	0	0	1	0	1	0	0	0	0	0	0	0	0	0	0	0	0	0	0	0		0	1	1	0	0	0	0	0	0	0	0	0	0	0
gctatcttctaatattgctcatggtggagcatctgtagatttagcaattttttctttacatttagcagggatttcatctattctaggagcagtaaattttattactactgtaattaatatacggtctacaggaattacatttgatcgaatacctttatttgtttgatcagtagtaattacagcactgttacttttactatcattaccagtactagccggagctattactatactattaacagatcgaaatttaaatacttcattttttgaccctgcaggaggaggagacccaattctttatcaacacttattt	0.9967	FIDIP653-12	Arthropoda	Insecta	Diptera	NA	NA	NA	NA	OTU486	486	0	0	0	0	0	0	0	0	0	0	0	0	0	0	0	0	0	0	0	0	0	0	0		0	0	0	0	0	0	0	0	0	0	0	0	0	0
cttatcctctagaattgctcatagaggagcatctgttgatttagcaattttttcattacatttagcaggaatctcatcaattttaggagctgtaaattttattacgactattattaacatacgatcttcaggaatttcttttgataaaatacctttatttgtttgatcagttggaattactgccattttattacttttatctttaccagtattagcaggagctattacaatattattaacagatcgaaattttaatacttcattttttgaccctgctggaggaggtgatccaattctataccaacatctattt	1	GBMTB148-15	Arthropoda	Insecta	Diptera	NA	NA	NA	NA	OTU487	487	0	0	0	0	0	0	0	1	0	0	0	0	0	0	0	0	0	0	0	0	0	0	0		0	0	0	0	0	0	0	0	1	0	0	1	0	0
tttatctttaaatattaatcatgaaggtatatcagtagatttagctattttttcattacatattgcaggaatatcctctattataggagcaattaattttatctcaactatttttttaataaaaaatattaataaaaatttagaaaatttaactttattcacatgatcaattttaattacaactattttattattactagctgttcctgttttagcaggagcaatcactatattattaacagaccgtaatttaaatacttctttttttgatccttctggaggaggagatcccattttatatcaacacctattt	1	GMGMA742-14	Arthropoda	Insecta	Hymenoptera	Ichneumonidae	Campopleginae	Campoplex	NA	OTU488	488	0	0	0	0	0	0	0	0	0	0	0	0	0	0	0	0	0	1	0	0	0	0	0		0	0	0	0	0	0	0	0	0	1	0	0	0	0
tttatcattaaatattaatcacgaaggaatatcagtagatatagcaattttctctcttcacatagccggaatatcatcaattataggggcgattaattttattacaacaatttttataatgaaaaatattaacaaaaaatttgaacaattaaccctatttacatgatcaattaaaattactgcaattttacttttattagctgttccaattttagccggagctattactataattttaactgatcgtaatcttaatacttctttttttgacccatcaggaggaggggatccaattttataccaacatttattt	0.9965	GMGMH1190-14	Arthropoda	Insecta	Hymenoptera	Ichneumonidae	Campopleginae	NA	NA	OTU489	489	0	0	0	0	0	0	0	0	0	0	0	0	0	0	0	0	0	1	0	0	0	0	0		0	0	0	0	0	0	1	1	0	0	0	0	0	0
cctttctgctaatatcgctcacggaggagcatctgttgatttagcaattttttctcttcacttagctggaatatcatctattttaggcgcagtaaattttattacaactgttattaacatacgttctaatggaatttcatatgatcgaatacctttatttgtatgatcagtagtaattacagctttattactccttttatctttaccagttttagctggagctattactatacttttaactgaccgaaatttaaatacttcattttttgatcctgctgggggaggagacccaattttatatcaacatttattt	1	BEEEE366-16	Arthropoda	Insecta	Diptera	Syrphidae	Syrphinae	Epistrophe	Epistrophe grossulariae	OTU490	490	0	1	0	0	0	0	0	0	0	0	0	0	0	0	0	0	0	0	0	0	0	0	0		0	0	0	0	0	0	0	0	0	0	0	0	0	0
gctctcatccggaattgctcacggaggagcttctgttgatttagctatcttttctctccatttagcaggaatctcctctattttaggggccgtaaattttattactacagtaattaatatacgatccacaggaattacatttgatcgaatacccctatttgtttgatctgtggtaattacagctcttttactattactttcgttacctgtactagcaggagcaattaccatacttttaacagaccgaaatttaaatacctccttttttgacccagcaggaggaggagatcctattttatatcaacatctattt	1	DIPNO127-09	Arthropoda	Insecta	Diptera	Heleomyzidae	NA	NA	NA	OTU491	491	0	0	0	0	0	0	0	0	0	0	0	0	0	0	0	0	0	0	0	0	0	0	0		0	0	0	0	0	0	0	0	0	0	0	0	0	0
tttatctttaaatattagacatgaaggaatatctgtagatttagcaattttctctttacatatagcaggtatatcttcaattataggagcaattaactttattacaacaattttaaatataaaaaatattaataaaaaatatgaacaaataactttatttacatgatcaattaaaattactgcaattttacttcttttagctgtaccagttttagccggtgctattactataattttaactgatcgtaatttaaatacttctttttttgatccatcaggagggggtgatcctattttatatcaacatttattc	1	BCHYM7239-15	Arthropoda	Insecta	Hymenoptera	Ichneumonidae	Campopleginae	Hyposoter	Hyposoter inquinatus	OTU493	493	0	0	0	0	0	0	0	0	0	0	0	0	0	0	0	0	0	0	1	0	1	0	0		1	1	0	0	0	0	0	0	0	0	0	0	0	0
tttatcttctaatattgctcatagaggagcttcagttgatttaacaattttttcccttcatttagctggtatttcttctattttaggagctgtaaattttattactaccgtgattaatatacgatcaacaggaatttcttttgatcgaatacctttatttgtatgatcagtagtaattacagctttattattacttctttcattacctgtattagcaggagctattacaatactattaacagatcgaaatttaaatacttcattttttgaccctgcaggaggaggagatccaattttataccaacatttattt	1	GMGMD097-14	Arthropoda	Insecta	Diptera	Muscidae	Phaoniinae	Phaonia	Phaonia rufiventris	OTU495	495	0	0	0	0	0	0	0	0	0	0	0	0	0	0	0	0	1	0	0	0	1	0	0		0	0	0	0	0	0	0	0	0	0	0	0	0	0
tctttcatctattactgcacatggaggagcttctgtagatttagctattttttctttacacttagcaggaatttcatctattttaggagcagtaaactttattaccacagtaattaatatacgatcaacaggaattacttttgatcgtatacctttatttgtttgagcagttgttttaactgccctcttacttttattatcattaccagtattagcaggagctattactatattattaacagatcgaaatttaaatacttcattttttgacccagctggaggaggagacccaattctataccaacatttattt	1	GMGMM1181-14	Arthropoda	Insecta	Diptera	Tephritidae	Tephritinae	Xyphosia	Xyphosia miliaria	OTU498	498	0	0	0	0	0	0	0	0	0	0	0	0	0	0	0	0	0	0	0	0	0	0	1		0	1	0	0	0	1	0	0	0	0	0	0	0	0
actatcatctaacatcgctcacggaggagcatccgtagatctagctattttttctttacatttagctggaatttcatcaattttaggagctgtgaattttatcacaactgtaattaatatacgagctacaggaattacatttgaccgaatacctttatttgtttgatccgtagtaattacagcattattattacttttatctttacctgtattagccggagctattactatattattaacagatcgaaatataaatacatccttttttgaccctgcaggaggaggagaccctattttatatcaacatttattt	0.9965	GMGRD3074-13	Arthropoda	Insecta	Diptera	Fanniidae	Fanniinae	Fannia	Fannia postica	OTU499	499	0	0	0	0	0	0	0	0	0	0	0	0	0	0	0	0	0	0	0	0	0	1	0		0	0	0	0	0	0	0	0	0	0	0	0	0	0
tatctcttaatattaatcatgaaggaatatcaatagatttagctattttttctcttcatttagcaggaatatcgtcaattataggagctattaatttcattaccactattataaatatatttccatcaataattaaatttgagcaactttcattatttacttgatccattttaatcacaacaattctattattattagcagtcccagttcttgctggtgcaattactatattattaactgatcgtaatctaaatacatcattttttgacccatctgggggaggtgacccaattctttatcaacatttattt	1	GMGMD295-14	Arthropoda	Insecta	Hymenoptera	Ichneumonidae	Cryptinae	Mastrus	Mastrus rufulus	OTU500	500	0	0	0	0	0	0	0	0	0	1	0	1	1	1	1	1	0	0	1	0	0	0	0		0	0	0	0	0	0	0	1	0	0	0	0	0	0
tttatccttaaatttaaatcatgaaggtttatcagtagatatagcaattttttcattacatatagctggtatatcatcaattataggagcaattaattttattacaacaattattaatatacgacctaattatataacattagaaaaaatatctttattttcctgatctattaaaattacagcaattttacttctattagctgttcctgttttagcaggtgcgattactatattattaacagatcgtaatttaaatactacattttttgatccctcaggtggaggagaccctattttatatcaacacttattt	1	DRYAS15833-15	Arthropoda	Insecta	Hymenoptera	Ichneumonidae	Pimplinae	Pimpla	NA	OTU501	501	0	0	0	0	0	0	0	0	0	0	0	0	0	0	0	0	0	0	0	0	0	0	0		0	1	1	0	0	0	0	0	0	0	0	0	0	0
tctctctttaaatttaactcatgaaggattatctgttgatctatctattttttcgttacatatagctggtatatcttcaattataggagctattaattttatcacaacaattttaaatatacgacctaacttaattagtttagaaaaaatacccctattttcttgatctgttaaaattactacaattttattattattagcagtaccagttttagctggagctatcacaatacttttaactgatcgtaatttaaacacttcattttttgacccatcaggaggaggggaccctattttataccaacatttattt	0.9877	GMGRF3407-13	Arthropoda	Insecta	Hymenoptera	Ichneumonidae	Orthocentrinae	Megastylus	Megastylus cruentator	OTU503	503	0	0	0	0	1	0	0	0	0	0	0	0	0	0	0	0	0	0	1	0	0	0	0		0	0	0	0	0	0	0	0	0	0	0	1	0	0
tttatctctcaatttaagacatgaaggcatatctattgatttagctattttttccctccacctagccgggatatcatcaatcataggagctattaactttattactacaattaaaaatatacgatctaataacataaaattagaacaaatatctttatttagctgatcaattattctaactacaattcttttactattagcagttcctgtactagctggcgctattactatattattaacagaccgaaaccttaatacttcattttttgacccctcaggagggggagacccaattttataccaacatttattt	1	GMGMN1409-14	Arthropoda	Insecta	Hymenoptera	Ichneumonidae	Tryphoninae	Acrotomus	Acrotomus succinctus	OTU504	504	0	0	0	0	0	0	0	0	0	0	0	0	0	0	0	0	0	0	0	0	0	0	0		0	0	0	0	0	1	0	0	0	0	0	0	0	0
cttatcatcttacgcatatcatccgtcatcatcaatagatctaacaatcttctctcttcatattgcaggtatttcatcaattataggagcaatcaatttcattgtaacaattttaaacataaaaaatatttcactaaattatgatcaaatacccctatttccatgatcagtatttattacaacaattcttttgttaatttcattaccagtattagcaggagctattacaatactcttatcagatcgaaacttaaattcatcatttttcgaccccatagggggaggggatccaatcctatatcaacatctattt	1	BEEEE137-15	Arthropoda	Insecta	Hymenoptera	Andrenidae	Andreninae	Andrena	Andrena fucata	OTU505	505	0	0	0	0	0	0	0	0	0	0	0	0	0	0	0	0	1	0	0	0	0	0	0		0	0	0	0	1	0	0	0	0	0	0	0	0	0
tctttcattaaatattaatcatgaaggaatatctgttgacatagctatcttttctttacatttagctgggatatcttccattataggtgcaattaattttattactactattataaatatatttccctcaaaaataaaatttgaacaacttacattatttacttggtcaattttaattacaactatccttctattactagctgtacctgtattagcaggtgctattactatattattaactgatcgaaacttaaatacatcattctttgatccttcaggagggggagatccaattttatatcaacatctattt	0.9785	CNWBG2095-13	Arthropoda	Insecta	Hymenoptera	Ichneumonidae	Cryptinae	NA	NA	OTU506	506	0	0	0	0	0	0	0	0	0	0	0	0	0	0	0	0	0	0	0	0	0	0	0		0	0	0	0	0	0	0	0	0	0	1	0	0	0
cttatcattaaatattaatcatgaaggcttatcagttgatatagctattttttctcttcatcttgcaggtatatcatcaattataggagctatcaatttcattactactattttaaatatataccctttaaatactaaacttgaacaattaacccttttttcatgatcaattctaatcactgcaattttactattattagcagtacctgtattagcaggagctattacaatacttcttactgaccgtaatttaaatacatcattctttgaccccacaggaggaggagaccctattttatatcaacatctattc	0.9968	GMGMK454-14	Arthropoda	Insecta	Hymenoptera	Ichneumonidae	Cryptinae	Enclisis	Enclisis macilenta	OTU507	507	0	0	0	0	0	0	0	0	0	0	0	0	0	0	0	0	0	0	0	0	0	0	0		0	0	0	0	0	0	0	0	0	0	0	0	0	0
actttcatctaacattgctcatagaggaagatctgttgatttagctattttttcactacatttagcaggtatttcatcaattttaggagctattaattttattaccacaattattaatatacgattaactaacttatcatttgatcaaatacctttatttgtttgagctgtaggaattactgcatttttattacttctttctttacccgttctagcaggtgctattactatgttattaaccgatcgaaatttaaatacatcattttttgacccggctggtggaggagatccaattttatatcaacatttattt	1	CGUKA054-09	Arthropoda	Insecta	Lepidoptera	Erebidae	Hypeninae	Hypena	NA	OTU508	508	0	0	0	0	0	1	0	0	0	0	0	0	0	0	0	0	0	0	0	0	0	0	0		0	1	0	1	0	0	0	0	0	0	0	0	0	0
tttatcttctaatattgctcatagaggagcttctgttgatttagctattttttctttacatttagctggaatttcctctattttaggagctgtaaattttattactactgttattaatatacgatcaaaaggaattacatttgatcgaatgcctttatttgtatgatcagtaactattacagctttattattacttttatctttacctgtattagcaggagctattactatactattaacagatcgaaatttaaatacttcattttttgaccctgcaggaggaggagatccaattttataccaacatttattt	0.9877	GBDP15596-14	Arthropoda	Insecta	Diptera	Muscidae	Phaoniinae	Helina	NA	OTU509	509	0	0	0	0	0	1	0	0	0	0	0	0	0	0	0	0	0	1	0	0	0	0	0		0	0	0	0	0	0	0	0	0	0	0	1	0	0
cttatccttaaatattaatcatgaaggtaactctattgatatagctattttttcactccacatagctgggatatcatcaattataggagcaattaactttatcacaactattttaaatataaaaattttagggtcaacctttgaacaaataactttattttcatgatcaattcaaattaccacaattcttcttttactagctgtcccagttctagcaggtgctatcacaatattattaacagaccgaaatttaaacacatctttttttgacccctctggagggggagacccaatcttataccaacatttattt	1	GMGMJ672-14	Arthropoda	Insecta	Hymenoptera	Ichneumonidae	Banchinae	Lissonota	Lissonota proxima	OTU510	510	0	0	0	0	0	1	1	0	0	0	1	0	0	0	1	0	0	0	0	0	0	0	1		0	0	1	1	0	0	1	0	0	0	0	0	0	0
tttatcttctaatattgctcatggaggagcttcagttgatttagctattttttctttacatttagctggaatttcttctattttaggagctgtaaattttattacaacagtaattaatatacgatcaacaggaattacatttgatcgtatacctttatttgtttgatcagtagtaattacagcattattacttttattgtctttacctgttttagctggagctattacaatattattaacagatcgaaatttaaatacttctttttttgatccagcaggaggaggggatcctattttataccaacatttattt	1	CNTIF608-15	Arthropoda	Insecta	Diptera	Muscidae	Azeliinae	Azelia	NA	OTU512	512	0	0	0	0	1	0	0	0	0	0	1	0	0	0	0	0	0	0	0	0	0	0	1		0	0	0	0	1	0	0	0	0	0	0	1	0	0
gttatcttctaatatcgctcatagaggagcttctgttgatttagcaattttttctcttcatttagctggaatttcttctattttaggagctgtaaattttatttcaactgtaattaatatacgatcaataggaattacatttgatcgaatgcctttatttgtttgatcagtagtaattacagccttattattacttttatctctacctgttttagctggagcaattactatactattaacagatcgaaatttaaatacttctttttttgaccctgcaggtggaggtgacccagttttataccaacatttattt	1	CNPAC062-13	Arthropoda	Insecta	Diptera	Muscidae	Phaoniinae	Phaonia	Phaonia errans	OTU514	514	0	0	0	0	0	0	0	0	1	0	1	1	0	1	0	0	0	1	0	0	0	0	0		0	0	0	0	0	1	1	1	0	0	1	0	0	0
actatcatctaacattgctcatataggaacctctgtagatttatcaatcttttctttacatttagctggaatttcatctatcttaggagccgtaaattttattaccactgtaattaatatacggtcaacaggaattacctttgatttaatgccattatttgtctgatcagtagctatcacagccttattactccttttatctttaccggttttagcgggggctattacaatattattaacagaccgaaatttaaatacttcattttttgaccctgcgggagggggagaccctattttataccaacatttattt	1	GMGMK690-14	Arthropoda	Insecta	Diptera	Scathophagidae	NA	NA	NA	OTU515	515	0	0	0	0	0	0	0	0	0	0	0	0	0	0	0	0	0	0	0	0	0	0	0		0	0	0	0	0	0	0	0	0	0	0	0	0	0
tctttcttctaatattgctcataggggctcatctgtagatttagcaatttttagacttcatttagctggaatttcttctattttaggtgcagtaaattttattacaacagcaatcaatatacgacctactgaaataactcccgatcgtttatccttatttatttgagctgttgtaattactgcaattttacttcttctttctttacctgttttagcaggagcaattacaatattattaacagatcgaaatttaaatacatcattttttgatccagcaggtgggggagatccaattctttaccaacatttattt	1	CERLF098-08	Arthropoda	Insecta	Coleoptera	Cerambycidae	Lepturinae	Rhagium	Rhagium bifasciatum	OTU516	516	1	0	0	0	0	0	0	0	0	0	0	0	0	0	0	0	0	0	0	0	0	0	0		1	0	0	0	1	0	0	0	0	0	0	0	1	0
gctatcatctaacattgctcatggaggagcttcggttgatttagctattttttctcttcatttagctggaatttcatctattttaggagctgtaaattttattactactgtaattaatatacgagctactggtattacatttgatcgaatacctttattcgtatgatccgtagtaattacagcattattattacttttgtctttacctgtattagctggagctattactatgctattaacagatcgaaatttaaatacatcatttttcgatccagctggaggaggagatccaattttatatcaacatttattt	1	ASDMT1379-11	Arthropoda	Insecta	Diptera	Fanniidae	Fanniinae	Fannia	Fannia armata	OTU518	518	0	0	0	0	0	0	0	0	0	0	0	0	0	0	0	0	0	0	0	0	0	0	0		1	0	0	0	0	0	0	0	0	0	0	0	0	0
actatccctaaatattagacatgaaggaatatcagtagatttatcaattttttcattacacatagcaggtatatcctccattataggagcaattaattttatttcaacaattttcaatatacacccaataaattctaaccttgaacaattaactctatttacttgatcaattttaatcacaacaattcttttattactagctgtaccagttttagccggagcaatcacaatacttttaactgatcgaaacttaaatacatcattctttgacccatcagggggaggagaccccattctttaccaacatttattt	1	GBACU1525-12	Arthropoda	Insecta	Hymenoptera	NA	NA	NA	NA	OTU519	519	0	0	0	0	0	0	0	0	0	0	0	0	0	0	0	0	0	0	0	0	1	0	0		0	0	0	0	1	0	0	0	0	0	0	0	0	0
tttatcattaaatatgtcacacgaaggaatatcggttgacttagctattttttcccttcatttagctggtatatcttcaatcataggagccattaactttatttcaactatcataaatataaaaattaataatatttccttagatcaattatctttattttcatgatcaattaaaattacagctattttacttttacttgctgttccagttttagcaggagctattactatactcttaactgatcgaaatttaaatacgtcattctttgatcctagagggggtggagacccaattttattccaacacttattt	1	GMNWH051-14	Arthropoda	Insecta	Hymenoptera	NA	NA	NA	NA	OTU520	520	0	0	0	0	0	0	0	0	0	0	0	0	0	0	0	0	0	0	0	0	0	0	0		0	0	0	0	0	0	0	0	0	0	0	0	0	0
gttatcttctgttattgctcatggaggtgcatctgtagatttagctattttttcccttcatttagctgggatttcttcaattttaggagcagtgaattttattacaactgtaattaatatacgatcaacaggtattactttcgaccgaatacctttatttgtttgatcagtagtaattacggctttacttttattactgtctctccctgtactagctggagcaattactatattattaacagatcgaaatttaaatacatcattttttgacccggcaggtggaggagacccaattctttaccaacatttattt	0.9741	JWDCJ1139-11	Arthropoda	Insecta	Diptera	Piophilidae	Piophilinae	Mycetaulus	NA	OTU522	522	0	0	0	0	0	0	0	0	0	0	0	0	0	0	0	0	0	0	0	0	0	0	0		0	0	0	0	0	0	0	0	0	0	1	0	0	0
tttatcttctaatattgctcatggaggatcatctgttgatttagcaattttttctcttcatttagctggtatttcttcaattttaggagctgtaaattttatcactacagtaattaatatacgatcagtaggaattacatttgaccgaatacctttatttgtatgatcagtagctattacagctttattattacttttatctcttcctgtattagccggagcaattactatattattaactgatcgaaactttaatacttcattttttgatccagcaggaggaggagatccaattttatatcaacatttattt	0.9806	FIDIP2899-12	Arthropoda	Insecta	Diptera	Tachinidae	Dexiinae	Pandelleia	Pandelleia albipennis	OTU523	523	0	0	0	0	0	0	0	0	0	0	0	0	0	0	0	0	0	0	0	0	0	0	0		0	0	0	0	0	0	0	0	0	0	0	0	0	0
actttcatcaaatattgctcatggaggtagatcagtagatctagccattttttctttacacttagctggaatttcttctattttaggagctattaattttattactacaattattaatatacgattaaataatatatcatttgatcgtctaccattatttgtatgagccgtaggaattacagcattattattacttttatctttacctgttttagcaggagctattacaatacttctaactgatcggaatcttaatacatccttttttgaccccgccggagggggagatcctattttatatcaacatttattt	1	CGUKB400-09	Arthropoda	Insecta	Lepidoptera	Depressariidae	Depressariinae	Agonopterix	Agonopterix nervosa	OTU524	524	0	0	1	0	0	0	0	0	0	0	0	0	0	0	0	0	0	0	0	0	0	0	0		0	0	0	0	0	0	0	0	0	0	0	0	0	0
cttagccgctggtattgcccatagaggggcttcagttgatctagctattttttcccttcatttagccgggatttcttcaattttaggagccgtaaattttattactacagtaatcaatatacgatcgacaggaattacatttgatcgaatgcctctatttgtttgatcagtggtaattacggcagtacttcttcttctgtcacttcctgttcttgctggagctattaccatattattaacagatcgaaatttaaatacttctttcttcgacccagccgggggaggtgaccccattctttatcaacatttattt	1	AGIRI258-17	Arthropoda	Insecta	Diptera	Stratiomyidae	Hermetiinae	Hermetia	Hermetia illucens	OTU525	525	0	0	0	0	0	0	0	0	0	0	0	0	0	0	0	0	0	0	0	0	0	0	0		0	0	0	0	0	0	0	0	0	0	0	0	0	0
ttatcaagaaatttagctcatgcgggaagttccgttgatatttcaattttttcactccatttagcgggaatttcttctattttaggagctattaattttatttcaactaccctaaatatacgaaataatttaataacattagatcgaattcctctatttgtatgatcagtagctattacagcccttcttcttttactttctctcccagttttagctggagctattaccatattattaacagatcgtaatctaaatacttccttttttgacccttctggagggggagatccaattttataccaacatttattt	1	BHMKK211-12	Arthropoda	Insecta	Trichoptera	Limnephilidae	Limnephilinae	Limnephilus	Limnephilus affinis	OTU526	526	0	0	0	0	0	0	0	0	0	0	0	0	0	0	0	0	0	0	0	0	0	0	0		0	0	0	0	0	0	0	0	0	0	0	0	0	0
tttatcctcaggaattgctcatgccggtgcatcagtagatttagctattttttctttacacttagctggtatttcctcaattttaggagctgtaaatttcattactacagttattaatatgcgatctactggaattacctttgaccgaatacctttatttgtttgatcagttgtaattacagctattcttttattattatctcttcctgttcttgccggagcaattactatactcttaacggatcgtaatttaaatacttctttctttgaccccgctggaggtggagaccctattctttatcaacatttattt	1	GMGMC1082-14	Arthropoda	Insecta	Diptera	Anisopodidae	Anisopodinae	Sylvicola	Sylvicola fuscatus	OTU528	528	0	0	0	0	0	1	0	0	0	0	0	0	1	0	0	0	0	0	0	0	1	1	0		0	0	0	0	1	1	0	0	0	0	0	0	1	0
tttcaagaggaattgctcatggtggggcatcagttgatttagctattttttcccttcatttagcaggaatctcctcaattttaggagcagtaaattttatcacaactgtaatcaatatacgctcttctggaattactatagaccgcatacctctttttgtctgatccgttttaattaccgcaattcttctattattatctcttcctgttcttgccggagcaattacaatacttttaacagatcgaaatttaaatacttctttttttgatccagctgggggaggagatcctatcttataccaacatctattc	1	CNTNI292-14	Arthropoda	Insecta	Diptera	Hybotidae	Tachydromiinae	Tachypeza	Tachypeza nubila	OTU529	529	0	0	0	0	0	0	0	0	0	0	0	0	0	0	0	0	0	1	0	0	0	0	0		0	1	0	0	0	0	0	0	0	0	0	0	0	0
tttatctgctagaattgctcatagtggtgcttctgttgatttagcaattttttctcttcatttagcaggaatatcttctattttaggagcagtaaattttattacaactgttattaatatacgatctactggcatttcgtatgatcgaatacccttatttgtatgatcagttgtaattacagctcttcttcttctcttatctttaccagttttagcaggagcaattacaatacttttaactgatcgaaatctaaatacttcattttttgacccagcaggagggggagatccaattctatatcaacacttattt	1	NORSY336-12	Arthropoda	Insecta	Diptera	Syrphidae	Eristalinae	Temnostoma	NA	OTU530	530	0	0	0	0	0	0	0	0	0	1	0	0	0	0	0	0	0	0	0	0	0	0	0		0	0	0	0	0	0	0	0	0	0	0	0	0	0
actctcaagatttatatcccattcaggcccatctgttgatataacaattttttcacttcatatagcagggattagatcaattcttggagcaattaatttcatttcaacaatcataaatatacgatcaaaagaaataacaatagaaaaaatacctctattttgttgatcagttttaattaccgccattttacttcttatttctctccctgtattagcaggggcaatcacaatattaattactgatcgtaactttaatacatcattttttgacccaacaggaggaggagatcctattctttatcaacatctattt	0.9968	GMGMA274-14	Arthropoda	Insecta	Hemiptera	Cixiidae	NA	NA	NA	OTU532	532	0	0	0	0	0	0	0	0	0	0	0	0	0	0	0	0	0	0	0	0	0	0	0		0	0	0	0	0	0	0	0	0	0	0	0	0	0
gctttcttcaggaattgctcacggtggggcctcagtagatttagctatttttagattacacttagccggaatttcgtcaattttaggggccgtaaatttcattactactgtaattaatatacgatctactggaattacctttgatcgaataccattatttgtatgatcagtagtaattactgctttactattacttctatcattacctgttcttgctggggctattactatgttactaacagaccgaaatttaaacacatctttttttgacccagcaggaggaggagacccaattttataccaacatttattt	1	GBMIN18491-13	Arthropoda	Insecta	Diptera	Dryomyzidae	Dryomyzinae	Dryomyza	Dryomyza anilis	OTU533	533	0	0	0	0	0	0	0	0	0	0	0	0	0	0	1	0	0	0	0	0	0	0	0		0	0	0	0	0	0	0	0	0	0	0	0	0	0
attatctgctgctattgctcatggaggtggatcagttgatttagcaattttctctttacatttagctggaatttcatcaattttaggggctgtaaattttattacaacagtaattaatatacgatcaacaggaattacatttgaccgaatacctttatttgtttgagctgtagtaattacagcaattcttcttttactatctttaccggttttagctggagctattactatactactaacagatcgaaatttaaatacatcattctttgacccagcaggaggaggtgatcctattttatatcaacacttattt	1	GBDP27286-19	Arthropoda	Insecta	Diptera	Tabanidae	Chrysopsinae	Chrysops	Chrysops viduatus	OTU534	534	0	0	0	0	0	0	0	0	0	0	0	0	0	0	0	0	0	0	0	0	0	0	0		0	0	0	0	0	0	0	0	0	0	0	0	0	0
attatctttaaatttaaatcatgaaggaatatcaattgatttatcaattttttctcttcatttagctggtatatcatcaattataggagcaattaattttatctcaactattataaatatatatcctataaattcaaaatatgaacaattcactttatttacttgatcaatttttattacaacaatccttttattattagcagtaccagtactagctggagctattactatactattaacagatcgtaatttaaatacctcattttttgacccatcaggtggaggagacccaattttatatcaacatttattt	0.9949	CNFNH182-14	Arthropoda	Insecta	Hymenoptera	Ichneumonidae	Ichneumoninae	Cratichneumon	Cratichneumon viator	OTU536	536	0	0	0	0	0	0	0	0	0	0	0	0	0	0	0	0	1	0	0	0	1	0	1		0	0	0	0	0	0	0	1	0	0	0	0	0	0
tttatctcttaatattaatcatgaaggaatatcaatagatttatctattttttcacttcatttagcaggaatatcctcaattataggagcaattaattttattacaaccatctttaatatatctccaaaatatataaaatttgaacaattaactttatttacatgatcaataataatcacaactattcttcttttattagctgtaccagtattagctggagccatcactatacttttaactgaccgaaatttaaatacatcattctttgacccttcaggaggaggagacccaattttattccaacatttattc	1	AMTPB1022-15	Arthropoda	Insecta	Hymenoptera	NA	NA	NA	NA	OTU537	537	0	0	0	0	0	0	0	0	0	0	0	0	0	0	0	0	0	0	0	0	0	0	0		0	0	0	0	0	0	0	0	0	0	0	0	0	0
ctatcagcaggaattgcccacggaggagcatcagttgatttagctattttttctcttcatttagcaggaatttcatctattttaggagcagtaaactttattaccactgtaattaatatacgatctacaggtattacattcgaccgaatacctttatttgtttgatctgtagtcattacagctattttattattattatctcttcccgtattagcaggagctattacaatattattaactgatcgaaacttaaacacttcattctttgacccagctggaggaggagatccaattctttatcaacatctattt	1	FIDIP1006-12	Arthropoda	Insecta	Diptera	NA	NA	NA	NA	OTU539	539	0	0	0	0	0	0	0	0	0	0	0	0	0	0	0	0	0	0	0	0	0	0	0		0	0	0	0	0	0	0	0	0	0	0	0	0	0
attgtcatcttatttatttcattcttcaccttcagttgatatagttattttttctttacatttatcaggaatttcttcaattattggtgctataaattttatagtaactattataataataaaaaatttatctttaaattatgatcaaatttctttatttccttgatctgtatttattacagctattttgttattattatcattacctgttttagctggtgcaattactatattaatttttgatcgtaatttaaatacttctttttttgatcctttaggaggaggagatccaattttatatcaacatttattt	1	ABEE194-17	Arthropoda	Insecta	Hymenoptera	Apidae	Apinae	Anthophora	Anthophora furcata	OTU540	540	0	0	0	0	0	0	0	0	0	0	0	0	0	0	0	0	0	0	0	0	0	0	0		0	0	0	0	0	0	0	0	0	0	0	0	0	0
tttatcttctaatattgctcatggaggagcttctgttgatttagctattttttctcttcatttagcaggtatttcttcaattttaggggccgtaaattttattactactgtaattaatatacgatcaacaggaattacatttgaccgaatacctttattcgtttgatcagtagtaattacagctttattacttttattatcactaccagtattagcaggagctattactatactattaacagaccgaaatattaatacatcattttttgaccctgcaggaggaggggaccctattctatatcaacatttattc	0.9806	FIDIP3126-12	Arthropoda	Insecta	Diptera	NA	NA	NA	NA	OTU541	541	0	0	0	0	0	0	0	0	0	0	0	0	0	0	1	0	0	0	0	0	0	0	0		0	1	0	0	1	0	0	0	1	0	0	0	0	0
cttatcttctaacattgcccacggaggaagatctgtagacttagcaattttttctttacatttagcaggtatttcatcaattttaggggctattaattttattacaacaattattaatatacgattaaataatttaatatttgatcaaatacctttatttgtctgatcagttggtattactgcatttttattattattatcattacctgtattagcaggagctattaccatattattaacagaccgaaatttaaatacatcattttttgaccctgctggaggaggagatccaattttataccaacatttattt	1	FBLMT397-09	Arthropoda	Insecta	Lepidoptera	Geometridae	Ennominae	Cepphis	Cepphis advenaria	OTU542	542	0	0	0	0	0	0	0	0	0	0	0	0	0	0	0	0	0	0	0	0	0	0	0		0	0	0	0	0	0	0	0	0	0	0	0	0	0
actctcatcaaatattgctcatagaggttcatcagtagatttagctattttttctttacatttagctggaatttcttcaattttaggagcaattaattttattacaactattattaatatacgtattagaaatatatcttttgatcaaataccattatttgtatgatcagtaggaattactgctttacttttacttctttctttaccagtacttgcaggtgctattacaatacttttaacagatcgaaatttaaatacatcattttttgatcctgctggaggaggtgacccaattctttatcaacatctattt	1	EZROM1054-09	Arthropoda	Insecta	Lepidoptera	Pieridae	Pierinae	Pieris	NA	OTU546	546	0	0	0	0	0	0	0	0	0	0	0	0	0	0	0	0	0	0	0	0	0	0	0		0	0	0	0	0	0	0	0	0	0	0	0	0	0
attatctaactctacttttcatccatcaatctcagtagattgcacaattttttcattacatattgcaggaatttcatccattataggagctattaattttattgtatcaattatactaataaaaaatatatctattaactatgatcaaattcctctttttccatgatcagtaaaaattacagccatccttcttctactatcattaccaattttagctggagccattacaatacttttaacagatcgaaatataaatacttcattttttgatccatcaggaggtggtgatcctattttatatcaacatctattt	1	GBAH0218-06	Arthropoda	Insecta	Hymenoptera	Halictidae	Halictinae	Lasioglossum	NA	OTU547	547	0	1	0	0	0	0	0	0	0	0	0	0	0	1	0	0	0	0	1	0	0	0	0		0	0	0	1	0	0	0	0	0	0	0	0	0	0
tctatcttcgaatattgctcatggaggaagttcagtagatttagcaattttttcccttcatttagctggtatttcatcaattttaggagcaattaattttattacaacaattattaacatacgattaaataatctatcatttgatcaaatacctttatttgtttgagcagtaggaattacagcatttttactacttttatcactacctgttttagccggagctattactatattattaacagatcgaaatttaaatacatcattttttgatcctgcaggagggggagacccaattttatatcaacatttattt	1	BLUTI006-16	Arthropoda	Insecta	Lepidoptera	Geometridae	Ennominae	Deileptenia	Deileptenia ribeata	OTU548	548	0	0	0	0	0	0	0	0	0	1	0	0	0	0	0	0	0	0	0	0	0	0	0		0	0	0	0	0	0	0	0	0	0	0	0	0	0
tttatcttctggaattgcacatgctggggcttctgttgatttagctattttttcacttcatttagcaggggtttcttctattttaggagccgttaattttattacaactgtaattaatatacgttcagaaggaattacttttgatcgaatacccttatttgtttgatctgtagttattactgcaattttattgcttttatctttacctgttttagctggggctattactatactattaacagatcgaaatcttaatacttctttttttgatcctgctggaggaggagaccctattttataccaacatttattt	1	CHOSF088-11	Arthropoda	Insecta	Diptera	Chironomidae	Orthocladiinae	Gymnometriocnemus	Gymnometriocnemus subnudus	OTU549	549	0	0	0	0	0	0	0	0	0	0	0	0	0	0	0	0	0	0	0	0	1	0	0		1	0	0	0	1	0	0	0	1	0	0	0	0	0
attatcttcaaatttaaatcatgaaggaatatccttagatttagcaattttttctttacatttagcaggtatatcttcaattataggagcagtaaattttattacaacaattataaatatacgacctaatacattatctttagaaaaaatatcattattttcttgatctattataattactgcaattcttttactattagctgttcctgttttagcaggagcaattacaatattattaactgatcgaaacttaaatacatctttctttgaaccatcgggaggaggagaccctattttatatcaacatttattt	1	ASQIC575-09	Arthropoda	Insecta	Hymenoptera	Ichneumonidae	Diplazontinae	NA	NA	OTU550	550	0	0	0	0	0	0	0	0	0	0	0	0	0	0	0	0	0	0	0	0	0	0	0		0	0	0	0	0	0	0	1	0	0	0	0	0	0
attatcatctttaattggtcataatggaatttctgtagatatatctattttttctttacatttagcaggggcttcatcaattataggagcaattaactttatttctactatttttaatataaatttaataacaattaaaatagatcaaattatattattaatttgatctattttaattactacagttttattattattatctttaccagttttagcaggggctattactatattattaacagatcgaaatttaaatactagattttttgatttttctggaggaggagacccaattttattccaacatcttttt	1	ASQBR090-09	Arthropoda	Insecta	Hymenoptera	Braconidae	Rogadinae	Aleiodes	NA	OTU551	551	0	0	0	0	0	0	0	0	0	0	0	0	0	0	0	0	0	0	0	0	0	1	0		0	0	0	0	0	0	0	0	0	0	0	0	0	0
gctatcttctaacattgctcatggaggagcttctgttgatttagctattttttcacttcatctagcaggaatttcttcaattttaggagcagtaaattttattactactgtaattaatatacgatctacaggtattacttttgatcgaatacctttatttgtttgatcagtagtaattacagctttattacttcttttatcacttcctgtactagcaggagcaattacaatattattaacagatcgaaacttaaatacttcattctttgaccctgcaggaggaggagatccagttctataccaacatttattt	0.9926	CNGLF1681-13	Arthropoda	Insecta	Diptera	Calliphoridae	Calliphorinae	Pollenia	Pollenia vagabunda	OTU552	552	0	0	0	0	0	0	0	0	0	0	0	0	0	0	0	0	0	0	0	0	0	0	0		0	0	0	0	0	0	0	0	0	0	0	1	0	0
actttcatccaatattgctcatagaggaagatcagttgatttagctattttctctttacatttagctggaatttcttcaattttaggagctattaattttattacaacaattattaatatacgaattaatagattatcattcgatcaaatacctttatttgtttgatcagtaggaatcacagctcttctcctacttctttcattacctgtattagcgggagctatcactatacttctaacagatcgaaatttaaatacatctttttttgatcctgcaggaggaggagatcctatcttatatcaacatttattt	1	CGUKA081-09	Arthropoda	Insecta	Lepidoptera	Crambidae	Crambinae	Crambus	Crambus lathoniellus	OTU553	553	0	0	0	0	0	0	0	0	0	0	0	0	0	0	0	0	1	0	0	0	1	1	0		0	1	0	0	0	0	0	0	0	0	0	0	0	0
cctatcttctaatattgcacatagaggatcttctgtagatttagctatttttagactacatttagccggagtttcatcaattttaggagcagtaaattttattactacagtaattaatatacgaccttcaggaataacattagatcgaatacctctatttgtatgagctgttgttattacagcgattcttcttctcctatccctaccagtccttgcgggagcaattactatactcttaacagatcgaaatttaaatacatccttttttgatcccgccggagggggtgatccaattctataccaacatttattt	1	GBCOU1624-13	Arthropoda	Insecta	Coleoptera	Oedemeridae	Oedemerinae	Oedemera	Oedemera femoralis	OTU554	554	0	0	0	0	1	0	0	0	0	0	0	0	0	0	0	0	0	0	0	0	0	0	0		0	0	0	0	0	0	0	0	0	0	0	0	0	0
tctttctgctagtattgctcatggaggaacatcagtagatttagctattttttctcttcatttggctggaatttcctcaattttaggagccgtaaattttatttcaacagtaattaatatacgttcagttggaattacttatgatcgaatacctttatttgtttgatctgtaggaattacagcattattgttactactatcattaccagttttagcaggtgcaattacaatattattaatagatcgaaatttaaatacttccttttttgatcctgctggaggtggagatcctcttttatatcaacatttattt	1	GMOVE207-15	Arthropoda	Insecta	Diptera	Syrphidae	Syrphinae	Pipiza	NA	OTU555	555	0	0	0	0	0	0	0	0	0	0	0	0	0	0	0	0	0	0	0	0	0	0	0		0	0	0	0	1	0	0	0	0	0	0	0	0	0
tttatcatccactatctctcattcaggtagttccgtagacttgactattttttctttacatttagcaggtatttcttcaattttaggagctgtaaattttattactacaattattaatatacgttctcctggaataaatatagatataataccattatttgtatgatctgtatttattacagctattctacttttattgtccttgccagtactagcaggagctattacaatattattaacagatcgaaatttaaatacttccttttttgaccctgccggaggaggagaccctattttatatcaacatttattt	1	AMTPD696-15	Arthropoda	Insecta	Diptera	NA	NA	NA	NA	OTU556	556	1	1	0	0	0	0	0	0	0	0	0	0	1	1	0	0	0	0	0	0	0	0	0		0	0	0	0	1	1	0	0	0	0	0	0	0	1
tttatcttcaggtattgctcatgctgggggatctgttgatttagctattttttcacttcatttagcaggaatttcttctattttaggagctgtaaattttattactacagtaattaatatacgagcaaatggaattactttggatcgaatacctttatttgtttgatctgtagtaattacagcaattctcttacttctttctttaccagttttagcaggagctattactatattactaacagaccgaaatttaaatacatctttttttgaccctgcaggtgggggagatcctattctttaccaacatttattt	1	AT357-09	Arthropoda	Insecta	Diptera	Chironomidae	Orthocladiinae	Pseudorthocladius	Pseudorthocladius pilosipennis	OTU559	559	0	0	0	0	0	0	0	0	0	0	0	0	0	0	0	0	1	0	0	0	0	0	0		0	0	0	0	0	0	0	0	0	0	0	0	0	0
actttcatcaaatattgctcatggaggtgcttcagttgatctcgctatttttagtcttcatttagccggaatttcttctattttaggtgcagtaaattttatcacaacagtaattaacatgcgatctgttggaataacatttgaccgaatacctctttttgtttgatctgtagcagttacagccttactgctcttactatcattacctgtcctagcaggtgcaattacaatactattgacagatcgaaatttaaatacttctttttttgacccggcaggaggaggagatccaattttataccaacacctattt	1	COLFA389-12	Arthropoda	Insecta	Coleoptera	Staphylinidae	Staphylininae	Quedius	Quedius xanthopus	OTU561	561	0	0	0	0	0	0	0	1	0	0	0	0	0	0	0	0	0	0	0	1	0	0	0		0	0	0	1	0	0	0	0	0	0	0	1	0	1
attatcatcaggtattgcgcatagaggggcatctattgatttagccattttttctttacatttagctggaatttcatctattttaggagcagtaaattttattacaacagtaattaatatacgtgctacaggaatttcattagaccgaatacctctatttgtttgatcagttttaattacagcaattttattactattatctctacctgtattagctggagctattacaatattattaactgatcgaaatttaaatacatcattttttgatccagcaggaggaggagaccctattttatatcaacatttattt	1	GBDP28494-19	Arthropoda	Insecta	Diptera	Hybotidae	Tachydromiinae	Platypalpus	NA	OTU562	562	0	0	0	0	0	1	0	0	0	0	0	0	0	0	0	0	0	0	0	0	0	1	0		0	0	0	0	0	0	0	0	0	0	0	0	0	0
tttatcaagaagaatttctcatgcaggagcatcagtagatttaactattttttctctacatttagcaggaatttcatcaattttaggagctattaattttatttcaacaataattaacatacgtattaaaggaataacattagaacgtatgcctttatttatttgagctgtttcactaacagctttactattattattatcattacctgttttagcaggagcaattacaatactacttactgatcgaaatctaaacacttcattttttgatccatcaggaggaggagatccaattttatatcaacatttattc	1	ASGLE396-10	Arthropoda	Insecta	Hymenoptera	Tenthredinidae	Allantinae	Ametastegia	Ametastegia pallipes	OTU563	563	0	0	0	0	0	0	0	0	0	0	0	0	0	0	0	0	0	0	0	0	1	1	0		0	0	0	0	0	0	0	0	0	0	0	0	0	0
tctgtcagccggtattgcccatacaggagcttccgtagatctagcaattttttctttacatttagctggtatttcttctattttaggagctgtaaattttattacaactacaattaatatacgatcaagaggaattacattagaccgaatacctttatttgtttgatccgttgtcattactgctgttttattactactctctcttcctgttttagctggagctattacaatacttttaactgatcgaaatctaaatacttcatttttcgaccctgcgggaggaggtgacccaattttatatcaacacttattt	0.9918	GMGMB1589-14	Arthropoda	Insecta	Diptera	Tipulidae	Tipulinae	Nephrotoma	Nephrotoma aculeata	OTU564	564	0	0	0	0	0	0	0	0	0	0	0	0	0	0	0	0	0	0	0	0	0	0	0		0	0	0	0	0	0	0	0	0	0	0	0	0	0
actttcagctaatattgctcatagtggagcttcagttgatttagctattttctctttacatttagcaggaatatcttcaattctgggagcagtaaattttattactacagtaattaatatacgttcagcaggaatttcttatgaccgaatacctttatttgtttgatcagtagtaattactgctttattacttttattatctttacctgtattagcaggagctattactatacttttaactgatcgaaacctaaatacttctttttttgaccctgctggaggaggagatcctgttttatatcaacacttattt	1	BEEEE412-16	Arthropoda	Insecta	Diptera	Syrphidae	Eristalinae	Rhingia	NA	OTU566	566	0	0	0	0	0	0	0	0	0	0	0	0	0	0	0	0	0	0	0	0	0	0	0		0	0	0	0	0	0	0	0	0	0	0	0	0	0
tttatcactaaatttaaatcatgaaggtatatcagttgacttaagaattttttctctccatatagccggaatatcttcaattataggagctattaattttattactacaattttaaatatacgtcctaatttaattaaattagaaaaaatatccctattctcttgatcaattctaattactacaattctattattattagccgtccctgtattagcaggagctattacaatactattaactgatcgaaatttaaatacatcattttttgatccttcaggagggggtgatccaattttataccaacatctattt	0.9968	BCHYM2266-14	Arthropoda	Insecta	Hymenoptera	NA	NA	NA	NA	OTU567	567	0	0	0	0	0	0	0	0	0	0	0	1	0	0	0	0	0	0	0	0	0	0	0		0	0	0	0	0	0	0	0	0	0	0	0	0	0
attagcttctaatatttttcatagaggcccttcagttgatatatcaatcttttccttgcatatggcagggatatcttcaattcttggagcaatcaattttatctcaacaattattaatatacaccacaaatcaatttcaatggataaaactccactaatagtatgatcaattataattacagctattcttcttcttttatcccttcctgttttagcgggagccattactatattacttacagatcgaaatttaaatacttcattttttgatccttcaggaggaggtgacccaattttatatcaacatttattt	1	ANFMB016-16	Arthropoda	Insecta	Hymenoptera	Formicidae	Myrmicinae	Myrmica	NA	OTU569	569	0	0	0	0	0	0	0	0	0	0	0	0	0	0	0	0	0	0	0	0	0	0	0		0	0	0	0	0	0	0	0	0	0	0	1	0	0
tttatcaagtaatatttctcatgcgggaccttcagttgatttatcaattttttccttacatgtagctggactttcttctattataggttctattaattttattactactattatgaatataaaattatttaatattgaattaattcctttatttagttgagcaatattattgactgctattttgttgttgttatcattacctgtcttagcgggggctattactatgttattatttgatcgtaatttaaatacatctttttttgatccttctggaggaggggatcctattttatatcaacatctattt	0.9964	CNPPJ1266-12	Arthropoda	Insecta	Hymenoptera	Torymidae	NA	NA	NA	OTU570	570	0	0	0	0	0	0	0	0	0	0	0	0	0	0	0	0	0	0	0	0	0	0	0		0	0	0	0	0	0	0	0	0	0	0	0	0	0
cttatcttctaacattgctcatggaggaagatctgtagacttaacaatcttttctttacatttagctggaatttcatcaattttaggagctattaattttatcacaactattattaatatacgacttaataatatatcctttgatcaattacctttatttgtatgagctgttggtattacagcttttttactacttctttctttacctgtattagctggtgctattactatattattaactgaccgtaatttaaacacttcattttttgaccctgctggaggaggagatccaattttatatcaacatttattt	1	CGUKA121-09	Arthropoda	Insecta	Lepidoptera	Geometridae	Sterrhinae	Idaea	NA	OTU571	571	0	0	0	0	0	0	0	0	0	0	0	0	0	0	0	0	0	0	0	0	0	0	0		0	0	0	0	0	0	0	0	0	0	0	0	0	0
cctttcattaaatactaatcatgaaggtatatccatagatctaacaattttttctcttcatttagcaggaatatcttcaatcattggagcaattaactttattaccaccatcataaatatacaccctaaacaaattaaaatagaacaattaactttattttcatggtcaattttaattactactattcttcttttaatagctgttccagttctagcaggagcaattacaatactattaactgatcgaaatttaaatacatcattttttgacccttcaggaggaggagaccctgttttatatcaacatttattt	1	GMGMA1454-14	Arthropoda	Insecta	Hymenoptera	Ichneumonidae	NA	NA	NA	OTU572	572	0	0	0	0	0	0	0	0	0	0	0	0	0	0	0	0	0	0	0	0	0	0	0		0	0	0	0	0	0	0	0	0	1	0	0	0	0
actttcatcaaatattgctcatggaggaagatcagtagatttagctattttttcccttcatttagctggtatctcatcaattttaggagctattaattttattactacaattattaatatgcgattaactaatctatcattcgatcaaataccattatttatttgagctgtaggaattacagctttccttcttttattatcattacctgtattagcaggagctattactatattattaactgatcgaaatttaaatacatcattttttgatcctgctggaggaggagatccaattctttatcaacacttattt	1	CGUKC088-09	Arthropoda	Insecta	Lepidoptera	Erebidae	Lymantriinae	Lymantria	Lymantria monacha	OTU573	573	0	0	0	0	1	0	0	0	1	0	0	0	0	0	0	0	0	0	0	0	0	0	0		0	0	0	0	1	0	0	0	0	0	0	0	0	0
tttatcttctaatattgctcatggcggatcttccgtagatttagctatttttagacttcatttagcaggtatttcctcaattttaggagcagtaaattttattacgactgtaattaatatacgacctgttggaataagacctgaacgaatacccctatttgtttgagctgttgtaattacagcagttcttcttcttttatctctaccagtattagctggggcaattactatacttttaacagatcgaaatcttaatacttctttctttgacccagcagggggtggagatccaattctctatcaacatttattt	1	PSFOR101-13	Arthropoda	Insecta	Coleoptera	Cerambycidae	Lepturinae	Anastrangalia	NA	OTU574	574	0	0	0	0	0	0	0	0	0	0	0	0	0	0	0	0	0	0	0	0	0	0	0		0	0	0	0	0	0	0	0	0	0	0	0	0	0
attatctaataatattgctcacaataatatttcagtagatttaacaattttttctctccatcttgcaggtatttcatctatcttaggagcaattaattttgtttgtacaattttaaatataataccttataatataaaaattaatcaaattccattatttccatgatccatcttaattactgctattttattaattttatccttacctgtattagcaggtgctattacaatattattaacagatcgaaatttaaatacttctttttttgatcctgcaggaggaggtgatccaattttatatcaacacttattt	1	GMGRC2927-13	Arthropoda	Insecta	Hemiptera	Aphididae	Phyllaphidinae	Phyllaphis	NA	OTU575	575	0	0	0	0	0	0	0	0	0	0	0	0	1	0	0	0	0	0	0	0	0	0	1		0	0	0	0	1	0	0	0	0	0	0	1	0	0
actatcatctaatatcgctcatggaggagcttctgttgatttagctattttttcattacatttagcaggaatctcttcaattttaggagcagtaaattttattactaccgttatcaatatacgatctacaggtattacttttgatcgaatacctttatttgtttgatcagtagtaattactgctttactattattactttctttacctgtacttgctggagcaattactatattattaacagatcgaaatattaatacttcattttttgatccagcgggaggaggagatcctattttataccaacatttattc	1	GBMIN60451-17	Arthropoda	Insecta	Diptera	Sarcophagidae	Sarcophaginae	Sarcophaga	Sarcophaga subulata	OTU576	576	0	0	0	0	0	0	0	0	0	0	0	0	0	0	0	0	0	0	0	0	0	0	0		0	0	0	0	0	0	0	0	0	0	0	0	0	0
actttcatctaatattgctcatggaggaagatccgttgatttagctattttctccttacatttagctggtatttcttctattttaggagctattaactttattaccacaattattaatatacgattaaatagattatctttcgatcaaataccattatttatttgagcagtaggaattacagcatttttattattattatctttacctgtattagctggagctattactatacttttaacagatcgaaatttaaatacatctttttttgaccctgcaggaggaggagaccctattttatatcaacatttattt	1	BLTIB1000-08	Arthropoda	Insecta	Lepidoptera	Noctuidae	Noctuinae	Noctua	Noctua pronuba	OTU578	578	0	0	0	0	0	1	0	0	1	0	0	0	0	0	0	0	0	0	0	0	0	0	0		0	0	0	0	0	0	0	0	0	0	0	0	0	1
actatcttctaatattgctcatagaggagcttcagttgatttaacaattttttcccttcatttagctggaatttcttcgattttaggagcagtaaattttattactactgtaattaatatacgatcagtaggtatttcatttgatcgaatacctttatttgtatgatctgtagcaattacagctttattattacttttatcattacccgtactagcaggagctattactatattattaacagatcgaaatttaaatacttcattttttgaccctgctggaggaggagacccaattctataccaacatttattt	1	BCFOR726-15	Arthropoda	Insecta	Diptera	Muscidae	Phaoniinae	Phaonia	Phaonia pallida	OTU579	579	0	0	0	0	0	0	0	0	0	0	0	0	0	0	0	0	0	0	0	0	0	0	0		0	0	0	0	0	0	0	0	0	0	0	0	0	0
tctatcatcaggaattgcacatggaggagcatcagttgatttagcaatttttagacttcatttagccggagcttcttctatcataggtgctgtaaattttattacaacagtaattaatatgcgttcaactggaattacttttgatcgaatacctttattcgtatgatctgttgttattacagctattcttttacttctttcacttccagttttagctggagcaattactatattattaacagatcgtaatttaaatacttctttttttgatccagcaggaggaggagatccaattttatatcaacatttattt	0.9888	GMGME417-14	Arthropoda	Insecta	Diptera	Lauxaniidae	Lauxaniinae	Minettia	Minettia flaveola	OTU580	580	0	0	0	0	1	1	1	1	0	0	0	0	0	0	0	0	0	0	0	0	0	1	0		0	0	0	0	0	0	0	0	0	0	0	0	0	0
cctctctagagcaattgctcataccggagcttcagtagatttagcaattttctctcttcacttggcaggtattagatctattttaggtgctgtaaattttattacaacgattattaatatgcgatcaaatagattaacttttgaacgaatacctttgtttgtgtgatctgtctttattacagcagtgcttcttctgctttcactacctgtattagcaggtgcaattactatattattaactgatcgaaatattaatacttctttttttgatcccgcaggagggggagatcctattttgtatcaacatttattt	1	GMGRE2884-13	Arthropoda	Insecta	Psocodea	Paracaeciliidae	NA	Enderleinella	Enderleinella obsoleta	OTU581	581	0	0	0	0	0	0	0	0	0	0	0	0	0	0	0	0	0	0	0	0	0	0	0		0	0	0	0	0	0	0	1	0	0	0	1	0	0
tctttcaactacaattgctcatgctggagcttcagtagatttagctatcttttctcttcatcttgcaggtatatcatctattttaggagctgtaaattttattactacagtaattaatatacgatctacaggaatttcatatgatcgaatacctctatttgtttgatctgttgtaattacagcattattacttcttttatctttacctgtattagcaggagctattactatattattaacagatcgaaatttaaatacttctttctttgacccagcaggaggaggagaccctattttatatcaacatttattt	1	GBDP1263-06	Arthropoda	Insecta	Diptera	Syrphidae	Eristalinae	Cheilosia	NA	OTU582	582	0	0	0	0	0	0	0	0	0	0	0	0	0	0	0	0	0	0	0	0	1	0	0		1	1	0	0	0	0	0	0	0	0	0	0	0	0
attatcattaaatattaatcatgaaggaatatctgttgatttatcaattttttcattacatttagctggaatatcatcaattctaggagcaattaattttattactacaatttttaatataattccaactataattaaatttgaacaattaactttatttacatgatcgattttaattactacaatccttttattattagctgttcctgtattagcaggtgctatcactatactattaactgatcgaaatttaaataccacattttttgatcctacaggtgggggagacccaattttattccaacatcttttt	0.9918	GMGMB1183-14	Arthropoda	Insecta	Hymenoptera	Ichneumonidae	Cryptinae	Phygadeuon	NA	OTU583	583	0	0	0	0	0	0	0	0	0	0	0	0	0	0	0	0	0	0	0	0	0	0	0		0	0	0	0	0	0	0	0	0	0	0	0	0	0
cctctcatctaacattgcccatagaggatcttctgttgatttagcaatctttagtctccacttagcaggaatttcttctatcctaggagcagtaaattttatttcaacagtgattaatatacgatcaacaggaataacatttgatcgtatacctctattcgtatgagcagttgcattaacagctcttttacttctcctatctctcccagtccttgcaggagcaatcactatacttctaaccgaccgaaacctaaacacttcattcttcgaccctgcagggggaggagatccaattctttaccaacatttattt	0.9935	PSFOR1280-17	Arthropoda	Insecta	Coleoptera	Elateridae	Elaterinae	Melanotus	NA	OTU584	584	1	0	0	0	0	0	0	0	0	0	0	0	0	0	0	0	0	0	0	0	0	0	0		0	0	0	0	0	0	0	0	0	0	0	0	0	0
cctttcatctaatattgcccatggaggaagatctgttgatttagctattttttctcttcacttagctggaatttcttctattttaggagctattaattttattaccacaattattaatatacgattaaataatttatcctttgatcaaatacctttattcatctgagctgtaggaattactgcatttcttcttttattatctttaccagttttagctggagctattacaatacttttaacagatcgaaatttaaatacatccttttttgatcctgctggaggaggagatccaattctttatcaacatttattt	1	CGUKB874-09	Arthropoda	Insecta	Lepidoptera	Noctuidae	Noctuinae	Euplexia	Euplexia lucipara	OTU589	589	0	0	0	0	0	0	1	0	0	0	0	0	0	0	0	0	0	0	0	0	0	1	0		0	0	1	0	0	0	0	0	0	0	0	0	0	0
tttatcttctaatatcgctcatagaggaacttctgttgatttaactattttttccctccatttagccggaatttcttcaattataggagctgtaaattttattactactgtaattaatatacgaacaacaggaattacatatgatcgaatacctttatttgtttgatcagtagttattactgctttattattacttttatctttacctgtcctagctggagctattaccatattattaacagatcgaaatttaaatacttcattctttgatcctgccggaggaggagatccaattttatatcaacacttattt	0.9968	GMGRF2782-13	Arthropoda	Insecta	Diptera	Muscidae	Mydaeinae	Mydaea	Mydaea humeralis	OTU590	590	0	0	0	0	0	0	0	0	0	0	0	0	0	0	0	0	0	0	0	0	0	0	0		0	0	0	0	0	0	0	1	0	0	1	1	0	0
tctttcatctaatatatttcatagaggatattcaatagatctatcaattttctcaattcatctatcgggggcagcttcaattttaggctcaattaattttatatcctcaatttttaatataaaacataacttaattaaatgagatcaagtaaatttatttacttgatctattttattaactactattcttcttcttttatcaattcctgttcttgcaggaggaattactatacttctccttgatcgtaatcttaatacctcattttttgatcctggggggggaggggatccaattttatttcaacatatcttc	0.9709	NODRY455-15	Arthropoda	Insecta	Hymenoptera	NA	NA	NA	NA	OTU591	591	0	0	1	1	0	0	0	0	0	0	0	0	0	0	0	0	0	0	0	0	0	0	0		0	0	0	0	0	0	0	1	0	0	0	0	0	0
ttatcattaaatattaatcatgaagggatatcaatagatttaactattttttcactccacttagctggtatatcatccattataggagccattaattttatttcttccattttaaatatatctccaattaacacaaaattagaacaattaactttattctcatgatcaattattattacaactattcttctcttattagccgttccagtattagccggagcaattactatattattaactgatcgaaatttaaatacatcattctttgatccatcaggaggaggagacccaatcttataccaacatttattt	1	ASGLE831-10	Arthropoda	Insecta	Hymenoptera	Ichneumonidae	Cryptinae	Aritranis	Aritranis director	OTU592	592	1	0	0	0	0	0	0	0	0	0	0	0	0	0	0	0	0	0	0	0	0	0	0		1	0	0	0	0	0	0	0	0	0	0	0	0	0
attatcattaaatataaatcatgaaggtatatctgtagatttagccatcttttcacttcacttagcaggtatatcttcaatcataggagcaattaattttattaccacaattataaatatattcccaattaatactaaatttgaacaattaactttatttacttgatcaatttttattacaactattcttttattattagctgtaccagttttagcaggagctatcactatattattaactgatcgaaatttaaatacatcattttttgacccatcaggaggaggtgacccaattctttaccaacatttattt	1	GMGMH843-14	Arthropoda	Insecta	Hymenoptera	Ichneumonidae	Cryptinae	Agrothereutes	NA	OTU593	593	0	0	0	0	0	0	0	0	0	1	0	0	0	1	1	1	0	0	0	0	0	0	0		0	0	0	0	0	0	0	0	0	0	0	0	0	0
actttccagatatatatctcattcaggttcatctgttgatataacaattttttcactacacatagcaggaattagttcaattttaggagcaattaacttcatttcaacaattttaaatatacgatcaaaagaaatgacaataaataaaataccactattttgttgatcagtactaattacagctattctcctcttagtctcactccctgtccttgcaggtgcaattacaatacttattacagatcgaaatttcaacacatcattttttgatcctacaggaggaggggatcctattctttatcagcatttattt	0.9965	GMGMM382-14	Arthropoda	Insecta	Hemiptera	Cixiidae	Cixiinae	Cixius	NA	OTU594	594	0	0	0	0	0	0	0	0	0	0	0	0	0	0	0	0	0	0	0	0	0	0	0		0	0	0	0	0	0	0	0	0	0	0	0	0	0
actctcatcaaatattgcccatagaggtagttccgtagatttagccattttttctttacatttagcaggtatttcttctattttaggagctattaattttattaccacaatcattaatatacgattaaataaattaatatttgatcaaatacctctatttgtatgagctgtaggaattacagcatttttattacttttatcattacctgtattagctggagctattactatacttctaacagatcgaaacctcaatacttcattttttgatccagcaggaggaggagatccaattttatatcaacacttattt	1	CGUKB376-09	Arthropoda	Insecta	Lepidoptera	Erebidae	Arctiinae	Lithosia	Lithosia quadra	OTU596	596	0	0	0	0	0	0	0	0	0	0	0	1	0	0	0	0	0	0	0	0	0	0	0		0	0	0	0	0	0	0	0	0	0	0	0	0	0
tttatcttctaatattgctcatagaggagcttctgttgatttaactattttttctttacatttagctggaatttcttctattttaggagctgtaaattttattactactattattaatatacgatcaaaaggaattacatttgaccgaatacctttatttgtatgatcagtagctattacagctttattattacttttatctttacctgtattagctggagctattactatattattaacagatcgaaatttaaatacttctttttttgatcctgcaggaggaggagacccaattttatatcaacatttattt	1	GMGRE2809-13	Arthropoda	Insecta	Diptera	Muscidae	Phaoniinae	Helina	NA	OTU598	598	0	0	0	0	0	0	0	0	0	0	0	0	0	0	0	0	0	0	0	0	0	0	0		0	0	0	0	0	0	0	0	0	0	0	0	0	0
tttatcaacaaatattgctcatggaggagcttctgttgatttagctattttttctcttcacttagctggtatatcctctattttaggtgcagtaaattttattacaacagtaattaatatacgatctattggaattacatatgaccgaatacctttatttgtttgatcagtagttattactgctttattattacttttatccttacctgtattagcaggagctattacaatattattaactgatcgaaatttaaatacttcattttttgaccctgctggaggaggggacccaattttatatcaacatttattt	0.9739	GBDP1193-06	Arthropoda	Insecta	Diptera	Syrphidae	Eristalinae	Volucella	Volucella inflata	OTU599	599	0	0	0	0	0	0	0	0	0	1	0	0	0	0	0	0	0	0	0	0	0	0	0		0	0	0	0	0	0	0	0	0	0	0	0	0	0
tttatctgcaaatattgctcatagaggagcttcagtagatttagctatttttagacttcacttagcaggaatttcctctattttaggtgcagtaaattttattgccactgttattaatatacgatcttcaggaataacctttgatcgaataccattatttgtttgagctgtagtattaacagctttattacttttattatctttacctgtactagcaggtgctattactatactattaactgatcgtaatctaaatacatctttttttgacccggcaggtggaggagatcctattctttatcaacatttattt	1	COLFD500-12	Arthropoda	Insecta	Coleoptera	Geotrupidae	Geotrupinae	NA	NA	OTU600	600	0	0	0	0	0	0	0	0	0	0	0	0	0	0	0	0	0	0	0	0	0	0	0		0	0	0	0	0	0	0	0	0	0	0	0	0	0
tctatcctcctttccctctcattccagtcttgcaattgatttaagtattctttctatacacttagctggactatcttcaattataggatcaattaattttattacaacttttattaatatacattgttcttcattaaactttgaacatctatctttattttcatgatcaattaatattactgcaattcttttaattatctcccttcctgttctagcaggaacaatcactatactttttactgatcgaaattttaattcaacattttttgatccttctggagggggagaccctattttatttcaacatttattt	1	FBSYM072-09	Arthropoda	Insecta	Hymenoptera	Siricidae	Siricinae	Urocerus	Urocerus gigas	OTU601	601	0	0	0	0	0	0	1	0	0	0	0	0	0	0	0	0	0	1	0	0	0	0	0		0	0	0	0	0	0	0	0	0	0	0	0	0	1
attatcattaaatttaaatcatgaaggattatcaattgatttatcaattttttcacttcatatagcaggtatatcatcaattataggagccattaattttatttcaactattttaaatatatatcctattaatataaaatttgaacaattaaccctatttacttgatcaattctaattacaacaattttattattattagctgtaccagttttagctggagcaattactatattattaactgatcgaaatttaaatacctcattttttgatccatcaggaggaggagatcctattttatatcaacatttattt	1	GMGMJ145-14	Arthropoda	Insecta	Hymenoptera	Ichneumonidae	Ichneumoninae	Ichneumon	NA	OTU602	602	0	0	0	0	0	0	0	0	0	0	0	0	1	1	1	0	0	0	0	0	0	1	1		0	0	0	0	0	0	0	0	0	0	0	0	0	0
cttatctttaaacttaaatcatgaaggaatatcagttgacttagctattttttctttacatatagcgggaatgtcctctattataggagctattaactttatcacaactattttaaatatacgccctaatttaattacattagataaaatctctctttttacttgatctattaaaatcacggctatcttattattattagcagtacctgttttagcaggagctattacaatactattaacagaccgaaacttaaacacaactttctttgacccctcgggaggaggtgatccaatcctttatcaacatttattt	0.9935	GMGRC914-13	Arthropoda	Insecta	Hymenoptera	Ichneumonidae	Orthocentrinae	Plectiscidea	NA	OTU603	603	0	0	0	0	0	0	0	0	0	0	0	0	0	0	0	0	0	1	0	0	0	0	0		0	0	0	0	0	0	0	0	0	0	0	0	0	0
actttcatcagttattgctcatagaggagcctctgttgatttagcaattttttctttacatttagcaggaatttcctctattttaggagctgtaaattttattacaacagttattaatatacgatctacaggtattacatttgatcgaatgccattatttgtatgatcagtagtaattacagccttattacttcttttatctttacctgttttagcaggagcaattacaatattattaacagatcgaaatttaaatacttctttttttgaccctgcaggaggaggagatccagtattataccaacatttattt	0.9935	GBMWB1059-15	Arthropoda	Insecta	Diptera	NA	NA	NA	NA	OTU608	608	0	0	0	0	0	0	0	0	0	0	0	0	0	0	0	1	0	0	0	1	0	0	0		0	0	0	0	0	0	0	0	0	0	0	1	0	0
tttgtcctcaaatattgcccatagaggctcatctgtagacctggccatttttagcctccatctcgctggaatttcttcaattttaggtgctgtaaattttatcacaactgtaattaatatacatcctgtaggaataacccctgatcgaatacccctttttgtttgggctgtagtaattactgctgtactactgctgttatctttacctgttctagccggtgctattactatattattaactgatcgaaatcttaacacctccttctttgaccctgctggaggaggagacccaattttataccaacatttattt	0.9968	FBCOE769-12	Arthropoda	Insecta	Coleoptera	Cerambycidae	Lepturinae	NA	NA	OTU609	609	0	1	0	0	0	0	0	0	0	0	0	0	0	0	0	0	0	0	0	0	0	1	0		0	0	0	0	0	0	0	0	0	0	0	0	0	0
cctatctttaaatattaatcatgaaggaatatcaattgatatagccattttttccctccatatagcaggaatatcttcaattataggagcaattaattttatttcaactatcataaatatacacaccaaaaatataaaattaaatcaattaaccctatttacttgatcaattttaattactactatcctactattattagcagtaccagtattagctggagccatcactatacttttaactgatcgaaatattaatacctctttttttgatccatctggaggaggagatcctatcctctatcaacatttattt	0.9804	GMFIO923-13	Arthropoda	Insecta	Hymenoptera	NA	NA	NA	NA	OTU610	610	0	0	0	0	0	0	0	0	0	0	0	0	0	0	0	0	0	0	0	0	1	0	0		0	0	0	0	0	0	0	0	0	0	0	0	0	0
actagctgcaaatgtatcacatgccggagcctctgtagatttagcaattttttctttacatttagcaggtatttcttctattttaggggctgtaaattttattacaacaattattaatatacgatcaatggggattacatttgatcggattcctttatttgtttgatcggttttaattactgcaatcttactgcttttatcattaccagttttagctggagctattactatactacttactgatcgaaatttaaatacttctttttttgatccagcaggaggaggcgaccctattttataccaacatttattt	1	GMGRB877-13	Arthropoda	Insecta	Diptera	Ceratopogonidae	Forcipomyiinae	Forcipomyia	Forcipomyia titillans	OTU611	611	0	0	0	0	0	0	0	0	0	0	0	0	0	0	1	1	0	0	0	0	0	0	0		0	0	0	1	0	0	0	0	0	0	0	0	0	0
tttatcatcaaatattgctcatagaggaagatcagttgatttagctattttttcactacatttagcaggtatttcatcaattcttggtgcaattaactttattacaacaattatcaatatacgtttaaataatatatcatttgatcaattaccattatttatttgagcagtaggaattactgcttttttactactattatctttacctgtattagcaggagctattactatattactaacagatcgaaatctaaatacttcattttttgatccttcaggaggtggtgatcctattttatatcaacatttattt	1	CGUKB496-09	Arthropoda	Insecta	Lepidoptera	Geometridae	Sterrhinae	Cyclophora	NA	OTU612	612	0	0	0	0	0	0	0	0	0	0	0	0	0	0	0	0	0	0	0	0	0	0	0		0	0	0	0	0	0	0	0	0	0	0	0	0	0
actttcatctaacatcgctcatggaggaagctcagtagatttagctattttttcccttcatttagctggtatttcttctattttaggagctattaattttattaccacaatcattaacatacgactaaataatttatcatttgatcaaatacccctatttatttgagctgtaggaattactgcatttttattattattatctttacctgttttagcgggagctattacaatattattaacagatcgaaatttaaatacatcattttttgaccctgcaggagggggagatccaattttataccaacatttattt	1	ABOLA876-15	Arthropoda	Insecta	Lepidoptera	Noctuidae	Noctuinae	Apamea	Apamea epomidion	OTU613	613	0	0	0	0	0	0	0	0	0	0	0	0	0	1	0	0	0	0	0	0	0	0	0		0	0	0	0	0	0	0	0	0	0	0	0	0	0
tttatcctcaaatttaaatcatgaaggaatatctttagatttagcaattttttctttacatcttgctggtatatcttcaattataggagcagtaaattttattacaacaattattaatatacgacctaataaattatcattagaaaaaatatctttattttcatgatctattataattactgcaatccttttattattagctgtaccagtattagctggagcaattactatattactaactgatcgaaatttaaatacatctttttttgaaccatcaggaggtggtgatccaattttatatcaacatttattc	1	NSMTP376-15	Arthropoda	Insecta	Hymenoptera	Ichneumonidae	Diplazontinae	Homotropus	Homotropus pictus	OTU614	614	0	0	0	0	0	0	0	0	0	0	0	0	0	0	0	0	0	0	0	0	0	0	1		0	0	0	0	0	0	0	0	0	0	0	0	0	0
cctatcatctattattgctcatggtggagcttctgttgatttagctattttttctcttcatttagcaggaatttcttctattttaggagcagtaaattttatcactactgtgattaatatacgatcaacaggtattacttttgatcgaataccattatttgtttgatcagttgctattacagctttattactactattatctttaccagttttagcaggagctattacaatactattaactgatcgaaatttaaatacttcattttttgacccagcaggaggaggagaccctattctttaccaacatttattt	0.9788	CNVUB1010-14	Arthropoda	Insecta	Diptera	Tachinidae	Exoristinae	Phryxe	Phryxe pecosensis	OTU615	615	0	0	0	0	0	1	0	0	0	0	0	0	0	0	0	0	1	0	1	0	0	0	0		1	1	0	0	0	0	0	0	0	0	0	0	0	0
cctatcatctaatatcgcacatggaggagcttctgttgatttagctattttttcattacatttagcaggaatttcttctattttaggagcagtaaatttcattactactgttattaatatacgatcaataggaattacttttgaccgaatacctttatttgtttgatctgtagtaattacagctttattacttttattatctttaccagttttagccggagctattactatattattaacagatcgaaatttaaatacttccttttttgaccctgctggaggaggagatccaattttatatcaacatttattt	1	GMGMC111-14	Arthropoda	Insecta	Diptera	Anthomyiidae	Anthomyiinae	Hylemya	Hylemya urbica	OTU616	616	0	0	0	0	0	0	0	0	0	0	0	0	0	1	1	1	0	1	0	0	0	1	0		0	0	0	0	0	0	0	0	0	0	0	0	0	0
tttatcttcagtaattgcccacagaggggcctctgtagatttagctattttctctctccatttagcaggaatttcttcaattttaggagcagtaaattttattacaacgattattaatatacgatcagtgggaatttcatttgatcgaatacctttatttgtatgatccgttttaattactgcagtattattattactctcattacctgtcttagctggagctattacaatattattaacagatcgaaacttcaatacttctttttttgatccagctggtggaggagatcctattttatatcaacatttattt	1	AGBCO046-16	Arthropoda	Insecta	Diptera	Agromyzidae	Phytomyzinae	Chromatomyia	Chromatomyia scolopendri	OTU617	617	0	0	0	0	0	0	0	0	0	0	0	0	0	0	0	0	0	0	0	0	0	0	0		1	0	0	0	0	0	0	0	0	0	0	0	0	0
tctttcagcaaacattgctcatagaggatcatctgtagatttagctatttttagccttcatttagctggaatctcttcaattttaggagcagtaaattttatttcaacagtaattaatatacgatcaaccggaattacttttgatcgtatacctctgtttgtatgggcagttgtaattacagctttactattactactgtcactaccagtattagcaggagctattactatattattaacagaccgaaatttaaatacatcattcttcgacccagcaggaggcggagacccaattctttatcaacatttattt	1	FBCOE1009-12	Arthropoda	Insecta	Coleoptera	Elateridae	Dendrometrinae	Denticollis	Denticollis linearis	OTU618	618	0	0	0	0	0	0	0	0	0	0	0	0	1	0	0	0	0	0	0	0	1	0	0		0	0	0	0	1	0	0	0	0	0	0	0	0	0
tctgtctgcaaatattgctcatggaggctcatcagttgatttagccatttttagattacatttagctggtatttcatcaattctaggagctgtaaattttattactacagtaattaatatgcgacctgaaggtatatctcttgatcgaactcctttatttgtatgagctgttgctattacagctttattacttcttttatctttacctgtattagctggggctatcactatacttttaacagatcgaaatctaaatacttcattttttgacccggctggtgggggagacccaattttataccaacacttattt	1	FBCOE199-12	Arthropoda	Insecta	Coleoptera	Cleridae	Clerinae	Trichodes	Trichodes alvearius	OTU620	620	0	0	0	0	0	0	0	0	0	0	0	0	0	0	0	0	0	0	0	0	0	0	0		0	0	0	0	0	0	0	0	0	0	0	0	0	0
tctttctaatagaatatttcatagatctatttcaatagatttaactattttttcattacatatagcaggaacatcttcaattataggatcaattaatataatttcatcaattataaacatccgatccaaaataataattataaataaagtatctttattttcatgatcaattttactaacatcaattttattattattatcattaccaattttagcgggagctattacaatattactatttgatcgaaatataaatacatctttttttgatccatcaggaggaggagacccaattctatttcaacatttattt	0.996	GMGMN858-14	Arthropoda	Insecta	Hymenoptera	Diapriidae	NA	NA	NA	OTU622	622	0	0	0	0	0	0	0	0	0	1	1	1	0	0	0	0	0	0	0	0	0	0	0		0	0	0	0	0	0	0	0	0	0	0	1	0	0
tttatcttccaatattgctcatagaggagcttctgttgatttagctattttttctttacatttagcaggaatttcttctattttaggagctgtaaattttattactactgttattaatatacgatcaaaaggaattacatttgatcgaatacccttatttgtatgatcagtagccattacagctttactactacttttatctttacctgtattagcaggagctattactatattattaacagatcgaaatttaaatacttcattttttgatcctgcaggaggaggagatccaattttataccaacatttattt	1	ASDMT1047-11	Arthropoda	Insecta	Diptera	Muscidae	Phaoniinae	Helina	NA	OTU623	623	0	0	0	1	0	0	0	0	0	0	0	0	0	0	0	0	0	0	0	0	0	0	0		0	0	0	0	0	0	0	0	0	0	0	1	0	0
cttatcatctaccctttctcactcaggagcttcagtagatttatcaattttctccttacatcttgctggaatttcatcaattttaggagcagtaaattttatttctactattattaatatacgaactcctggaatatcttttgataaaataccactatttatttgatcagtgttaattacagcaattttattattattatctttaccagttttagcaggagctattacaatattattaacagatcgaaatttaaatacatctttttttgatccagcaggaggaggagaccctattttatatcaacatttattt	1	GBMIN60751-17	Arthropoda	Insecta	Diptera	Sciaridae	NA	Claustropyga	Claustropyga abblanda	OTU625	625	0	0	0	0	0	0	0	0	0	0	0	1	0	0	0	1	0	0	0	0	0	0	0		0	0	0	0	0	0	0	0	0	0	0	0	0	0
tctatcattaaatattaatcatgaaggaatatcagttgatttagcaattttttctttacatttagcaggaatatcatcaatcataggagcaattaattttattacaactattattaatatacgttcactaaatatttcattagaaaaaatatcattatttgtttgatcaactttaattacaactattttacttttattagctattccagtatttgcaggtgcattaactatattattaacagatcgaaatttaaatacttcattttttgatccttcaggaggaggagaccctattctttatcaacatttattt	0.9746	CNJAG1860-12	Arthropoda	Insecta	Hymenoptera	Ichneumonidae	Tersilochinae	Tersilochus	NA	OTU626	626	0	0	0	0	0	0	0	0	0	0	0	0	0	0	0	0	0	0	0	0	0	0	0		0	0	0	0	0	0	1	0	0	0	0	0	0	0
tctttcttctgctattgctcatggaggagcttctgtagatttagctatttttagattacatttagcaggtatctcttctattttaggagcagtaaattttattacaacaatgattaatatacgatcacagggtattacctttgaccgtatacctttatttgtatggtctgtaacaattacagctcttttacttttattatctttgccagtattagctggagctatcactatactattaacagatcgaaatttaaatacttctttttttgaccctgcaggaggaggagaccctattttatatcaacatctattt	0.9719	GMNWI2674-14	Arthropoda	Insecta	Diptera	NA	NA	NA	NA	OTU627	627	0	0	0	0	0	0	0	0	0	0	0	0	0	0	0	0	0	0	0	0	0	0	0		0	0	0	0	0	0	0	0	0	0	0	0	0	0
tttatcattaaatttaaatcatgaaggaatatctgtagattttggaatttttgctcttcatttagctggaatatcttctattataggagccattaactttattaccactattattaatatacgaccaaatataatttatttagaaaaaatatctttattttcttgatcaattttaattactactattttattattattagcagttcccgttcttgctggtgccattacaatattattatcagatcgaaatttaaatacatcattttttgatccatcaggaggaggagatccaattttatatcaacatttattt	1	ASQAS317-11	Arthropoda	Insecta	Hymenoptera	Ichneumonidae	Poemeniinae	Deuteroxorides	NA	OTU628	628	0	0	0	0	0	0	0	0	0	1	0	0	0	0	0	0	0	0	0	0	0	0	0		0	0	0	0	0	0	0	0	0	0	0	0	0	0
tttatcattaattttaggtcatggtggaatatcagtggatttaggtattttttctttacatttagctggtgcttcatcaattataggagcagtaaattttattactacaatcataaatatacgaacaaatttatttaaaatagataaaatatcattattttcttgatctatttttgttactgttattttattattattatctttaccagttttggctggagcaattactatattattaactgatcgtaatataaatacaagattttttgatccttctggaggtggggatccaattttatatcaacatttattt	1	ASQSR238-11	Arthropoda	Insecta	Hymenoptera	Braconidae	Microgastrinae	Glyptapanteles	NA	OTU630	630	0	0	0	0	0	0	0	0	0	0	0	0	0	0	0	0	0	0	0	0	0	0	1		0	0	0	0	0	0	0	0	0	0	0	0	0	0
cctatcttcaggaattgctcatggtggtgcttctgttgatctagcaattttctctcttcatttagcagggatttcttcaattttaggagcagtaaatttcattacaactgtaattaatatgcgatcaacaggaattacattagaccgaatacctttatttgtttgatctgtagttattacagctttacttttactattatctttacctgttttagctggtgctatcacaatacttttaacagatcgaaatttaaatacttctttctttgaccctgctggaggaggagacccaattttataccaacatttattt	0.9968	GMGMI510-14	Arthropoda	Insecta	Diptera	Heteromyzidae	NA	Heteromyza	Heteromyza rotundicornis	OTU631	631	0	0	0	0	0	0	0	1	0	0	0	0	0	0	1	0	0	0	0	1	0	0	0		0	0	0	0	0	0	0	0	0	0	0	0	1	0
tttatcattaaatttaaatcatgaaggattatcagttgatttagcaattttttcattacatatagctggaatatcatcaattataggagctattaactttatttcaactattataaatatacgtcctaatataattacattagaaaaaatatcattatttacatgatcaattaaaattacagcaattttactactactagcagttcctgttttagctggagcaattactatattattaactgatcgaaatttaaatacttcattttttgacccatctggtggaggtgatccaattctatatcaacatttattt	0.9798	CNGMJ705-14	Arthropoda	Insecta	Hymenoptera	Ichneumonidae	Pimplinae	Tromatobia	Tromatobia ovivora	OTU632	632	0	0	0	0	0	0	0	0	0	1	0	0	0	0	0	0	0	0	0	0	0	0	0		0	0	0	0	0	1	0	0	0	1	0	0	0	0
tttatcttctaatattgctcatggaggagcttctgttgatttagctattttttctttacacttagcaggaatttcttcaattttaggagctgtaaattttattactacagttattaatatacgatcaacaggaattacattcgaccgaataccattatttgtttgatccgtagtaattacagctttattacttttattatctttaccagtattagcaggtgctattactatattattaacagatcgaaatcttaatacttcattctttgatccagcaggaggaggagatccaatcttatatcaacatttattt	1	CNBFO015-15	Arthropoda	Insecta	Diptera	Calliphoridae	Calliphorinae	Calliphora	NA	OTU633	633	0	0	0	0	0	0	0	0	0	0	0	0	0	0	0	0	1	0	0	0	0	0	0		0	0	0	0	0	0	0	0	0	0	0	1	0	0
cctttctctaaatgtaaatcatgaaggtatatcagtagatatatcaatcttctcattacatttagcaggaatatcctctattataggagctattaactttattagaacaattattaatatatatcctattaatataaaaattgaacaactaacattattttcatgatcaattttaattaccactattcttctattacttgccgttcctgttcttgcaggagcaattaccatactactgacagaccgaaatttaaatacatctttttttgatccatccggagggggagatcctattctttaccaacatttattt	1	GMGML934-14	Arthropoda	Insecta	Hymenoptera	Ichneumonidae	Cryptinae	Ethelurgus	Ethelurgus sodalis	OTU634	634	0	0	0	0	0	0	0	0	0	0	0	0	0	0	0	0	0	0	0	0	0	0	0		0	0	0	0	0	0	0	0	0	0	0	0	0	0
tttatcagccagaattgctcatggtggagcttctgttgatttagcaattttttctcttcatcttgcagggatatcttctattttaggagccgtaaattttattacaacagtaattaatatacgatccacaggtattacatatgatcgaataccattatttgtttgatctgttgtaattacagctcttttacttcttttatcattacctgttctagcaggtgcaattactatacttttaacagatcgaaatcttaatacttccttttttgacccagctggaggaggggatcctattctttatcaacacttattc	0.9967	GBDP4373-08	Arthropoda	Insecta	Diptera	Syrphidae	Eristalinae	Cheilosia	NA	OTU637	637	0	0	0	0	0	0	0	0	0	0	0	0	0	0	0	0	0	0	0	0	0	0	0		0	0	0	0	0	0	0	0	0	0	0	0	0	0
tctttcttctcttattggacataattctccctcagttgatttaagaattttttcaattcatattgctggaatttcatcaattataggatctattaattttattgtaacaattttaaatatacatacaaaaactaattcattaaattttttacctttattctcatgatcagtattaattactgctattcttttagttttatcattaccagttttagctggtgcaattactatattattatctgatcgaaattttaatacatcattttttgatcctacaggaggaggtgatccaattctctatcaacatttattc	1	GBAH9072-14	Arthropoda	Insecta	Hymenoptera	Vespidae	Vespinae	Dolichovespula	NA	OTU638	638	0	0	0	0	0	0	0	0	0	0	1	0	0	0	0	0	0	0	0	0	0	0	0		0	0	0	0	0	0	0	0	0	0	0	0	0	0
tttatcctcaaatttaaatcatgaaggtctatctgttgatttatcaatttttagactacatttagcaggtatatcatcaattataggtgcaatcaattttatcactacaattttaaatatatttccaaacataataaaattagaacaattaactttattttcctgatcaattttaattactacaattttacttttactggctgtaccagttttagctggcgcaattacaatattattatcagaccgaaatttaaatacatctttttttgacccatctggtgggggagatccaattttataccaacatttattt	1	GBICH144-12	Arthropoda	Insecta	Hymenoptera	NA	NA	NA	NA	OTU639	639	0	0	0	0	0	0	0	0	0	0	0	0	0	0	0	0	0	0	0	0	0	0	0		0	0	0	0	0	0	0	0	0	0	0	0	0	0
tctttcattaaattcaagacatgaaggaatatcaattgatttagccattttttctttacatttagcaggtatatcttcaattataggagcaattaattttattactactattattaatatacgacctaaaataatttcattagataaaatatctttatttacttgatcaattaaaattaccgctattttattattactcgctgttccagtattagctggtgctattacaatattattaacagatcgaaatcttaatacatcattttttgatccatctggaggaggtgaccctattttatatcaacatcttttt	1	ASQIC228-09	Arthropoda	Insecta	Hymenoptera	Ichneumonidae	Diplazontinae	Sussaba	NA	OTU642	642	0	0	0	0	0	0	0	0	0	0	0	0	0	0	0	0	0	0	0	0	0	0	0		0	0	0	0	0	0	0	0	0	0	0	0	0	0
tttatctagaaatgtagcccatgaaggatcctcagtagatttggctatttttagtctccacatggcaggaatctcctctattctaggagctattaattttatctcaactgtagcaaatatacgacctagaggtataaacacagaccaaatatcattatttgtatgagctgtgaaaattacagcaattctcttacttttatcattaccggttctagcaggagcaattacaatacttcttacagaccgaaatattaatacttcattttttgacccggcaggaggtggagacccaatcttataccagcacctattc	1	FBCOC104-10	Arthropoda	Insecta	Coleoptera	Curculionidae	NA	NA	NA	OTU644	644	0	0	0	0	0	0	0	0	0	0	0	0	0	0	0	0	0	0	0	0	0	0	0		0	0	0	1	0	0	0	0	0	0	0	0	0	0
tttatcttcaactattgcccatgcaggagcatcagttgacttagctattttttcacttcatcttgctggtatttcttcaattttaggggctgtaaattttattacaactattattaatatacgagcccctggcatccaatttgatcgaatacctttatttgtttgatccgtattaatcactgcgattttactattactatctttacctgttttagctggggctattacaatacttctaactgaccgaaatttaaatacttctttttttgaccccgcaggtggaggagaccctatcctttatcaacatttattt	1	GMGRH187-13	Arthropoda	Insecta	Diptera	Mycetophilidae	Mycomyinae	Mycomya	Mycomya fimbriata	OTU645	645	0	0	0	0	0	0	0	0	0	0	0	0	0	0	0	0	0	0	0	0	0	0	0		0	0	0	0	0	0	0	0	0	0	0	0	0	0
ttatcatcaacattatctcattcaggggcatctgtagatttatctattttttctcttcatttagccgggatttcgtcaattttgggagctgtaaatttcatctcaacaattattaatatacgagcacccggaatattatttgataagatacctctatttgtctgatcagtactaattacagcaattttattattattatctcttccagttttagctggggctattactatattattaactgaccgaaacttaaacacatctttttttgacccagctggaggtggagatccgattttatatcaacatttattt	0.9968	GMGMI747-14	Arthropoda	Insecta	Diptera	Sciaridae	NA	Corynoptera	Corynoptera flavicauda	OTU646	646	0	0	0	0	1	0	0	0	0	0	0	0	0	0	0	0	0	0	0	0	0	0	0		0	0	0	0	0	0	0	0	0	0	0	0	0	0
actttcatcaaatattaatcatgaaggtatatcaattgatttatcaattttttcactacacttagctggaatgtcatctattataggagctattaattttctttcaactattaataatataaaaccaataaattctaaatatgagcaaattacattatttacatgatcaattttaattacaacaattttattattattagctgttccagttttagcaggagcaattactatactattaactgatcgaaacttaaatacttcattttttgatccatcaggaggtggtgatccaattttatatcaacatctgttt	1	GMGMM413-14	Arthropoda	Insecta	Hymenoptera	Ichneumonidae	Ichneumoninae	Platylabus	NA	OTU647	647	0	0	0	0	0	0	0	0	0	0	0	0	0	0	0	0	0	0	0	0	0	0	0		0	0	0	0	0	0	0	0	0	0	0	0	0	0
actgtcatctaacattgcccatggtggtgcctctgttgatttagctatttttagtttacatttagctggaatctcatctattttaggagctgtaaattttattactacagtaattaatatacgatcaactggaataacttttgaccgaatacctttatttatttgatccgtggctattactgcccttttacttcttttatctctaccagttttagcaggtgctattacaatactattaactgaccgaaacctaaatactagattttttgaccctgctggtggtggagatccaattctataccaacatttattt	0.9968	FBCOP495-13	Arthropoda	Insecta	Coleoptera	Staphylinidae	Tachyporinae	Mycetoporus	Mycetoporus rufescens	OTU648	648	0	0	0	0	0	0	0	0	0	0	0	0	0	0	0	0	0	0	0	0	0	0	0		0	0	0	0	0	0	0	0	0	0	0	0	0	0
tttatcttctaatattgctcatggaggaagttctgttgatttagctattttttcattacatttagcaggaatctcttcaattttaggagctattaattttattacaacaattattaatatacgattaaataatctttcatttgatcaaatacctttatttgtatgagctgtaggtattacagcatttttattacttttatcattacctgttttagctggagctattacaatattattaacagatcgaaatttaaatacttcattttttgatcctgctggaggaggagatcctattctttatcaacatttattt	1	CGUKB106-09	Arthropoda	Insecta	Lepidoptera	Geometridae	Ennominae	Cabera	NA	OTU650	650	0	0	0	0	0	0	0	0	0	0	0	0	0	0	0	0	0	0	0	0	0	0	0		0	0	0	0	0	1	0	0	0	0	0	0	0	0
tttatcatctattattgctcatggaggagcttctgttgatttagcaattttttctcttcatttagcaggaatttcttcaattttaggagcagtaaattttattacaactgtaattaatatacgatctacaggtattacatttgatcgtatacctttatttgtttgatctgttgcaattacagctttattacttttattatctttacctgttttagccggagctattactatattattaacagatcgaaatttaaatacttcattttttgatcctgctggaggaggagatccaattttatatcaacatttattt	0.9877	CNKJJ011-14	Arthropoda	Insecta	Diptera	Tachinidae	Exoristinae	NA	NA	OTU652	652	0	0	0	0	0	0	0	0	0	0	0	0	0	0	0	1	0	0	0	0	0	0	0		0	0	0	0	0	0	0	0	0	0	0	0	0	0
tttatcaagtataatagctcatagaggagcatcagtagatataacaattttttctcttcatttagcaggaatttcatcaattttaggcgcaattaattttatttctactataattaatatacgaacaataagatttgataaaataccactttttgtttgagcagttcttcttactgctattcttcttcttctatcccttccagttttagctggagcaattacaatattattaactgatcgaaatttaaatacttcattttttgacccttcaggaggaggagatcctattttatatcaacatttattt	0.9899	FBSYM751-10	Arthropoda	Insecta	Hymenoptera	Tenthredinidae	Heterarthrinae	Caliroa	Caliroa cothurnata	OTU653	653	0	0	0	0	0	0	0	0	0	0	0	0	0	0	0	0	0	0	0	0	0	0	0		0	0	0	0	0	0	0	0	0	0	0	0	0	0
tctatcatctaatatcgcccacagaggttcctcagtagatcttgctattttcagacttcacctagctggtatctcatcaatcctaggagcagtaaatttcatctcaacagtaatcaatatgcgatcaacaggaatcacatttgaccgaatacccctgtttgtatgagcagtagcaattactgctttactcctattgctatcactaccggttctagcaggagcaattacaatacttttaacagatcggaatcttaatacctcattctttgatccagcaggaggaggagacccaattctctaccaacacctattc	1	ELAAA081-16	Arthropoda	Insecta	Coleoptera	Elateridae	Elaterinae	Ampedus	NA	OTU654	654	0	0	0	0	0	0	0	0	0	0	0	0	0	0	0	0	1	0	0	0	0	0	0		0	0	0	0	0	0	0	0	0	0	0	0	1	0
cctttcagcaaatattgcccatagaggttcatctgttgatctagctattttcagattacatttagcaggaatttcatcaattttaggagcagtaaattttatttcaacagtaattaatatacgatcaactggaattacatttgatcgtataccattatttgtatgagctgtggtaattacagctttacttcttcttctttctcttccagttttagcaggagctattacaatattattaacagatcgaaatctaaatacatccttctttgatccagctggtggtggtgacccaattctttaccaacacttattt	1	FBCOD1212-11	Arthropoda	Insecta	Coleoptera	Elateridae	Dendrometrinae	Denticollis	NA	OTU655	655	0	0	0	0	1	0	0	0	0	0	0	0	0	0	0	0	0	0	0	0	0	0	0		1	1	0	0	0	0	0	0	0	0	0	0	0	0
ttagcagctaatatcgctcatggaggttcttctgtagatttagctatttttaggcttcatcttgcaggtgtttcctcaattttaggggcagtaaattttattacgactgttattaatatacgtccttcagggataagatttgaccgtatacctttatttgtttgatctgttgttattacagcagtgctccttcttctctctttaccagttcttgctggagcaatcactatacttcttacagatcgaaatttaaacacctctttttttgatcctgccggagggggagacccaattctttaccaacatctattt	1	GBCL44381-19	Arthropoda	Insecta	Coleoptera	Salpingidae	Salpinginae	Salpingus	Salpingus ruficollis	OTU656	656	0	0	0	0	0	0	0	0	0	0	0	0	0	0	0	0	0	0	0	0	0	0	0		0	0	0	0	1	0	0	0	0	0	0	0	0	0
actttcatctaacattgctcacggaggaagctctgtagatttagctattttttcccttcatttagctggtatttcttctattttaggagctattaattttattacaacaattattaatatacgattaaataatttatcttttgatcaaatacctttatttatttgagctgtaggaattactgcatttttattattattgtcattacctgtcttagcaggagctattacaatattattaacagatcgaaatttaaatacatcattttttgatcctgcaggaggaggagatccaattttatatcaacatttattt	1	CGUKA1021-09	Arthropoda	Insecta	Lepidoptera	Noctuidae	Noctuinae	Apamea	NA	OTU657	657	1	0	0	0	0	0	0	0	0	0	0	0	0	0	0	0	0	0	0	0	1	0	0		0	0	0	0	0	0	0	0	0	1	0	0	0	0
attatcattaaatgttaatcatgaaggattttcagttgatatgagaattttttcacttcatttagctggaatatcatcaattataggagctattaattttatttccactattataaatatacgatcaaaaaattcaaaaattgaacaaatatcattattttcatgatcaattaaaattacagcaattttattattattagcagttcctgttcttgcaggagcaattactatattattaacagaccgtaatttaaatacatcattttttgatccatcaggaggaggagaccccgtattataccaacatttattt	1	GBICH007-12	Arthropoda	Insecta	Hymenoptera	NA	NA	NA	NA	OTU660	660	0	0	0	0	0	0	0	0	0	0	0	0	0	0	0	0	0	0	0	0	1	1	0		0	0	0	0	0	0	0	0	0	0	0	0	0	0
tctatcatcaaatattgcccatagaggttcatcagtagaccttgcaatcttcagtctacacctggccggaatctcctcaattctaggagcagtaaattttatttcaacagtaattaatatacgatcaacaggaatcacatttgatcgaatacctctttttgtatgagcagtagcaattactgccctactacttctgttatcacttccagttctagccggagctattacaatactattaacagatcggaacctaaacacctctttctttgacccagcaggaggaggagacccaatcctataccaacacttattt	1	ELAAA118-16	Arthropoda	Insecta	Coleoptera	Elateridae	Elaterinae	Ampedus	Ampedus melanurus	OTU661	661	0	0	0	0	0	0	0	0	0	0	0	0	0	1	0	0	0	0	0	0	0	0	0		0	0	0	0	0	0	0	0	0	0	0	0	0	0
tctatcttctaatattgctcatagaggagcttctgttgatttagctattttttctcttcatttagcaggaatttcttcaattttaggagctgtaaattttatcactactgtaattaatatacgatcaacaggaattacatttgaccgaatacctttatttgtttgatctgtagtaattacagccttattacttttattatcattaccagtattagcgggagctattactatattattaacagaccgaaatatcaatacttcattttttgatcctgcaggaggaggagatcctattctttaccaacacttattc	0.9741	GMGRC3001-13	Arthropoda	Insecta	Diptera	Calliphoridae	Calliphorinae	Bellardia	Bellardia viarum	OTU662	662	0	0	0	0	0	0	0	0	0	0	0	0	0	0	0	0	0	0	0	0	0	0	0		0	0	0	0	0	0	0	0	0	0	0	0	0	0
tttatcttcaattgttgggcataggggaatatctgttgatttagcaattttttctttacatttagctggtatttcttcaattataggagcaattaattttattactactatttttaatataaattttatttcaataaaattagatcaaataagattatttatttgatcaattttaattacagctattttattattattatctttacctgttttagcaggggctattactatattattaactgatcgtaatttaaatactacattttttgatttttcaggtggaggggatccaattttatttcagcatttattt	0.9797	CNKLG2789-15	Arthropoda	Insecta	Hymenoptera	Braconidae	Alysiinae	Dinotrema	NA	OTU663	663	0	0	0	0	0	0	0	0	0	0	1	0	0	0	0	0	0	0	0	0	0	0	0		0	0	0	0	0	0	0	0	0	0	0	0	0	0
tctttctgcaggaattgctcatacaggagcttcagtagatttagcaattttttctttacatttagcaggaatttcatctattttaggggctgtaaatttcattactacagtaattaatatacggtcaagaggtattacattagaccgaatacctttatttatttgatcagtagtaattactgctgttttattacttctatcattacctgtattagcaggagccattacaatactattaactgatcgaaatctaaatacttcattttttgaccctgcaggaggaggagatccaatcctataccaacatttattt	0.9935	ARTNO074-17	Arthropoda	Insecta	Diptera	Tipulidae	Ctenophorinae	Dictenidia	Dictenidia bimaculata	OTU666	666	0	0	0	0	0	0	0	0	0	0	0	0	0	0	0	0	0	0	0	0	0	1	0		0	0	0	0	1	0	0	0	0	0	0	0	0	0
attatcattaaatttaaatcatgaaggaatatcaattgatttctcaattttttctcttcatctagctggtatatcatcaattataggagctattaattttatttcaacaattttcaatatatttccaataaattctaaatttgaacaattaactttatttacatgatcaattttaattacaacaatcttattattattagcagtccccgttcttgcaggagcaattactatattattaactgatcgaaatctaaatacatcattctttgacccatctggaggtggtgatccaattttatatcaacatttattt	1	FBIIA120-10	Arthropoda	Insecta	Hymenoptera	NA	NA	NA	NA	OTU667	667	0	0	0	0	0	0	0	0	0	0	0	0	1	0	0	0	0	0	0	0	0	1	0		0	0	0	0	0	0	0	0	0	0	0	0	0	0
tctatctttaaatttaaatcatgaaggaatagcagttgatttatcaattttttctattcatctagctggtatatcatcaatcataggggctattaactttattagaactatcataaatatatatcccttaaatataaatttagaacaattaaccttatttggatgatcaattttaattacaacaatcttattattattagcagtaccagttttagctggagctatcacaatattattaacagaccgaaatttaaatacatctttttttgacccttctggaggaggagatccaattttatatcaacatttattt	0.9925	GMGME287-14	Arthropoda	Insecta	Hymenoptera	Ichneumonidae	Cryptinae	Gelis	NA	OTU668	668	0	0	0	0	0	0	0	0	0	0	0	0	0	0	1	0	0	0	0	0	0	0	0		0	0	0	0	0	0	0	1	0	0	0	0	0	0
attatcaaacaatatatttcatagagggatatcaattgatttcacaattttttctttacatatagcaggtatatcctctattttagggtctataaatataatttctacaattataaatatacgaccaataataataaatataaataaaatttcattattcccatgatcaattttattaacttcaattttattattaatatctttacctgtattagctggggctattacaatacttttatttgatcgtaatataaatacatcattttttgacccttcaggaggaggagacccaattttataccaacatttattt	1	GMGMA1484-14	Arthropoda	Insecta	Hymenoptera	Diapriidae	Belytinae	Belyta	Belyta sanguinolenta	OTU669	669	0	0	0	0	0	0	0	0	0	1	1	0	0	0	0	0	0	0	1	0	0	0	0		0	0	0	0	0	0	1	1	0	0	0	1	0	0
cctttcatctaatattgcccacagaggaagatctgttgatttagctattttttctcttcacttagctggtatttcatctattttaggagctattaactttattacaacaattattaacatacgacttaataatatatcttttgatcaaatacctttatttgtttgagctgttggaattactgcattattattacttttatctttaccagttttagcaggagctattaccatattattaacagatcgaaacttaaacacttctttttttgacccagccggaggaggagatcctattctttatcaacacttattt	1	CGUKB837-09	Arthropoda	Insecta	Lepidoptera	Depressariidae	NA	Carcina	Carcina quercana	OTU671	671	0	0	0	0	0	0	0	0	0	0	0	0	0	0	0	0	0	0	0	0	0	0	0		0	0	0	0	0	0	0	0	0	0	0	0	0	0
attgtccagaaatattgcacattcaggaccaagagttgatatatcaattttttctctgcatcttgcaggaatttcatctatcctaggagcagtaaattttattactacagtaataaatatacgacccacaggaatatctatagaacgaacccctctatttgtatgatctgtattaattacagcaatcctactactattatctctacctgtattagcaggtgcaatcacaatattactcacagaccgtaatattaatacaacattttttgatccagcaggaggaggtgaccctattctttatcaacacctattt	1	GMGMM1394-14	Arthropoda	Insecta	Hemiptera	Cicadellidae	NA	NA	NA	OTU672	672	0	0	1	0	0	1	1	0	0	0	0	0	0	0	0	0	0	0	0	0	0	1	0		0	0	0	0	0	0	0	0	0	0	0	0	0	1
tttatcatctattattgctcacggaggagcttctgttgatttagcaattttttcattacatttagcaggaatttcatctattttaggagcagtaaattttattacaactattattaatatacgatcaacaggaattacttttgatcgtatacctttatttgtttgatcagtagctattacagctttattacttctcttatctcttcctgtattagcaggagcaattactatattattaacagatcgaaatttaaatacatcattttttgatccagcaggaggaggagatcctattttatatcaacatttattt	0.9773	CNPPB1783-12	Arthropoda	Insecta	Diptera	Tachinidae	Exoristinae	Nilea	NA	OTU674	674	0	0	0	0	0	0	0	0	0	0	0	0	0	0	0	0	0	0	0	0	0	0	0		0	0	0	0	0	0	0	0	0	0	0	0	0	0
tttatcttctaatattgctcatagagggacatcagtagatcttacaattttttcattgcatttagctggaatttcatcaattttaggggctattaattttattacaacaataattaatatacgacctttgaatatatcattagatataatacctttattagtttgagctatttttattacagtagtattattactactatcattacctgttttagctggagctattactatattattaacagatcgaaacttaaatacatctttttttgatccttcaggaggaggagatcctattttataccaacatttattt	1	CGUKC899-09	Arthropoda	Insecta	Lepidoptera	Tineidae	Nemapogoninae	Nemapogon	Nemapogon cloacella	OTU675	675	1	1	0	0	0	1	0	0	0	0	0	0	0	0	0	0	0	0	0	0	0	0	0		0	0	0	0	0	0	0	1	1	0	0	0	1	1
actttcatcaaatattgcccatagtggtagatctgtagacctcgctattttttctctacatttagctggaatttcatcaattttaggagctgtaaattttattacaactattattaatatacgacccaataacatatccttggatcaaatacccttatttgtatgagccgtaggaattacagctttattactacttctttctttaccagtattagctggagctattacaatattattaaccgatcgaaatcttaatacatcattttttgatcctgctggtggaggtgatcctattttataccaacatttattt	1	CGUKC923-09	Arthropoda	Insecta	Lepidoptera	Tortricidae	Olethreutinae	Orthotaenia	Orthotaenia undulana	OTU678	678	0	1	0	0	0	0	0	0	0	0	0	0	0	0	0	0	0	1	0	0	0	0	0		0	0	0	0	0	0	0	0	0	0	0	0	0	0
attatctttaaatttaaatcacgaaggattatctattgacttaacaattttttctttacatttagccggaacatcatcaattataggtgcaattaattttatttccactatcataaatatacgaccaaatataataatactagaaaaaatatctttattttcatgatcaattaaaattacaacaattttacttttattagcagtacctgtattagcaggggctattactatattattaactgatcgcaatttaaacacatcattttttgatccttctggaggaggagacccaattctttatcaacatttattt	0.9907	SSROB1011-14	Arthropoda	Insecta	Hymenoptera	Ichneumonidae	Pimplinae	Schizopyga	Schizopyga frigida	OTU679	679	0	0	0	0	0	0	0	0	0	0	0	0	0	0	0	0	0	0	0	0	0	0	0		0	0	0	0	0	0	0	0	0	0	0	0	0	0
tttatcttcaggaatcgctcacggaggagcttccgttgatcttgcaattttttctttacatttagcaggaatttcttctattttaggagctgtaaattttattactactgttattaatatacgatctacaggaattactttagatcgaataccactttttgtgtgatctgttgttattacagcaattttgttattattatcgttaccagttttagcaggagctattaccatacttttaacagatcgaaatttaaatacatctttttttgacccagcaggagggggagatcctattttataccaacatttattt	1	EMPID102-13	Arthropoda	Insecta	Diptera	Hybotidae	Tachydromiinae	Platypalpus	Platypalpus optivus	OTU680	680	0	0	0	0	0	0	0	0	0	0	0	0	0	0	1	1	0	0	0	0	0	0	0		0	0	0	0	0	0	0	0	0	0	0	0	0	0
tctttctagaaacttagcccatgctggcagatcagttgatatttcaattttctccctacatttagcaggaatctcctcaattttaggagccattaattttatctctaccactctaaatatacgtaataacttaataactttagatcgaattcctctgtttgtctgatcagtagctattaccgctctccttctccttctttcattaccagtattagccggagctatcacaatacttctcactgaccgaaacctaaacacttctttttttgacccctctggagggggagaccctatcttatatcaacatttattt	0.9838	INTAP082-17	Arthropoda	Insecta	Trichoptera	Limnephilidae	Limnephilinae	Potamophylax	Potamophylax nigricornis	OTU681	681	0	0	0	0	0	0	0	0	0	0	0	0	0	0	0	0	0	0	0	0	0	0	0		0	0	0	0	0	0	0	0	0	0	0	0	0	0
actttctgctagtattgcacatggaggagcttctgttgatttagctattttttctcttcatttagctggtatatcttcaattttaggagctgtaaattttattactacagtaattaatatacgatctaatggaatttcttatgatcgtatacctttatttgtatgatcagtagtaattactgctttattattacttttatcattaccagtattagcaggagctattactatacttttaactgatcggaatttaaatacatcattctttgatccagcaggagggggtgacccaattttatatcaacatttattt	1	CUY001-14	Arthropoda	Insecta	Diptera	Syrphidae	Syrphinae	Eupeodes	NA	OTU683	683	1	0	0	0	0	0	0	0	0	0	0	0	0	0	0	0	0	0	0	0	1	1	0		0	1	0	0	0	0	0	0	0	0	1	0	0	0
tttatccctaaatttaaatcatgaaggaatatcagttgatttatcaattttttcacttcatttagctggaatatcatctattataggagctattaactttatttctactatcataaacatatatccaataaattcaaaatttgaacaaatttctttatttacatgatcaattttaattaccactattcttcttttattagctgttccagttttagctggagctattactatactattatcagatcgaaatttaaatacttcattttttgatccctcaggaggaggagatcctattttataccaacatttattt	0.9709	ASQIC356-09	Arthropoda	Insecta	Hymenoptera	Ichneumonidae	Ichneumoninae	Colpognathus	NA	OTU685	685	0	1	1	0	0	0	0	0	0	0	0	0	0	0	0	0	0	0	0	0	0	0	0		0	0	0	0	0	0	0	0	0	0	0	0	0	0
tctttcttctagaattgctcatagaggagcttctgtcgatttagcaattttttcattacatttagcaggtatctcttcaattttaggagctgtaaattttattactactattattaatatacgatcagttgggattacttttgatcgaatacctttatttgtttgatctgttggaattacagctttacttcttctattatcccttcctgtattagctggagctattacaatactattaacagatcgaaattttaatacttccttctttgaccctgctggaggaggagacccaattttataccaacatctattc	0.996	GBMTB313-15	Arthropoda	Insecta	Diptera	NA	NA	NA	NA	OTU687	687	0	0	0	0	0	0	0	0	0	0	0	0	0	0	0	0	0	0	0	0	0	0	0		0	0	0	0	0	0	0	0	1	0	0	1	0	0
actttcatctaatattgctcatagaggagcatcagtagacttagctattttttctcttcatttagctggaatttcatcaattttaggtgcaattaattttatcactactattatcaatatacgaattagaaatatatcttttgatcaaatacctttatttgtttgagcagttggaattactgctttattattactactatctctccctgttctcgcaggagcaatcactatacttttaacagatcgtaatttaaatacatcattttttgatccagctggaggaggagatcctattttataccaacatttattc	1	BIBSA1310-15	Arthropoda	Insecta	Lepidoptera	Pieridae	Pierinae	Pieris	NA	OTU688	688	0	0	0	0	0	0	0	0	0	0	0	0	0	0	0	0	0	0	0	0	0	0	0		0	0	0	0	0	0	0	0	0	0	0	0	0	0
attatctcttaatattagccatgaaggtttatcagttgactttgccattttctcccttcatatagccgggatatcctctattataggggcaattaattttattactacaatttactgtataactcctaaaaaactatccctagatcaaattacccttttttcatgatctatcttaattactactatccttcttcttttagcagtcccagtccttgcaggggcaatcactatactccttacagaccgaaatttaaatacctcatttttcgatcccacaggagggggagaccctattctttaccaacatttattt	1	GMGMB1250-14	Arthropoda	Insecta	Hymenoptera	Ichneumonidae	Hybrizontinae	Hybrizon	NA	OTU689	689	0	0	0	0	0	0	0	0	0	0	0	0	0	0	0	0	0	0	0	0	0	0	0		0	0	0	0	0	0	0	0	0	0	0	0	0	0
tttatcttctaatttaaatcatgaaggtatgtctgtagatttagctattttctcattacatttagcaggtatatcttctattataggagcaattaattttatttcaacaatcataaatatacgacctaataatgttacattagaaaaaatatcattattttcatgatcaattaaaattactacaattttattattattagctgtacctgttttagctggtgcaattactatattattaactgatcgtaacttaaatacttcattctttgatccttctggaggaggagatccaattttataccaacatttattt	1	ASGLE1332-10	Arthropoda	Insecta	Hymenoptera	Ichneumonidae	Diplazontinae	Diplazon	NA	OTU691	691	0	0	0	0	0	0	0	0	0	0	0	0	0	0	0	0	0	0	0	0	0	0	0		0	0	0	0	0	0	0	0	0	0	0	0	0	0
cttatcatctaacattgcccacggaggagcttctgttgatttagctattttttcccttcatttagccggaatttcctcaatcctaggggcagtaaattttattactacagttatcaatatacgatctactggtattacttttgaccgaatacctttatttgtttgatcagtagtaattacagctctacttttattactttctttacctgtacttgcaggagcaattactatattactaacagatcgaaatattaatacttcattttttgaccctgcaggaggaggagaccctattctataccaacatttattt	0.9871	GBMIN60147-17	Arthropoda	Insecta	Diptera	Sarcophagidae	Sarcophaginae	Sarcophaga	Sarcophaga agnata	OTU692	692	0	0	0	0	0	0	0	0	0	0	0	0	0	0	0	0	0	0	0	0	0	0	0		0	0	0	0	0	0	0	0	0	0	0	1	0	0
actttcatctaatattgctcatggaggaagttctgtagatctagctattttttcccttcatttagctgggatttcctctatcttaggagctattaattttattactacaattattaatatacgattaaataatctatcctttgatcaaatacctttatttatttgagctgtaggaattactgcatttttattattattatcactacctgttttagcaggagctattacaatattattaacagatcgaaatttaaatacatcattttttgaccctgcaggaggaggagatccaattttatatcaacatttattt	1	GBLAB303-13	Arthropoda	Insecta	Lepidoptera	Noctuidae	Noctuinae	NA	NA	OTU693	693	0	0	0	0	0	0	0	0	0	0	0	0	0	0	0	0	0	0	0	0	1	0	0		0	0	0	0	0	0	0	0	0	0	0	0	0	0
tatcttcaggtattgcccacggcggagcatcagtagatctagctattttttctttacatttagccggagtttcctccatcttaggggcagtaaattttatcactaccgtaattaatatacgatctaccggaattacattagatcgtataccgctatttgtttgatccgtagtaattactgcaattttactcttactctctttacctgtattggcaggagctattacaatattattaacagatcgaaatttaaatacatcattctttgaccctgcgggaggaggagacccaattttatatcaacacctattt	0.9767	EMPID118-13	Arthropoda	Insecta	Diptera	Hybotidae	Tachydromiinae	Platypalpus	Platypalpus nigrinus	OTU694	694	0	0	0	0	0	0	0	0	0	0	0	0	0	0	0	0	0	0	0	0	0	0	0		0	0	1	0	0	0	0	0	0	0	0	0	0	0
tttatcttcaaatttaggtcatataggtatgtctgttgattttgctattttttctttacatattgctggaatttcttcaattataggtgctattaattttattgttactattttgaatataaaaaattttatgttaaagatagatcaagtttctttatttccatgatcaattttaattacagcagtgttattattactttcattacctgttttagctagtgctattacaatattattgactgatcgtaatttaaatacatctttttttgatcctataggtgggggggatcctattttatatcaacatttattt	1	ARTNO182-17	Arthropoda	Insecta	Hymenoptera	Crabronidae	NA	Crossocerus	Crossocerus megacephalus	OTU696	696	1	0	0	0	0	0	0	0	0	0	0	0	0	0	0	0	0	0	0	0	0	0	0		0	0	0	0	0	0	0	0	0	0	0	0	0	0
cctatcatcttctatcgcccatggaggagcttctgtagacctagccatttttagcttgcacctagctggaatttcatctattttaggggcagtaaattttattactactgtaattaatatgcgttctcatggtattacttttgaccgaatgcccttattcgtatgatcagtagtaattacagctttattgcttttactctcattaccagtattagccggagctattacaatattattaacagatcgaaatttaaatacttcttttttcgatcctgctggagggggtgaccctattttataccaacacctgttt	1	GBMIN18485-13	Arthropoda	Insecta	Diptera	Sciomyzidae	Sciomyzinae	Pherbellia	Pherbellia annulipes	OTU699	699	0	0	0	0	1	1	0	1	0	0	0	0	1	0	0	0	0	0	0	0	0	0	0		0	0	0	0	0	0	1	0	0	0	0	0	0	0
tctttcattaaatataagacatgaaggtagatcaattgatttaactattttttctttgcatttagcaggtatatcatcaattataggagcaattaattttattactactattattaatatacgacctaaaataatttcatcagacaaaatatctttatttacttgatcaattaaaattactgctattctattattattggctgtaccagtattagctggtgctatcacaatactattaactgaccgaaatcttaatacatcattttttgacccttctggaggaggtgaccctattttatatcaacatcttttt	0.9968	AED819-12	Arthropoda	Insecta	Hymenoptera	Ichneumonidae	Diplazontinae	Sussaba	Sussaba cognata	OTU701	701	0	0	0	0	0	0	0	0	0	0	0	0	0	0	0	0	1	0	0	0	0	0	0		0	0	0	0	0	0	0	0	0	0	0	0	0	0
actttctaataatttaaatcatgaaggaatatcagtagatttagcaattttttcactccatttagctggaatatcttctattataggagcaattaattttattactacaattataaatataatccctaaaaatttaaaattagatcaattaactttatttacatgatcaattataattactacaattcttttattactagctgttccagtactggcaggagcaatcaccatattattaactgaccgaaatttaaatacatctttttttgatccttcaggaggaggtgatccaattttatatcaacatttattt	1	GMGRI690-13	Arthropoda	Insecta	Hymenoptera	Ichneumonidae	Cryptinae	Bathythrix	Bathythrix thomsoni	OTU702	702	0	0	0	1	0	0	0	0	0	0	0	0	0	0	0	0	0	0	0	0	0	0	0		0	0	0	0	0	0	0	0	0	0	0	1	0	0
cttatcatcaaataccttccatagtggcccctctattgacctaactatcttttctctccatattgctggtatatcctcaattataggagcaatcaattttatttcaacaattataaatatacataactccaatatttccttggataaaattcccttattagtatgatccattcttattacagccattctccttcttctatccctacctgttctagcaggagctattacaatactattaacagaccgaaatcttaatacttcatttttcgacccttcgggaggaggagatcctattttatatcaacatttattt	1	GMGRA1808-13	Arthropoda	Insecta	Hymenoptera	Formicidae	Formicinae	Camponotus	Camponotus herculeanus	OTU703	703	0	0	0	0	0	0	0	0	0	0	0	0	0	0	0	0	0	0	0	0	1	0	0		0	0	0	0	0	0	0	0	0	0	0	0	0	0
tttatcttctaatttaggacatataggtatatctgttgattttgctattttttctttacatattgcagggatttcttcaattataggagctattaattttattgtaactattttaaatataaaaaatattatattaaaaatagatcaaatttctttatttccttgatcaattttaattacagcaattttattattattatcattacctgttttagctagagctattacgatattattgactgatcgtaatttaaatacttcattttttgatccaataggtgggggtgatccaattttataccaacatttattt	0.9968	FBACA057-10	Arthropoda	Insecta	Hymenoptera	Crabronidae	NA	Crossocerus	Crossocerus styrius	OTU704	704	0	0	0	0	0	0	0	0	0	0	0	1	0	0	0	0	0	0	0	0	0	0	0		0	0	0	0	0	0	0	0	0	0	0	0	0	0
tctatcctctggaattgcacatgctggagcatctgtagatttagctattttttctctacatttagcaggaatttcttctattttaggagctgtaaattttattactactgtaattaatatacgttctgaaggcattacttttgatcggatacctttatttgtctgatcagttgttattaccgcaattttacttttattatctttacctgttttagcaggagcaattactatattattaacagatcgaaatttaaatacttctttttttgatcctgccggagggggagaccccattttataccaacatttattt	1	CHOSF167-11	Arthropoda	Insecta	Diptera	Chironomidae	Orthocladiinae	Gymnometriocnemus	Gymnometriocnemus pallidus	OTU706	706	0	0	0	0	0	0	0	0	0	0	0	0	0	0	0	0	0	1	0	0	0	1	1		0	0	0	0	0	1	0	0	0	0	0	0	0	0
ttatccttaaatttaaatcatgaaggtttatctatagatttaacaattttttctttacatttagctggtatatcatctattataggagcaattaattttattacaacaattttaacaatatatccaacaaattataaattaaatcaattatcattatttacttgatcaattttaattactacaattcttttattattagctgtacctgtactagcaggggctattacaatacttttaactgatcgaaatttaaatacatcattttttgatccttcaggtggtggtgatcctatcttattccaacatttattt	1	GMGMJ642-14	Arthropoda	Insecta	Hymenoptera	Ichneumonidae	Ichneumoninae	Misetus	Misetus oculatus	OTU707	707	0	0	0	0	0	0	0	0	0	0	1	0	1	1	1	0	0	0	0	0	0	0	0		0	0	0	0	0	1	0	0	0	0	0	0	0	0
actttcatcaaatattaaccacgaaggtatatcagtagatatagcaattttctccttacatatagcaggaatatcttcaattataggagcaattaattttattacaacaattttaattataaaaaatataaaaaaaaaatttgaacaactaactttatttacttgatcaattaaaattaccacaattttattattattggcagttccagtcttagcaggagcaattacaatacttttatctgaccgtaatttaaacacttcattttttgatccatcaggaggtggagacccaattttataccaacacttattt	1	GMGMM888-14	Arthropoda	Insecta	Hymenoptera	Ichneumonidae	NA	NA	NA	OTU708	708	0	0	0	0	0	0	0	0	0	0	0	0	0	0	0	0	0	0	0	0	0	0	0		0	0	0	0	0	0	0	0	0	0	0	0	0	0
tctttcatctaatattgctcacggaggaagatcagttgatttagctattttctctttacacttagccggaatttcttcaattttaggggcaattaattttattacaacaattattaatatacgaatcaatggcctatcttttgatcaaataccactatttgtttgatctgttggaattacagccttacttcttttactatctctgccggtattagcaggagctattactatattactaactgatcgaaacttaaacacttctttttttgacccagcaggagggggagacccaatcctataccaacacttattt	0.9935	CGUKD760-09	Arthropoda	Insecta	Lepidoptera	Crambidae	Crambinae	NA	Catoptria pinella	OTU709	709	0	0	0	0	0	0	0	0	0	0	0	0	0	0	0	0	0	0	0	0	0	0	0		0	0	0	0	0	0	0	0	0	0	0	0	0	0
attatcattaaatatcaatcatgaaggaatatctgtagatttatcaattttttctttacacttagctggtatatcttcaattataggagctattaactttattactacaatttttaatatacgtcctaattcaatcaaattagataaaatttctttatttacatgatctattaaaattactactattttacttttattagcagttcctgtattagcaggagctattacaatactattaactgatcgaaacttaaatacatcattttttgatccagcaggagggggagatcctattctttatcaacatttattt	1	GMGRD1916-13	Arthropoda	Insecta	Hymenoptera	Ichneumonidae	Orthocentrinae	Stenomacrus	Stenomacrus celer	OTU710	710	0	0	0	0	0	0	0	0	0	0	0	0	0	0	0	0	0	0	0	0	0	0	0		0	0	0	0	0	0	0	0	0	0	0	0	0	0
actatcatctaatatcgcccatagaggagcctcagttgatttagcaatctttagccttcatttagcaggaatctcctctattctaggtgctgtaaactttatctcaacgattattaacataaaatcagcaagaataacatatgaacaaatacccttatttgtatgagctgtaggaatcactgccctactattacttctatctttacctgtattagcaggtgctattacaatattattaaccgaccgtaatctaaatacatcattttttgatcccacgggaggtggagatccaattctatatcagcatttattt	1	PSFOR638-13	Arthropoda	Insecta	Coleoptera	Lycidae	Dictyopterinae	Benibotarus	Benibotarus alternatus	OTU711	711	0	0	0	0	1	0	0	0	0	0	0	0	0	0	0	0	0	0	0	0	1	0	0		0	0	0	0	0	0	0	0	0	0	0	0	0	0
actagcctctaatattgctcatagaggtgcttcagttgatttagcaattttttctcttcatttagctggtatttcatcaattttaggagcagttaattttattacaactattattaatatacgatcatcaggaatcacttttgaccgaataccattatttgtttgatcagtaggaatcacagctcttcttttacttttatctctaccagtattagctggtgcgattactatattattaacagatcgaaacttcaatacttcattttttgatcctgctggaggaggagaccctattttataccaacatttattt	1	GBMWB008-15	Arthropoda	Insecta	Diptera	NA	NA	NA	NA	OTU712	712	0	0	0	0	0	0	0	0	0	0	0	0	0	0	0	0	0	0	0	0	0	0	0		0	0	0	1	0	0	0	0	0	0	0	1	0	0
tttatcattaaatttaaatcatgaaggaaattcagtagatatagcaattttttcacttcatatagccggaatatcatcaattataggagcaattaattttattacaactattttaaatataaaaattttaggatcttcattagaacaaataactttattctcatgatcaattcaaattacagctattcttctattattagctgttccagttctagctggagcaattactatattattaactgaccgaaatttaaatacatctttttttgatccttccggaggaggagatccaattttatatcaacatttattt	1	GMGRE3116-13	Arthropoda	Insecta	Hymenoptera	Ichneumonidae	Banchinae	Lissonota	Lissonota buccator	OTU713	713	0	0	0	0	0	0	0	0	0	0	0	0	0	0	0	0	0	0	1	0	0	1	0		0	0	0	0	0	0	1	0	0	0	0	0	0	0
attatctttaaatttaaatcatgaaggtatatctgtagatttagctattttttctcttcatatagcaggaatatcatcaattataggagcaattaattttattactactattataaatatacgacctaatataatcaatcttgaaaaaatatccttatttacttgatcaattaaaattactgcaattttattattattagctgtcccagttttagctggagctattactatattattaactgatcgtaatttaaatacttcattttttgatccatcaggaggaggagatccaattctttatcaacatctattt	1	FBICA117-11	Arthropoda	Insecta	Hymenoptera	NA	NA	NA	NA	OTU715	715	0	0	0	0	0	0	0	0	0	0	0	0	0	0	0	0	1	0	0	0	1	0	0		0	0	0	0	0	0	0	0	0	0	0	0	0	0
tctatcaagtaatttagcccatgcaggaagatcagttgatatctctattttctcacttcatttagctggaatttcttctattttaggagctatcaattttatctctacaactttaaatatacgaaataatttaataactcttgatcgaattcccctatttgtttgatctgtagctattactgctctcctcctacttttatctctcccagttttagctggagctattacaatacttcttactgaccgaaatttaaatacttcatttttcgatccttctggcggaggagatccaattttataccaacatttattt	0.9935	DRCGT048-09	Arthropoda	Insecta	Trichoptera	Limnephilidae	Limnephilinae	Rhadicoleptus	Rhadicoleptus alpestris	OTU716	716	0	0	0	0	0	0	0	0	0	0	0	0	0	0	0	0	0	0	0	0	0	0	0		0	0	0	0	0	0	0	0	0	0	0	0	0	0
cttatctaacgcaattgcacacgctggagcatcagttgacctagctattttttctcttcatttagcaggtatttcatcaattttaggagctgtaaattttattacaacaattattaatatacgagcaccaggtatctcttttgaccgaatacctcttttcgtttgatctgtcctaattacagcaattttattacttttatcccttccagtcctagcaggagcaatcaccatacttttaacagatcgcaacttaaatacctctttctttgaccccgcaggaggaggtgatcctatcctataccaacacttattt	1	GMGRD765-13	Arthropoda	Insecta	Diptera	Mycetophilidae	Gnoristinae	Synapha	Synapha vitripennis	OTU717	717	1	0	0	1	0	0	1	0	0	0	0	0	1	0	0	0	0	0	0	0	1	0	0		1	1	1	0	0	1	0	1	0	0	0	0	0	0
actatcttcaagaattgctcatagaggagcttctgttgatttagcaattttctctcttcatttagcaggtatttcttctattttaggtgctgtaaattttattacaactattattaatatacgatcgtcaggaattacatttgatcgaataccattatttgtttgatcagtaggaattacagccttattattacttttatctcttcctgttttagcaggtgctattacaatattactaacagatcgaaattttaatacttctttttttgaccctgcaggtggaggagaccctattttataccaacatttattc	0.987	CNPKI971-14	Arthropoda	Insecta	Diptera	Phoridae	Metopininae	Megaselia	NA	OTU718	718	0	0	0	0	0	0	0	0	0	0	0	0	0	0	0	0	0	0	0	0	0	0	0		0	0	0	0	0	0	0	0	0	0	0	0	0	0
tctatcatctaatattgctcatgctggagcatcagttgatttagcaattttttctctacatttagcagggatttcttcaattttaggagcagcaaatttcattactacagttattaatatgcgatcatccgggattacttttgaccgaatacctttatttgtttgatcagtagtaattactgctattttattacttttatctttacctgttttagctggagctattactatacttctaacagaccgaaatttaaatacatctttttttgatcccgcaggaggaggtgaccctattttatatcaacatttattt	1	FINTI109-11	Arthropoda	Insecta	Diptera	Limoniidae	Limnophilinae	Epiphragma	Epiphragma ocellare	OTU720	720	0	0	0	0	0	0	0	0	0	1	1	0	0	0	0	0	0	0	0	0	0	0	0		0	0	0	0	0	0	0	0	0	0	0	0	0	0
attatcaagtattaatacccactcaggcccctccgttgatttaacaatcttttcacttcacattgcaggggttagatcaattataggagcaattaactttatttccactatcattaacatacggtcaaaaaatattacattagaaaaactccctctgttttgttgatcagtattaattactgcaattcttctacttttatccctaccagttttagcaggagccatcactatactattaacagaccgcaacctcaatacatctttttttgaccccaccggtggaggagaccccatcctttaccaacaccttttt	1	GENHP212-11	Arthropoda	Insecta	Hemiptera	Delphacidae	Delphacinae	NA	NA	OTU723	723	0	0	0	0	0	0	0	0	0	0	0	0	0	0	0	0	0	0	0	0	0	1	0		0	0	0	0	0	0	0	0	0	0	0	0	0	0
attgtcatcaactttatctcattcaggagcttcagttgatttatctattttttcattacatttagcaggtatttcttctattttaggagcagtaaattttatttctacagttattaatatacgaactccaggcatatctttcgataaaatacctttatttgtttgatcagtattaattactgcaattttattacttttatcattaccagttttagcaggagctattacaatattattaacagatcgaaatttaaatacttccttttttgatcctgctggaggaggagatccaattttatatcaacatttattt	0.9968	GMGRF1168-13	Arthropoda	Insecta	Diptera	Sciaridae	NA	Sciara	Sciara hebes	OTU724	724	0	0	0	0	0	0	0	0	0	0	0	1	0	0	0	0	0	0	0	0	0	0	0		0	0	0	0	0	0	0	0	0	0	0	0	0	0
tttatcaagaaatattgctcatggaggtgcctcagttgatttagcaattttttcattacatttatccggtatatcatcaattttaggggctgtaaattttattacaacagttattaatatacgctcaacaggaattacttatgatcgtatacctttattcgtttgatctgttgctattacagcattattacttcttctttcattaccagttctagccggagcaattacaatattattaactgaccgaaatttaaatacatcattttttgatccagcaggaggaggagacccaattttataccaacatctattc	1	BEEEE372-16	Arthropoda	Insecta	Diptera	Syrphidae	Eristalinae	Eristalis	Eristalis pertinax	OTU725	725	0	0	0	0	0	0	0	0	0	0	0	0	0	0	0	0	0	0	0	0	0	0	0		0	0	0	0	0	0	0	0	0	0	0	0	0	0
tctttcaacaactatttctcattctggagcttctgtagatttagcaattttctcccttcatttagcaggaatttcatcaattttaggagcagttaattttattacaactattattaatatacgatctccaggaataaattttgatataatacctttatttgtatgatctgttttaattactgctattttacttcttttatctttacctgtattagcaggagcaatcacaatattattaacagatcgaaatttaaatacttcattttttgaccctgcgggaggaggagacccaattttataccaacatttattt	0.9886	AMTPD692-15	Arthropoda	Insecta	Diptera	NA	NA	NA	NA	OTU726	726	0	0	0	0	0	0	0	0	0	0	0	0	0	0	0	0	0	0	0	0	0	0	0		0	0	0	0	0	0	0	0	0	0	0	0	0	0
tttatcttctaatttaagtcatatagggatatctgttgatatagctattttttctttacatattgcaggagtttcttcaattataggggctattaattttattgtaactatttataatataaaaaatataatattaaaaatggatcaaatttctttatttccttgatcaattttaattactgctattttattattattatctttacctgttttagctagagcaatcactatattattaacagatcgaaatttaaatacaacattttttgatccaagtggggggggagatcctattttatatcaacatttattt	1	BARSM821-17	Arthropoda	Insecta	Hymenoptera	Crabronidae	NA	Rhopalum	Rhopalum clavipes	OTU727	727	0	0	0	0	0	0	0	0	0	0	0	1	0	0	0	0	0	0	0	0	0	0	1		0	1	0	0	0	0	0	0	0	0	0	0	0	0
tttatcatctacaatttctcattcaggaagatcagtagatttagctattttttctttacatttagcaggtatttcttctattttaggagctgtaaattttattactactattattaatatacgatctcctggaataaatatagatataatacctttatttgtatgatctgtttttattacagcaattttattacttttatcattaccagtattagccggagccattactatgttattaacagaccgaaatttaaatacctctttttttgatcctgcgggaggtggagaccctattctataccaacatttattt	1	AMTPD558-15	Arthropoda	Insecta	Diptera	NA	NA	NA	NA	OTU728	728	0	0	0	0	0	1	0	0	0	1	0	0	0	0	0	0	0	0	0	0	0	0	0		0	0	0	0	0	0	0	0	0	0	0	0	0	0
tttatcttctggaattgcacatggaggagcttctgtagacttagcaatcttctccctacacctagcaggaatttcttctattttaggagcagtaaattttatcactactgtaattaatatacgatctacaggtatcacttttgaccgaatacctttatttgtttgatctgttgtaatcactgctcttttattacttttatctttaccggttcttgcaggagctattacaatactattaacagatcgaaatttaaacacatctttttttgatcccgcaggaggaggtgaccctattttatatcaacacttattt	1	GMGMG179-14	Arthropoda	Insecta	Diptera	Heleomyzidae	Suilliinae	Suillia	Suillia ustulata	OTU729	729	0	0	0	0	0	0	0	0	0	0	0	0	0	0	0	0	0	0	0	0	0	0	0		1	0	0	1	0	0	0	0	0	0	0	0	0	0
tctttcagcaagaattgctcatggtggggcctctgtagatttagctattttttctcttcacttagctggtatatcatcaattttaggagcagtaaattttattacaactgtaattaatatacgatctaatggaatttcatatgatcgaatacctttatttgtatgatcagtagttattacagctttattacttcttttatctttacctgtattagcaggagctattactatacttttaactgatcgaaatttaaatacttcattttttgaccctgcaggtggaggagatccaattttataccaacatttattt	1	NORSY005-12	Arthropoda	Insecta	Diptera	Syrphidae	Syrphinae	Dasysyrphus	NA	OTU730	730	1	0	0	0	0	0	0	0	0	0	0	0	0	0	0	0	0	0	0	0	0	0	0		0	0	0	0	0	0	0	0	1	1	0	0	0	0
attatctttaaatattaatcatgaaggaagatctgttgatatagttattttttctttacatttaacaggcatatcatcaattttaggagcaattaattttattactactattatatttatacgaacaataaatattacactaattcaattaactcttttcccatgatcaattataattactgcaactttacttttattagcaattcctgtattagccagagctattactatattattaactgatcgaaatttaaatacctccttttttgatccctcaggaggaggagatccaattttatatcaacacttattt	0.9968	GMGMI1412-14	Arthropoda	Insecta	Hymenoptera	Ichneumonidae	Cryptinae	Aptesis	Aptesis nigricollis	OTU732	732	0	0	0	0	0	0	0	0	0	0	0	0	0	0	0	0	0	0	0	0	0	0	0		0	0	0	0	0	0	0	0	0	0	0	1	0	0
actttcttctggtattgcccatggaggtgcttcagtagatcttgctattttttctttacatttagctggaatctcatcaattttaggagctattaattttattacaacagtaatcaatatacgatcaaccggaatcacttttgatcgaatacctttatttgtatgatcagtagtaattacagctattttattattactatctttacctgtcttagcaggagctattaccatacttttaactgatcgaaatcttaatacatctttctttgatcctgctggaggaggagatcctattttatatcaacacctattt	0.9968	GBMWB908-15	Arthropoda	Insecta	Diptera	NA	NA	NA	NA	OTU733	733	0	0	0	0	0	0	0	0	0	0	0	0	0	0	0	0	0	0	0	0	0	0	0		0	0	0	0	0	0	0	0	0	0	0	0	0	0
gctttcatctaatattgcccatagaggaagttctgttgacctagctattttttcattacatttagctggaatttcatcaattttaggagctgttaattttattacaactattattaatatacgacctaataatatatcaatagatcaaatacccttatttgtttgagctgttggaattacagcacttttactacttctttctttaccagtattagctggtgcaattactatattactaacagatcgaaatcttaatacatcattttttgaccctgctggaggtggagatcctattctttatcaacatttattt	1	FBLMS320-09	Arthropoda	Insecta	Lepidoptera	Tortricidae	Olethreutinae	Epinotia	Epinotia nigricana	OTU734	734	0	0	0	0	0	0	0	0	0	0	0	0	0	0	0	0	0	0	0	0	0	0	0		0	0	0	0	0	0	0	0	0	0	1	0	0	0
tctggcagccaatattgcccacagaggctcttctgttgatttagcaatttttagattacatctagcaggagtatcttctattcttggagcagtaaattttattactacagtaattaatatacgaccccagggaataactcttgatcgaatacctttatttgtttgagcagtagtaattactgctattttacttttactatctctcccagttttagcaggagctattactatgctacttacagatcgaaatttaaatacatcattttttgatcctgccggaggaggagaccctattctctatcaacatctgttt	0.9773	FBCOB815-10	Arthropoda	Insecta	Coleoptera	Scraptiidae	Anaspidinae	Anaspis	Anaspis ruficollis	OTU735	735	0	0	0	0	0	0	0	0	0	0	0	0	0	0	0	0	0	0	0	0	0	0	0		0	0	0	0	0	0	0	0	0	0	0	0	0	0
cttatcttctaatattgctcatggaggagcttctgtagatttagctattttctctttacatttagccggaatttcttctattttaggagctgtaaattttattactactgtaattaatatacgatcaacaggaattacatttgatcgaataccattatttgtttgatctgtagctattacagctttattactattattatccttaccagtattagctggagctattacaatattattaacagatcgaaatttaaatacttcattttttgaccctgctggaggaggagatcctattctttaccaacatttattt	1	GMGMA844-14	Arthropoda	Insecta	Diptera	Muscidae	Coenosiinae	Coenosia	Coenosia albicornis	OTU736	736	0	0	0	0	0	0	0	0	0	0	0	0	1	0	0	0	1	0	0	0	0	0	0		0	0	0	0	0	0	0	0	0	0	0	0	0	0
ttatcaaataatctttaccatagaggaccatcagtcgatttagctatcttttcattacatttagcagggatatcatcaattataggagctattaattttatttctacaattattaatatacgaccaataggattaaatttagaccaaatatctttatttaattgagctgtaattattacagcaatcttattattattatcccttcctgttttagcaggagctattactatattattaacagaccgaaacttaaatacaacattttttgatccagctggtggtggagacccaatcttataccaacacttattt	0.9935	BASYM832-11	Arthropoda	Insecta	Hymenoptera	Cephidae	Cephinae	Cephus	Cephus nigrinus	OTU737	737	0	0	0	0	0	0	0	0	0	0	0	0	1	0	0	0	0	0	0	0	1	0	0		1	0	0	0	0	0	0	0	0	0	0	0	0	0
tctttcagcaagaattgctcatggtggtgcatcagttgatttagcaattttctctcttcacttagcaggaatatcttctattttaggggcagtaaattttattactacagttattaatatacgatcaactggaattacttatgatcgtatacctttatttgtatgatctgttgtaattacagctttattacttcttttatctttaccagttttagcaggagcaattactatacttcttactgatcgaaatttaaatacatcattttttgacccagcaggaggaggtgatccaattttatatcaacacttattt	1	BBDEE668-10	Arthropoda	Insecta	Diptera	Syrphidae	Eristalinae	Xylota	Xylota segnis	OTU738	738	0	0	0	0	0	0	0	0	0	0	0	0	0	0	0	0	1	0	1	0	0	0	0		0	0	0	0	0	0	0	0	0	0	0	0	0	0
tttcttctaatataggtcatactggaatatcagtagattttgccatcttttctcttcatattgcaggaatttcatcaatcataggggcaattaattttattgtaactattataaatataaaaaatgctatattaaaaataaatcaaatttctctattcccttgatcaattctaattactgcaatccttcttctcttatctttaccagtattagctggtgccattacaatacttctaactgatcgaaatctaaatacatcattttttgatcctataggaggaggagacccaattttatatcaacacttattt	1	BCHYM1330-13	Arthropoda	Insecta	Hymenoptera	Crabronidae	NA	Ectemnius	Ectemnius ruficornis	OTU740	740	0	0	0	0	0	0	0	0	0	0	0	0	0	0	0	0	0	0	0	0	0	0	0		0	0	0	0	0	0	0	0	0	0	0	0	0	0
tttatcttctagaattgctcatagaggttcttctgttgatttagcaattttttctcttcatcttgccggaatttcatcaattttaggggctattaattttattacaactattattaatatacgagctaatggaattagtatagattgtatacctttatttgtctgatctgtattaattacagcaattttactattattatctcttccagtcctagctggggcaattacaatactattaacagatcgaaattttaacacatcattttttgaccctagaggagggggagacccaattctttatcaacatttattt	1	GBMWN450-15	Arthropoda	Insecta	Diptera	NA	NA	NA	NA	OTU741	741	0	0	0	0	0	0	0	0	0	0	0	0	0	0	0	0	0	0	0	0	0	0	0		0	0	0	0	0	0	0	0	0	0	0	0	0	0
tttatctaataatatttctcatgcaggatcttctgttgatataactattttttctttacatttagcaggaatctcatcaattttaggggccattaatttcatttctacagcttttaacatacgaattaaaagaataaaatatgaacaaatacctttatttatttgagcagtttcattaacagcattattattattattatctcttccagtattagcaggagctattactatattattaacagatcgaaatttaaatacatcattttttgatccttcaggaggaggagacccaattttatatcaacatttattt	1	BASYM1128-11	Arthropoda	Insecta	Hymenoptera	Tenthredinidae	Selandriinae	Aneugmenus	Aneugmenus coronatus	OTU742	742	0	0	0	0	0	0	0	0	0	0	0	0	0	0	0	0	0	0	0	0	0	0	0		0	0	0	0	0	0	0	0	0	0	0	0	0	0
cttgtcttctaatattgcccatggaggaagttcagtggatttagctattttttcccttcatttagctggaatctcttctattttaggggcaattaattttattactacaattattaatatacgattaaataacatatttttcgaccaacttccattatttgtttgatctgtgggaatcacagcatttttacttttattgtcattaccagtccttgctggagcaattaccatattactaacagaccgtaacttaaatacatccttttttgatcctgccgggggaggtgacccaattctttaccaacatttattt	1	PHLAC469-10	Arthropoda	Insecta	Lepidoptera	Geometridae	Larentiinae	Pasiphila	Pasiphila debiliata	OTU744	744	0	0	0	0	0	0	0	0	0	0	0	0	0	0	0	0	0	1	1	0	0	0	0		0	0	0	0	0	0	0	0	0	0	0	0	0	0
attatcttcaattacataccattcatctatttctgtagattgcactatcttttcattacacattgctggaatctcatccattataggagctattaattttattgtttcaattatattaataaaaaatatttcaatcaattatgatcaaattccattattcccatgatcagtaaaaattacagctatccttttacttttatctttacccgtattagccggagctattactatattattaacagatcgaaacttaaacacttcattttttgacccctcagggggaggagacccaattctttaccaacatttattt	1	BEEEE273-16	Arthropoda	Insecta	Hymenoptera	Halictidae	Halictinae	Lasioglossum	Lasioglossum morio	OTU745	745	0	0	0	0	0	1	0	0	0	0	0	0	0	0	0	0	0	0	0	0	0	0	0		0	0	0	0	0	0	0	0	0	0	0	0	0	0
ctttcagctaatattgctcatagtggagcttcagtagatctagccattttttctcttcatcttgcaggtatatcatctattttaggagctgtaaattttattactacaattattaatatacgatcaacaggaatttcttatgatcgaatacctttatttgtttgatctgtcataattacagcactattacttcttttatctttacctgtattagcaggagctattaccatattattaacagaccgaaatttaaatacttctttttttgatccagcaggaggaggggatccaattttatatcaacatttattt	0.996	BEEEE361-16	Arthropoda	Insecta	Diptera	Syrphidae	Eristalinae	Cheilosia	NA	OTU747	747	0	0	0	0	1	0	0	0	0	0	0	0	0	0	0	0	0	0	0	0	1	0	0		0	1	0	0	0	0	0	0	0	0	0	0	0	0
cttatcttctaatattgctcatagaggagcttcagtagatttagcaattttttctttacatttagctggaatttcatctattttaggagccgtgaatttcattacaactgtaattaatatacgttctacaggtattacatttgatcgaatacctttatttgtttgatcagtagtaattacagctttacttcttcttttatctttaccagtattagctggagcaattactatattattaacagatcgaaatttaaatacttcattttttgatcctgctggaggaggagatccaattctttaccaacatttattt	1	CDFD016-12	Arthropoda	Insecta	Diptera	Muscidae	Azeliinae	Muscina	Muscina levida	OTU750	750	0	0	0	0	0	0	0	0	0	0	0	0	0	0	0	0	0	0	0	0	0	0	0		0	0	0	0	0	0	0	0	0	0	1	0	0	0
actttctgctagtattgctcatgctggagcatctgtagatttagctatctttagtttacatttagctggtatctcttcgattttaggagcagtaaattttattactacagtaattaatatacgtttaagttatataacacttgatcgtatacctttatttgtttgatctgtagtaattacagctttattattactattatctttacctgtattagcaggagctattactatattattaacagatcgtaatttaaatacttcattttttgatcctgctggaggtggagatcctattttataccaacacttattt	0.9903	FBNE140-13	Arthropoda	Insecta	Neuroptera	Chrysopidae	Nothochrysinae	Nothochrysa	Nothochrysa capitata	OTU751	751	0	0	0	0	0	0	0	0	0	0	0	0	0	0	0	0	0	0	0	0	0	0	0		0	0	0	0	0	0	0	0	0	0	0	0	0	0
tttatcttctaatattgcccatagaagagcttctgtagatttagctattttttcccttcacttagctggaatctcttctattataggagctgtaaatttcattactactgtaattaatatacgatcaacaggaatttcttatgatcgaatacctttatttgtttgatcagttgtaattacagcattattattattattatctttacctgttttagctggagctattactatattattaacagatcgaaacttaaatacatcattctttgaccctgcaggaggaggagatcctattttgtaccaacatttattt	1	GMGMB737-14	Arthropoda	Insecta	Diptera	Muscidae	Mydaeinae	Mydaea	NA	OTU752	752	0	0	0	0	0	0	0	0	0	0	0	0	0	0	0	0	0	0	0	0	0	0	0		0	0	0	0	0	0	0	0	0	0	0	1	0	0
actttcatctattattgctcatagaggagcttctgttgatttggcaattttttctttacatttagcaggaatttcctctattttaggagcagtaaattttattacaacagtaattaatatacgatctacaggaattacctttgatcgaataccattatttgtatgatcagtagcaatcacagctttattacttcttttatctttacctgtactagcaggagcaattacaatattattaacagatcgaaatttaaatacttctttttttgaccctgcaggaggaggagaccccgtattatatcaacatttattt	0.9806	GMGSK170-12	Arthropoda	Insecta	Diptera	Muscidae	Phaoniinae	Phaonia	NA	OTU754	754	0	0	0	0	0	0	0	0	1	0	0	0	0	0	0	0	0	0	0	0	0	0	0		0	0	0	0	1	0	0	0	0	0	0	0	0	0
attatcttctaatattgctcatagaggtgcttctgttgatttaacaattttttctttacatttagctggaatttcatctattttaggagctgtaaattttatcacgacagtaattaatatacgatctgtaggtattacttttgatcgaatacctttatttgtgtgatcagttgtaattacagctttacttcttttattatctttaccagtattagccggagctattacaatattattaacagatcgaaatttaaatacttcattttttgaccccgcaggaggaggggatcctattttataccaacatttattt	1	TACFI609-12	Arthropoda	Insecta	Diptera	Tachinidae	Tachininae	Synactia	Synactia parvula	OTU756	756	0	0	0	0	0	0	0	0	0	0	0	0	0	0	1	1	0	0	0	0	0	0	0		0	0	0	0	0	0	0	0	0	0	0	0	0	0
tctttcatctaatataggacacacaggaatatcagttgattttgccattttttcccttcatattgctggaatctcttccattataggagcaatcaattttattgtaaccattataaatataaaaaattcaatacttaaaataaatcaaatatctttatttccatgatctattctaattactgctatccttcttttactttcattacctgtactagcaggagctattactatactattaactgatcgaaatttaaatacatcattttttgatcctataggtggaggagatccaattttataccaacatttattt	1	BCHYM8956-15	Arthropoda	Insecta	Hymenoptera	Crabronidae	NA	Ectemnius	Ectemnius cavifrons	OTU758	758	0	1	0	0	0	1	0	0	0	0	0	0	0	0	0	0	0	0	0	0	0	0	0		0	0	0	0	0	0	0	0	0	0	0	0	0	0
tatcaaatagaatatcccatgcaggagcatcagtagacttaacaattttttctcttcatttagcaggtatttcttctattttaggagcaattaattttatttcaacaataattaatatacgaattaaaggaataaaatttgaacgtatacctttatttatttgagctgtatctttaacagctttacttttacttttatctttaccagtattagctggagcaattactatattattaactgatcgaaatttaaatacatcattttttgatccctcaggtggaggagatcctattctttatcaacatttattt	1	BASYM787-11	Arthropoda	Insecta	Hymenoptera	Tenthredinidae	Tenthredininae	Pachyprotasis	Pachyprotasis rapae	OTU759	759	0	0	0	0	1	0	0	0	0	0	0	0	0	0	0	0	0	0	0	0	1	1	0		1	1	0	0	0	1	0	0	0	0	0	0	0	0
attatcattaaatttaaatcatgaaggaatatctattgatatagcaattttttctttacatttagctgggatatcctcaattataggagctattaatttcatttctactattttaaatatatttcctattataataaaatttgaacaattaactcttttttcttgatcaatcttagttactacaattttacttttacttgcagtcccagttttagcgggagcaatcacaatattattaactgatcgaaacttaaatacatcattttttgacccctcaggaggaggggacccaattttataccaacacttattt	0.9806	GBCHA334-13	Arthropoda	Insecta	Hymenoptera	NA	NA	NA	NA	OTU760	760	0	1	0	0	0	0	0	0	0	0	0	0	0	0	0	0	0	0	0	0	0	0	0		0	0	0	0	0	0	0	0	0	0	1	0	0	0
tttatcttctaacattgctcatggaggaagatctgtagacttagctattttttcccttcacttagctggaatttcttcaattttaggagctattaattttattacaactattattaatatacgattaaataatatattttttgatcaattacctttatttgtctgagctgtaggaattacagcatttttattattactttctttaccagttttagctggagctattactatattattaacagaccgaaatttaaatacatcattttttgatcctgctggaggaggagaccccattctttatcaacatttattt	1	CGUKA158-09	Arthropoda	Insecta	Lepidoptera	Geometridae	Larentiinae	Xanthorhoe	NA	OTU761	761	0	0	0	0	0	0	0	0	0	0	0	0	0	0	0	0	0	0	0	0	1	0	0		0	0	0	0	0	0	0	0	0	0	0	0	0	0
tttatcagcaggaattgctcatgctggagcttccgtagacctagcaattttctccttacatcttgctggagcttcctcaattctaggagcagttaattttattactacaactattaatatacgagccccagggatatctttagatcaaacccccttatttgtatgggctgtagctattacagcccttttacttcttttatcccttcctgttcttgctggagcaattactatactattaaccgatcgtaatctaaatacctcattttttgacccagcaggagggggagatcctattctttaccaacacctattc	1	FBORT030-09	Arthropoda	Insecta	Orthoptera	Tettigoniidae	Tettigoniinae	Pholidoptera	Pholidoptera griseoaptera	OTU762	762	0	0	1	1	0	1	1	1	0	0	0	0	0	0	0	0	0	0	0	0	0	0	0		0	0	0	0	0	0	0	0	0	0	0	0	0	0
tctatcctcaggaatcgcccatgggggagcttcagttgatttagcaattttttcactacatctagcaggtatttcttctattttaggagccgtaaattttattaccacagtaattaatatacgaacacctggaatttcatttgaccgaatacctttatttgtatgatcagtggcaatcacagcaattttattattactttctctaccagtattagcaggagctattacaatactattaacagatcgaaatttaaacacttcattttttgaccctgcagggggaggtgacccaatcttatatcaacacttattt	1	GMGRF4901-13	Arthropoda	Insecta	Diptera	Empididae	Empidinae	Hilara	Hilara litorea	OTU763	763	0	0	0	0	0	0	0	0	0	0	0	0	0	0	0	0	0	0	0	0	0	0	0		0	0	0	0	0	0	0	0	0	0	0	1	0	0
tctatcatcaaatctaaatcatgaaggtttatcagtagatatagctatcttttcattacatttagccggaatatcctctattataggagccattaattttattacaactattcttaatataaaaattaataaaacttcaatggaacaaatatctttatttacatgatcaattaaaattacaacaattttacttttattagctgttccagttttagcaggagctatcactatactattaactgaccgtaatttaaatacatctttttttgacccctcaggaggtggagatccaattctttaccaacatttattt	0.9707	ASQIC239-09	Arthropoda	Insecta	Hymenoptera	Ichneumonidae	Ctenopelmatinae	Euryproctus	Euryproctus nemoralis	OTU764	764	0	0	0	0	0	0	0	0	0	0	0	0	0	0	0	0	0	0	0	0	0	0	0		0	0	0	0	0	0	0	1	0	0	0	0	0	0
tttatcattaaatattaatcatgaaggaatatcagttgatttagcaattttttctttacatttagcaggaatatcatcaattataggagcaattaattttatttcaacaattataaatatacatttaattaatatttcatttgataaattatcattatttatttgatcaattttaattacaactattttactattattagctgttccagtattcgcaggtgcattaactatattattaacagatcgaaatttaaatacttcattttttgacccatcaggaggaggagaccctattctttatcaacacttattt	0.9935	GMGRE1465-13	Arthropoda	Insecta	Hymenoptera	Ichneumonidae	Tersilochinae	Barycnemis	NA	OTU765	765	0	0	0	0	0	0	0	0	0	0	0	0	0	0	0	0	1	0	0	0	1	0	0		1	0	0	0	0	0	0	0	0	0	0	0	0	0
cctttctgctggaattgcccatggaggagcttccgttgatttagctattttttctcttcatttagctggaatatcttcaattttaggagcagtaaattttattactactgtaattaatatacgatcaaatggaattacatatgatcgtatacctttatttgtttgatcagtagcaattacagctttattattacttttatcattgccagtattagcaggagctattacaatacttttaacagatcgaaatttaaatacttcattttttgatcctgctggtggtggagatccaattttataccaacatttattt	1	NORSY146-12	Arthropoda	Insecta	Diptera	Syrphidae	Syrphinae	Chrysotoxum	NA	OTU767	767	0	0	0	0	0	0	0	0	0	0	0	0	0	0	0	0	0	0	0	0	1	0	0		0	0	0	0	0	0	0	0	0	0	0	0	0	0
attatctaataatattgctcattctggatcttcagtagatttaacaattttctctttacacttagcaggaatttcttctattttaggggctattaattttatttctacagtaattaacataaaaattttaggtatatcatttgataaaatacctttatttatttgatcagttaaaattacagcaatcttattattattatcattacctgtactagcaggagctattactatactattaactgatcgtaatttaaatacttcattttttgacccctcaggaggaggagatcctattctttaccaacacttattt	1	BASYM1008-11	Arthropoda	Insecta	Hymenoptera	Argidae	Arginae	Arge	Arge gracilicornis	OTU769	769	0	0	0	0	0	0	0	0	0	0	0	0	0	0	0	0	0	0	0	0	0	0	1		0	0	0	0	1	0	0	0	0	0	0	0	0	0
actatcatcttactctttccatccatcgtcatcagtagatttgacaatcttctctcttcatattgcaggagtttcatcaattataggagcaattaactttattgtcacaattctaaatataaaaaatatttcactaaactatgaccaacttccactattcccatgatcagtatttattaccacaattctactactaatttcattacctgttctagcaggagctatcacaatattactatcagatcgtaatttaaattcatcattcttcgacccaataggagggggagaccctatcctataccaacatctattc	1	FBAPC305-10	Arthropoda	Insecta	Hymenoptera	Andrenidae	Andreninae	Andrena	NA	OTU770	770	0	0	0	0	0	0	0	0	0	0	0	0	0	0	0	0	0	0	0	0	0	0	0		0	0	0	0	0	0	0	0	0	0	0	0	0	0
gttatcaagaacattaggtcatacaggggcatctgttgatttagctattttttctttacatttggctggggttagatctattttaggagcagtaaattttattactactattattaatatacgatccaatggattaacattagaacgaatacctttatttgtatgatctgtatttattacagctgtacttttattactttcactacccgtattagcaggtgctattacaatattattgacagaccgtaatttaaatacatcattttttgatcctgctggtggtggagaccctattttgtatcaacatcttttc	1	FIPSO096-14	Arthropoda	Insecta	Psocodea	NA	NA	NA	NA	OTU771	771	0	0	1	0	0	0	0	0	0	0	1	0	0	0	0	1	0	0	0	0	0	0	0		0	0	0	0	0	0	1	0	0	0	0	1	0	0
tctttcacttaatttaaatcatgaaggtttatcagttgatttatcaatcttttcccttcatttagctggaacgtcatcaattataggagcaattaattttatttccacaattattaatatattccctattaaaataaaatttgaacaattaactttatttacttgatcaattttaattacaacaattttattattactagctgtacctgttctagcaggtgccattaccatattattaactgaccgaaacttaaatacatcattttttgacccttcaggaggtggtgatcctatcttataccaacatttattt	1	ASQIC361-09	Arthropoda	Insecta	Hymenoptera	Ichneumonidae	Ichneumoninae	Diphyus	Diphyus pallitorius	OTU776	776	0	0	0	0	0	0	0	0	0	0	0	0	0	0	0	0	0	0	0	0	0	0	0		0	0	0	0	0	1	0	0	0	0	0	0	0	0
cttatcgagtaacttagctcatataggatcatctgtagatctctcaattttctcacttcacttagcaggagtttcctcaattttaggggctattaattttatcacaacaataataaatatacgatcattaggaatatcatatgatcgtatacctctttttgcatgatcagttcttattacagccatcctcttattactctcacttcctgtcctagcaggagctattacaatattattaacagatcgtaaccttaatacatccttctttgatccagcaggaggaggagacccaattctatatcaacacttattt	0.9902	CZCAD039-10	Arthropoda	Insecta	Trichoptera	Sericostomatidae	NA	Schizopelex	Schizopelex furcifera	OTU777	777	0	0	0	0	0	0	0	0	0	0	0	0	0	0	0	0	0	0	0	0	0	0	0		0	1	0	0	0	0	0	0	0	0	0	0	0	0
tttatctgctaatattgcccatagaggagcttcagtagatttagcaattttctctcttcatttagcaggaatatcttctattttaggagctgtaaattttattacaactgtaattaatatacgatcaaccggaatctcatatgatcgaataccattatttgtttgatccgtagtaattacagctttactacttcttttatctttacccgttttagccggagcaattacaatacttttaactgatcgaaatttaaatacttcattttttgatcctgcaggagggggagaccctattttatatcaacacttattt	1	GBMIN61493-17	Arthropoda	Insecta	Diptera	Syrphidae	Eristalinae	Caliprobola	Caliprobola speciosa	OTU778	778	0	0	0	0	1	0	0	0	0	0	0	0	0	0	0	0	0	0	0	0	0	0	0		0	0	0	0	0	0	0	0	0	0	0	0	0	0
actatcatctaatattgcccatggtggaagatctgttgacttagctattttttcattacatttagcaggtatttcatcaattttaggtgctgtaaattttattacaactattattaacatacgacctaacaatatatctttagaccaaatacctttatttgtttgagctgttggaattacagcacttttattactattatcattaccggtattagcaggtgcaattactatacttttaacagatcgaaatttaaatacatcattttttgaccctgctggaggaggagatcctattctttatcaacatttattc	1	GMGMK812-14	Arthropoda	Insecta	Lepidoptera	Tortricidae	Olethreutinae	Notocelia	Notocelia uddmanniana	OTU779	779	0	0	0	0	0	0	0	0	0	0	0	0	0	0	0	0	0	0	0	0	0	0	0		0	0	0	0	0	0	0	0	0	0	0	0	0	0
tttagccgctaatatctctcacacaggtgcttcagtagatttagctattttttcccttcatttagccgggatttcttcaattttaggtgctgtaaattttattaccactatcattaatatacgatcagtgggaattacatttgatcgaatacctttatttgtttgatctgttttaattacagctattttactattattgtctttaccagttttagcgggagctattactatattattaaccgatcgtaatttaaatacttcattttttgaccctgctggagggggtgaccctgtactctaccaacatttattt	1	GMGRE1307-13	Arthropoda	Insecta	Diptera	Ceratopogonidae	Forcipomyiinae	Forcipomyia	NA	OTU780	780	0	0	0	0	0	0	0	0	0	0	0	0	0	0	0	0	0	0	0	0	0	0	0		0	0	0	0	0	0	0	1	0	0	0	0	0	0
tctttcttcaggaattgctcatgctggtgcttcggtagacttagcaattttttctttacatttagcaggggtttcttctattttaggggctgtaaattttattactacagtaattaatatacgatcagaaggaattacttttgatcgaatacctttatttgtttgatctgttgttattactgcagttttactacttttatctttacctgttttagcaggagctatcactatacttttaacagaccgaaatttaaatacatcattttttgatcctgctggaggaggagatcctattctttaccaacacttattt	1	GMGMF099-14	Arthropoda	Insecta	Diptera	Chironomidae	Orthocladiinae	Gymnometriocnemus	Gymnometriocnemus brumalis	OTU781	781	0	0	0	0	0	0	0	0	0	0	0	0	0	0	0	0	0	0	0	0	1	0	0		0	0	0	0	1	0	0	0	1	0	0	1	1	0
actatctagaactctttcccatagagggggatctgttgatttagccattttttctttacatttagctggcatttcatctattttaggagcagtaaattttattacaactgtaattaacatgcgagcaattggaatttcatttgaccgaatgcctttatttgtgtgatcagttgttattactgctattctattacttctttcattaccagttttagcaggagcaattacaatattattaactgatcgaaacctaaatacatcattttttgaccctataggagggggagaccctattttataccaacatttattt	0.9913	DRYAS16795-15	Arthropoda	Insecta	Diptera	Bibionidae	Bibioninae	Bibio	Bibio nigriventris	OTU782	782	1	0	0	0	0	0	0	0	0	0	0	0	1	0	0	0	0	0	0	0	1	0	0		0	0	0	0	1	0	0	0	0	1	0	0	1	0
cctctcttctacaattgcccatgctggagcttctgttgatttagctattttttcccttcatttagccggaatttcttcaattttaggggctgtcaattttattactacaattattaatatacgatctcctggaataaaatttgatcaaactcctttatttgtatgatccgttttaattacagcaattcttttacttctttcattgcccgttttagccggagctattacaatattattaacagaccgaaatttaaatacctctttctttgatccggcaggagggggagatccaattttatatcaacacctcttt	1	GMGRI638-13	Arthropoda	Insecta	Diptera	Mycetophilidae	Gnoristinae	Palaeodocosia	Palaeodocosia vittata	OTU783	783	0	0	0	0	0	0	0	0	0	0	0	0	0	0	0	0	0	0	0	0	0	0	0		0	0	0	0	0	0	0	0	0	0	0	0	0	0
tttatcaacaaatattgcacatggtggagcttcagttgatttagcaattttttcacttcatttagctggtatatcatctattctaggagcagtaaattttattactacagtaattaatatacgatcaattggaattacttatgatcgaatacctttatttgtatgatcagtagtaattactgctttactattacttttatcattacctgtattagcaggagctattacaatattattaactgatcgaaatataaatacttcattttttgatccagcaggaggaggagacccaattctatatcaacatttattt	1	GBDP1195-06	Arthropoda	Insecta	Diptera	Syrphidae	Eristalinae	Volucella	Volucella inanis	OTU784	784	0	0	0	0	0	0	0	0	0	0	0	0	0	0	0	0	0	0	0	0	0	0	0		0	0	0	0	0	0	0	0	0	0	0	0	0	0
cctttcatccaatattgcccatagagggagttcagtagatctagctattttttcccttcatttagcgggaatttcttctattttaggagcaattaattttattaccactattattaacatacgacttaattctttaatatttgatcaaatacccttatttatttgagcagtaggtattacagctttattacttttattatctttacctgtattagcaggtgctattactatattattaacggaccgaaatttaaatacttcattttttgatcctgctggaggtggagatccaattctttaccaacatttattt	0.9741	FBLMW902-10	Arthropoda	Insecta	Lepidoptera	Elachistidae	Elachistinae	Elachista	Elachista gleichenella	OTU785	785	0	0	0	0	0	0	0	0	0	0	0	0	0	0	0	0	0	0	0	0	0	0	0		0	0	0	0	0	0	0	0	0	0	0	0	0	0
actttcatctaatattgcccatagtggaagatctgtagatctagctattttttcattacatttagccggaatttcatcgattctaggagctgttaattttatcacaactattattaatataaaaccaaataatatgtctctagatcaaatacccctatttgtttgagccgtaggaattacagcacttttattacttttatccctacccgtattagctggtgcaattacaatattattaacagatcgaaatcttaatacatcattttttgaccctgctggtggaggagaccccattctttatcaacatttattt	1	FBLMT603-09	Arthropoda	Insecta	Lepidoptera	Tortricidae	Olethreutinae	Epinotia	Epinotia solandriana	OTU787	787	0	0	0	0	0	0	0	0	0	0	1	0	0	0	0	0	0	0	0	0	0	0	0		0	0	0	0	0	0	0	0	0	0	0	0	0	0
attatcactaaatttaaatcatgaaggcatatcactagatatatcaatttttgcattacatttagcaggaatatcttcaattataggagctattaattttattactacaattataaatataaaaattataggattatttataacacaactatctttatttacatgatctattaaaattactgcaattcttctactcttagcagtacctgtattagcaggagctattactatattattaacagatcgaaatcttaatacatcattttttgatccttcaggtggaggtgatccaattctttatcaacatctattt	1	ASQIC275-09	Arthropoda	Insecta	Hymenoptera	Ichneumonidae	Ctenopelmatinae	Campodorus	Campodorus scapularis	OTU789	789	0	0	0	0	0	0	0	0	0	0	0	0	0	0	0	0	0	0	0	0	0	0	0		0	0	0	0	0	1	1	0	0	0	0	0	0	0
attatcattaaatttaaatcatgaaggaatatcattagatatatctattttttctttacatttagcaggaatatcttcaattataggagcaattaattttattacaactatcataaatataaaaattaaaaaattattaataactcaattatctttatttacatgatcaattaaaattactgcaatcttattacttttagcagtaccagtattagcaggagctattactatattattaacagatcgaaatcttaatacctcattttttgacccatcaggagggggagatcccattctttatcaacatctattt	0.9959	CNWLO786-13	Arthropoda	Insecta	Hymenoptera	Ichneumonidae	Ctenopelmatinae	NA	NA	OTU791	791	0	0	0	0	0	0	0	0	0	0	0	0	0	0	0	0	0	0	0	0	0	1	1		0	0	0	0	0	0	0	0	0	0	0	1	0	0
tttatctttaaatattaatcatgaaggaatagcagttgatttaactattttttctttacatattgctggtatttcatctattataggagctattaattttatttcaactatctttttaataaaaaatttaaataaaaatttagaacaattaacattatttacatgatcaattttaattacaactattttattattattagcagttccagttctagcaggagccatcactatattattaacagatcgtaatctaaatacatctttttttgatccttctggaggaggagatcctattttatatcaacaccttttt	1	GMGME218-14	Arthropoda	Insecta	Hymenoptera	Ichneumonidae	Campopleginae	NA	NA	OTU792	792	0	0	0	0	0	0	0	0	0	0	0	0	0	0	0	0	0	0	0	0	0	0	0		0	0	0	0	0	0	0	0	0	0	0	0	0	0
tttatcagctaatattgcccatgagggctcatctgtagatttagcaatttttagccttcacatagcaggagtatcatctattttaggggcaattaatttcatttctacagtaattaacatacgacctagaggtatgtcccccgaccgtatatcattatttatttgagctgttaaaattactgcagtattacttttgctatctttaccagtattagccggtgctattacaatattattaacagatcgaaatataaatacatcattttttgacccggccggaggaggagatcctatcctataccaacacttattt	0.9968	FBCOA749-10	Arthropoda	Insecta	Coleoptera	Curculionidae	Entiminae	Phyllobius	Phyllobius argentatus	OTU793	793	0	0	0	0	0	0	0	0	0	0	0	0	0	0	0	0	0	0	0	0	0	0	0		1	1	1	0	1	0	0	0	0	0	0	0	0	0
tctctcttctaacattgctcatggtggaagttcagtagatttagcaattttttctttacatttagctggaatttcatcgattttaggagctattaattttattacaacaattattaatatacgaagtaatggtatatcttttgatcgtatacctttatttgtatgatcagtaggaattactgctttacttcttttactttctttaccagttttagcaggagctattactatattattaactgatcgtaatttaaatacttctttttttgaccctgcaggagggggagaccctattttatatcaacatttattc	0.9954	LON3203-16	Arthropoda	Insecta	Lepidoptera	Ypsolophidae	Ypsolophinae	Ypsolopha	Ypsolopha nemorella	OTU794	794	0	0	0	0	0	0	1	0	0	0	0	0	0	0	0	0	0	0	0	0	0	0	0		0	0	0	0	0	0	0	0	0	0	0	0	0	0
actttcttctagaattgcccatagtggagcttctgtagatttagcaattttttctcttcatctagctggaatttcttcaattttaggagctgtaaattttattacaacaattattaatatacgatcttcaggaattacatttgatcgaatacctttatttgtttggtctgtcggaattactgctcttttattattattatcattacctgtattagcaggagctattacaatattattaactgaccgaaattttaatacttcattttttgatccagctggaggaggagaccctattctttatcaacatttattt	0.9815	SMTPF9630-14	Arthropoda	Insecta	Diptera	Phoridae	Metopininae	Megaselia	Megaselia rufipes	OTU797	797	0	0	0	0	0	0	0	0	0	0	0	0	0	0	0	0	0	0	0	0	0	0	0		0	0	0	0	0	0	0	0	0	0	0	0	0	0
tttatctttaaatataagtcatgaaggtatatcagtagatatatcaattttttctctacatattgctggaatgtcatcaattataggagcaattaattttatttcaactatttttataataaaaaataataataaaaaattagaacaattaactttatttacatgatctattttaattacaactattttattattattagcagtaccagtacttgcaggagcaattactatattattaacagatcgtaatttaaatacatcttttttcgatccttctggagggggagacccaattttatatcaacacttattc	0.9897	GMGRD967-13	Arthropoda	Insecta	Hymenoptera	Ichneumonidae	Campopleginae	Campoplex	Campoplex sulcatus	OTU798	798	0	0	0	0	0	0	0	0	0	0	0	0	0	0	0	0	0	1	0	0	0	0	0		0	0	0	0	1	1	0	0	0	0	0	0	0	0
gctatcttctaacattgctcatggaggggcttctgtagatttagctattttctcccttcatttagctggaatttcttctattttaggggcagtaaatttcattactactgtaattaacatacgatcaacaggaattacttttgatcgaatacctttatttgtttgatctgtagctattacagctcttttattattgttatctttaccagtattagctggagctattacaatactattaacagatcgaaatttaaatacttctttttttgaccctgcaggaggaggagatcccattttataccaacatttattt	1	GBDP27304-19	Arthropoda	Insecta	Diptera	Muscidae	Coenosiinae	Coenosia	Coenosia mollicula	OTU799	799	0	0	0	0	0	0	0	0	0	0	0	0	0	0	0	0	0	0	0	0	0	0	0		0	0	0	0	0	0	0	0	0	0	0	0	0	0
actttcatctaatattgctcatggaggaagatcagtagatttagctattttttcattacatttagcaggaatttcttctattttaggagctattaattttattaccactattattaatatacgaattaatgggttatcattcgatcaaatacctttatttgtttgagcagtaggtattactgctttattgttacttctatccttaccagttttagctggagctattactatacttttaactgaccgaaatttaaatacatcattttttgatcctgctggaggaggagatccaattctttatcaacatttattt	0.9968	FBLMT825-09	Arthropoda	Insecta	Lepidoptera	Crambidae	Glaphyriinae	Evergestis	Evergestis limbata	OTU800	800	0	0	0	0	0	1	0	0	0	0	0	0	0	0	0	0	0	0	0	0	0	0	0		0	1	0	0	0	1	0	0	0	0	0	0	0	0
tttatcattaaattcatatcatgaaggaatatctgttgatttatcaattttttcccttcatttagcaggaatatcttctattataggagcaattaactttattactagaattattgttataaaaaatttaaataaaactatagaacaattaagtttatttacatgatcaattaaaattacagcaattttgcttttattagctgtaccagttttagctggtgctatcacaatacttttaacagatcgtaacttaaatacatctttttttgatccttctggaggaggagatccaattttatatcaacatctattt	1	GMGMK1477-14	Arthropoda	Insecta	Hymenoptera	Ichneumonidae	Campopleginae	Tranosema	Tranosema rostrale	OTU801	801	0	0	0	0	0	0	0	0	0	0	0	0	0	0	0	0	0	0	0	0	0	0	0		0	0	0	0	0	0	0	0	0	0	0	0	0	0
attagcttcaaatatttttcataatggcccctcagttgatttaactattttttcccttcatattgctggaatatcttctatcttaggagctattaactttatttcaactattataaatatacatcataaaaatttatctattgataaaatccccttacttgtatgatcaattttaattactgcaattttattacttttatctcttcctgttcttgctggtgctattacaatacttttaacagaccgtaatcttaatacttcattttttgacccatcaggaggtggagatccaattttatatcaacatctattt	1	GMGMB1229-14	Arthropoda	Insecta	Hymenoptera	Formicidae	Formicinae	Lasius	Lasius flavus	OTU802	802	0	0	0	1	0	0	0	0	0	0	0	0	0	0	0	1	0	0	0	0	0	0	0		0	0	0	0	0	0	0	0	0	0	0	0	0	0
ttatcggctaatatagcacatagaggagcatctgtcgatttagtaatttttagcctacacttagcaggtatctcatctattttaggtgcagtaaattttatttctacaattataaatatacgaccatttggaataaatttagataaaactcctttattcgtatggtcagtcttaattacagcaattttacttcttttatcattaccagtattagcaggagctattacaatacttttaacagatcgaaatattaatacttcattttttgatccaataggaggaggagatccaattttataccaacatttattt	1	COLFE604-13	Arthropoda	Insecta	Coleoptera	Coccinellidae	Coccinellinae	Myzia	Myzia oblongoguttata	OTU803	803	0	0	0	0	0	0	0	0	0	0	0	0	0	0	0	0	0	0	0	0	0	0	0		0	0	0	0	0	0	0	0	1	1	0	0	0	0
tctttctgctagaattgctcacggtggagcttctgttgatttagctattttttctcttcacttagctggtatatcatcaattttaggagcagtaaattttattactactgtaattaatatacgatctaatggaatttcttatgatcgaataccattatttgtttgatctgtagtaattacagcttttttacttcttttatctcttcctgtattagccggagctattacaatacttttaacagatcgaaatttaaatacttcattttttgacccagcaggaggaggtgaccctattttataccaacatttattt	1	NORSY342-12	Arthropoda	Insecta	Diptera	Syrphidae	Syrphinae	Didea	NA	OTU804	804	0	0	0	0	0	0	0	0	0	0	0	0	0	0	0	0	0	0	0	0	0	0	0		0	0	0	0	0	0	0	0	0	0	0	0	0	0
tttatcatctaatatcgctcatggaggagcttctgtagatttaactattttttcattacatttagctggaatttcctctattttaggagctgtaaattttattactactgtaattaatatacgatcaacaggaattacttttgatcgaataccattatttgtttgatctgtagccattacagctttattattactattatcattacctgtcttagctggagctattacaatactattaacagatcgaaatttaaatacttctttttttgacccagctggaggaggagacccaattttataccaacatttattt	1	GMGRE1527-13	Arthropoda	Insecta	Diptera	Muscidae	Coenosiinae	Coenosia	NA	OTU805	805	0	0	0	0	0	0	0	0	0	0	0	0	0	0	0	0	0	0	0	0	0	0	0		0	0	1	0	0	0	0	0	0	0	1	0	0	0
tttatctaggactctatcccatagtggaagatctgttgacttagctattttttctcttcacttagccggaatctcatctattctaggagcagttaattttatcactactgttattaatatacgagcaattggaatttcatttgatcgaatacccttatttgtttgatctgttgctattactgcaattttattacttttgtcattgcctgttttagccggcgcaatcaccatattattaactgatcgaaatttaaatacttccttttttgatcctatggggggaggagaccctatcttataccaacatttattt	0.9968	GBMWB2125-15	Arthropoda	Insecta	Diptera	NA	NA	NA	NA	OTU807	807	0	0	0	0	0	0	0	0	0	0	0	0	1	0	0	0	0	0	0	0	0	0	0		0	0	0	0	0	0	0	0	0	0	0	0	0	0
tctatcaaatagtatatttcatagagatatttctgttgatagaacaattttttcattacatatagcaggagtatcatcaattataggatcaattaatataatttcttcaatcataaatattcgatcaaaattaataactataaataaaatttctttattcacatgatcaattttattaacttcaatcttattaatattatcattaccagtattagctggagcaattactatactattatttgatcgaaatataaatacatcattttttgatcccgctggaggaggagacccagttttatatcaacatttattt	0.9961	GMFIE316-12	Arthropoda	Insecta	Hymenoptera	NA	NA	NA	NA	OTU808	808	0	0	0	0	0	0	0	0	0	1	0	0	0	0	0	0	0	0	0	0	0	0	0		0	0	0	0	0	0	0	0	0	1	0	0	1	0
actttcatcaaatattgctcatagaggaagatcagttgatcttgctattttctctctacatttagctggaatttcatcaattttaggagctgtaaattttattacaactattattaatatacgacctaataacataactttagatcaaataccattatttatttgagctgtaggtattactgctttattactcttattatcgttacctgttttagctggagctattacaatattattaactgatcgaaatctaaactcatcattttttgatccagctggaggaggagatccaattttatatcaacatttattt	1	CGUKC840-09	Arthropoda	Insecta	Lepidoptera	Tortricidae	Olethreutinae	Endothenia	Endothenia marginana	OTU809	809	0	0	0	0	0	0	0	0	0	0	0	0	0	0	0	0	0	0	0	0	0	0	0		0	0	0	0	0	0	0	0	0	0	0	0	0	0
cctttcttctagaattgctcatagtggtgcttctgttgatttagcaattttctccttacatttagcaggaatttcttctattttaggagctgtaaattttattacaacaattattaatatacgatcttcaggaattacttttgatcgaatacctttatttgtatgatcagtaggaattactgctcttttattacttttatctttacccgtattagctggtgctattactatacttcttacagatcgaaattttaatacctcattcttcgaccccgctggaggaggagaccctattctataccaacacttattc	1	GBDP13071-13	Arthropoda	Insecta	Diptera	Phoridae	Metopininae	Megaselia	Megaselia subtumida	OTU810	810	0	0	0	0	0	0	0	0	0	1	0	0	0	0	0	1	0	0	0	0	0	0	0		0	0	0	0	0	0	0	0	0	0	0	1	0	0
cctatcttctgttattgctcatggagggtcttcagttgatttagcaattttttcactacatttagctggaatctcatcaattttaggagcagtaaatttcattacaactgtaattaatatacgatctacaggaattacttttgatcgaatacctttatttgtttgatctgtagttattacagctttattacttttattatcattgccagttttagcgggagctattactatactattgacagatcgtaatttaaatacctcattttttgaccctgctggagggggagacccgattctttatcaacatttattt	1	GMGRB1479-13	Arthropoda	Insecta	Diptera	Tachinidae	Exoristinae	Carcelia	NA	OTU811	811	0	0	0	0	0	0	0	0	0	0	0	0	0	0	0	0	1	0	0	0	0	0	0		0	0	0	0	0	0	0	0	0	0	0	0	0	0
tttatcaagaaatatatcccatgctggagcatcagttgatttaactatcttttctcttcatttagcaggaatttcctctattctaggagctattaattttatttcaactgtaattaatatacgagttaaaggaataaaatttgaacgaataccattatttatttgagcagtaacattaacagcaattttactcctactatcattacctgtattagcaggtgctattacaatattactaactgatcgaaatttaaatacatcattttttgatccatctggaggaggagatcctattttataccaacatttattt	0.9903	BASYM064-10	Arthropoda	Insecta	Hymenoptera	Tenthredinidae	Tenthredininae	Macrophya	Macrophya annulata	OTU813	813	0	0	0	0	0	0	0	0	0	0	0	0	0	0	0	0	0	0	0	0	0	0	0		0	0	0	0	0	0	0	0	0	0	0	0	0	0
tttatcatctaatattgcccatggaggagcttctgttgatttagctattttctctctccatttagctggaatttcttcaattttaggagcagtaaattttattactacagttatcaatatacgatctacaggtattacttttgaccgaatacctttattcgtgtgatcagtagtaattacagctttacttttattactttctctgcctgtacttgccggagcaatcactatattattaactgaccgaaatattaatacttcattttttgaccctgccggaggtggagacccaatcttataccaacatttattt	1	GBDP13649-13	Arthropoda	Insecta	Diptera	Sarcophagidae	Sarcophaginae	Sarcophaga	NA	OTU814	814	0	0	0	0	0	0	0	0	0	1	0	0	1	1	0	0	0	1	0	0	0	0	0		0	0	0	0	0	0	0	0	0	0	0	0	0	0
tctttcagcaagaattgctcatggaggggcttcagttgatttagctattttttctttacatttagcaggaatatcatcaattttaggtgcagtaaattttattacaactgtaattaatatacgatctactggaatttcatatgatcgaataccattatttgtttgatcagttgtaattactgctttattattacttttatctttaccagtattagctggagctattactatacttttaactgatcgaaatttaaatacttcattttttgatccagctggaggaggagatccaattttatatcaacatttattt	1	NORSY248-12	Arthropoda	Insecta	Diptera	Syrphidae	Eristalinae	Brachypalpus	Brachypalpus laphriformis	OTU815	815	1	0	0	0	0	0	0	0	0	0	0	0	1	0	0	0	1	0	0	0	0	0	0		0	0	0	0	1	0	0	0	1	0	0	0	1	0
tctttcttctaatattgctcatggaggaagatctgttgatttagcaattttttctttacatttagctggaatttcttctatcttaggagctattaatttcattactacaattattaatatacgaagtaatggaatatcatttgaccgtataccattatttgtttgagctgtaggtattacagctttacttttattactttctttaccagttttagcaggagctattactatacttttaacagaccgaaatctaaatacttccttttttgacccagcaggaggaggagacccaattttatatcaacatttattt	1	BLUTI184-16	Arthropoda	Insecta	Lepidoptera	Ypsolophidae	Ypsolophinae	Ypsolopha	Ypsolopha ustella	OTU816	816	0	0	0	0	0	0	0	0	0	0	0	0	0	0	0	0	0	0	0	0	0	0	1		0	0	0	0	0	0	0	0	0	0	0	0	0	0
tttatcaagaactatttcccatgcaggagcatctgtcgatataacaattttttctcttcatttagcaggaatttcatcgattttaggagctattaattttatttctacaataattaatttacgagtaacaggtataacatttgaacgaatacctttattcatttgagcagtttcacttacagctttattactattattatctttaccagtattagcaggagcaattactatattattaacagatcgtaattttaatacaacctttttcgacccatccggagggggagatcctattttatatcaacatttattt	1	BASYM978-11	Arthropoda	Insecta	Hymenoptera	Tenthredinidae	Allantinae	Allantus	NA	OTU817	817	0	0	1	0	0	0	0	0	0	0	0	0	0	0	0	0	1	0	0	0	1	0	0		0	0	0	0	0	0	0	0	0	0	0	0	0	0
tttatcattaaatattagacatgaaggtatatcagttgatttagctattttttcacttcatttagcaggtatatcttctattataggagcaattaattttattacaactatttttaatataaaaaattttaataaaaattttgaacaattaactttatttacttgatcaattaatattacaacaattttattattattagccgttccagtattagcaggtgcaattactatattattaacagatcgaaatttaaatacatcattttttgatccttcaggaggaggagatccaattttatatcaacatttattt	0.9925	SSJAE1873-13	Arthropoda	Insecta	Hymenoptera	Ichneumonidae	Campopleginae	Olesicampe	NA	OTU819	819	0	0	0	0	0	0	0	0	0	0	0	0	0	0	0	0	0	0	0	0	0	1	0		0	0	0	0	0	0	0	0	0	0	0	0	0	0
tctttcaagattaatctcccatggaggaccttctgtagacttagctattttttctttacatttagctggtatttcttctattttaggggcagtaaattttattactacaattattaatatgcgatctattgggattacatttgaacgaatacctttatttgtttgatctgtattaattactgctgtattacttttattatcattacctgttttagctggagcaattacaatacttttaacagatcgaaatttaaatacttctttcttcgacccagcaggaggtggtgacccaattttatatcaacatttattt	1	GMGRA901-13	Arthropoda	Insecta	Diptera	Psychodidae	Psychodinae	Psychoda	Psychoda phalaenoides	OTU822	822	0	0	0	0	0	1	0	0	0	0	0	1	0	0	0	0	0	0	0	1	0	0	0		0	0	0	0	0	0	0	0	0	0	0	0	0	0
actatcatctaatattgcccatagaggaagatcagtagatttagctattttttccttacatttagctggaatttcatcaattttaggagcagtaaattttattacaactattattaatatacgacctaatagcatgtcattagatcaaataccattatttgtatgagctgtaggtattacagctcttttattacttttatcattacctgtattagctggtgctattacaatgttattaactgaccgaaatttaaatacttctttttttgaccctgctggagggggagatccaatcttatatcaacatttattt	1	FBLMT194-09	Arthropoda	Insecta	Lepidoptera	Tortricidae	Tortricinae	Clepsis	Clepsis rurinana	OTU823	823	0	0	0	0	0	0	0	0	0	0	0	0	0	0	1	0	0	0	0	0	0	0	0		0	0	0	0	0	0	0	0	0	0	0	0	0	0
attatcatctaatattgctcatggaggagcttctgtagatttagctattttttctttacatttagcaggaatttcttcaattttaggagctgtaaattttattactactgtaattaatatacgatcaactggaattacttttgatcgaatacctttatttgtttgatctgtagtaattacagctcttttattattactttcattaccagtattagcaggagcaattactatattattaacagatcgaaatttaaatacttctttttttgatcctgcaggaggaggagaccctattttatatcaacatttattt	1	GBDP24271-19	Arthropoda	Insecta	Diptera	Muscidae	NA	NA	NA	OTU824	824	0	0	0	0	0	0	0	0	0	0	0	0	0	0	0	0	0	0	0	0	0	0	0		0	0	0	0	0	0	0	0	0	0	0	0	0	0
cctatcatctaatatcgcacatggaggagcttcggttgatttagcaattttctctcttcatttagcgggaatttcatctattttaggagctgtaaattttatcacaactgtaattaatatacgatcttctgggatcacatttgatcgaatgcctttatttgtatgatctgtagtaattacagcattattacttcttttatctttacctgtattagctggagcaattactatgttgttaacagaccgaaatttaaatacttcattttttgaccctgcaggaggaggagatcctattttataccaacatttattt	0.974	SSK3149-15	Arthropoda	Insecta	Diptera	Fanniidae	Fanniinae	Fannia	Fannia abrupta	OTU825	825	0	0	0	0	0	0	0	0	0	0	0	0	0	0	0	0	1	0	0	0	1	0	0		1	1	0	0	1	0	0	0	0	0	0	0	0	0
attatcttctacaatctctcactcaggtgcatcagttgacctatcaattttttccctacatttagcgggaatctcttcaattctaggtgcagtaaattttatttcaacaattattaatatacgaacacccggaatatcttttgataaaatacctttatttgtttgatcggttttaattacagccattttattactgctgtcattacccgtattagcaggagcaatcactatattattaacagaccgtaatttaaatacttcattttttgaccccgctggagggggggaccctattttatatcaacacttattt	1	ASDMT013-11	Arthropoda	Insecta	Diptera	Sciaridae	NA	Bradysia	Bradysia placida	OTU826	826	0	0	0	0	0	0	0	0	0	0	0	0	0	0	0	0	0	0	0	0	0	0	0		0	0	0	0	0	0	0	0	0	0	0	1	0	0
tctctcatctaacattgcccatggaggagcttcagtagatttagctatcttctctttacatttagcaggaatttcatctattttaggagctattaattttattactacaataattaacataaaacctcaaaatttaagatttgatcaacttcctttatttgtttgagctgtaagaattactgctttattacttctcctttctttacctgtattagcaggagctattactatactattaacagatcgaaatttaaacacttcattttttgatcctgctggaggaggggacccaattttatatcagcatcttttc	1	LEATI198-15	Arthropoda	Insecta	Lepidoptera	Tineidae	Tineinae	Monopis	Monopis neglecta	OTU828	828	0	0	0	0	0	0	0	0	0	0	0	0	0	0	0	0	0	0	0	0	0	0	0		0	0	0	0	0	0	0	0	0	0	0	0	0	0
cttatcctctaatattgcccatagaggaagctctgttgacttagcaattttttctcttcatttagcgggaatttcttcaattttaggagcaattaattttattactacaattattaatatacgaattaatgcactttcttttgatcaaataccattatttgtttgatcagtaggaattactgcactgcttcttcttctctccttgcctgttttagccggagctattaccatacttttaactgatcgtaatcttaatacatcatttttcgacccagctggaggaggagatcctattttatatcaacatttattt	1	CGUKD047-09	Arthropoda	Insecta	Lepidoptera	Gelechiidae	Gelechiinae	Athrips	Athrips mouffetella	OTU829	829	0	0	0	0	0	0	0	0	0	0	0	0	0	0	0	0	0	0	0	0	0	0	0		0	0	0	0	0	0	0	0	0	0	0	0	0	0
actttcatcaacaattgcacacgctggatcttcagtagatttaactattttttctttacatttagctgggatttcctcaattttaggagctattaattttattacaacaattattaatataaaaaccccaggaataatatttgatcaattacccttatttgtttgatcagttttaattacagctattttactacttctttctttacctgtccttgctggtgcaattactatattattaacagatcgaaatttaaatacttcattttttgaccctgctggtggaggagatcctattctttatcaacatttattt	1	GBDP16436-15	Arthropoda	Insecta	Diptera	Mycetophilidae	Mycetophilinae	Mycetophila	Mycetophila finlandica	OTU830	830	0	0	0	0	0	0	0	0	0	0	0	0	0	0	0	0	0	0	0	0	0	0	0		0	0	0	0	0	0	0	0	0	0	0	1	0	0
cctatctttaaatgttaatcatgaaggtatatcagtagatttagctattttttcattacatattgcaggcatatcctctattataggagcaatcaattttatctcaactatttttttaataaaaaatattaataaaaatttagaaaatttaactttattcacatgatcaattttaattacaactattttattattactagctgttcctgttttagcaggtgcaatcaccatattattaacagaccgtaatttaaatacttctttttttgatccttctggaggaggagaccctattttataccaacacctattt	0.9968	GMGMI1369-14	Arthropoda	Insecta	Hymenoptera	Ichneumonidae	Campopleginae	Campoplex	NA	OTU832	832	0	0	1	0	0	0	0	0	0	0	0	0	0	0	0	0	0	0	0	0	0	0	0		0	0	0	0	0	0	0	0	0	0	0	0	0	0
tctttctgcaagaattgctcatggtggagcttctgtagatttagctattttttctcttcatttagctggaatatcatcaattttaggggcagtaaattttattacaactgtaattaatatacgatctaatgggatttcatatgatcgtatacctttatttgtatgatcagtagttattacagctttattacttcttttatcattacctgtattagctggagctattacaatacttttaactgatcgaaatttaaatacttcattttttgatcctgcaggtggaggagacccaattttatatcaacacttattt	1	BEEEE362-16	Arthropoda	Insecta	Diptera	Syrphidae	Syrphinae	Dasysyrphus	NA	OTU833	833	1	1	0	0	0	0	0	0	0	0	0	0	0	0	0	0	0	0	0	0	0	0	0		0	0	0	0	0	0	0	0	0	0	0	0	0	0
actttcatctaatattgctcatggaggaagatcagtagacttagctattttttcacttcatttagcgggtatttcttctattcttggagctattaatttcattactacaattattaatatacgattaaataatatatcttttgatcaaatacctttatttatttgagcagtaggaattactgcatttttactattattatctttacctgttttagctggagctattaccatacttttaacagaccgaaatttaaatacatctttttttgatcctgctggaggaggggatccaatcctttaccaacatttattt	1	CGUKA965-09	Arthropoda	Insecta	Lepidoptera	Noctuidae	Noctuinae	Melanchra	NA	OTU834	834	0	0	0	0	0	0	0	0	0	0	0	0	0	0	0	0	0	0	0	0	0	0	0		0	0	0	0	0	0	0	0	0	0	0	0	0	0
actttcatcaaatattgcccatagaggaagatcagtagatcttgctattttttctctacacttagctggaatttcatcaattttaggagctgtaaactttatcacaactattattaatatacgacccaataatatatctttagatcaattaccactatttatttgagcagtaggtattaccgctttattacttctactttctttacctgttttagctggtgctattactatattattaactgatcgaaacttaaatacatcattttttgatcctgcaggagggggagatccaattttatatcaacatttattt	1	LEFID159-10	Arthropoda	Insecta	Lepidoptera	Tortricidae	Olethreutinae	Endothenia	NA	OTU835	835	0	0	0	0	0	0	0	0	0	0	0	0	0	0	0	0	0	0	0	0	0	0	0		0	0	0	0	0	0	0	0	0	0	0	0	0	0
tttatctaatgggatatctcatgcaggtgcatcagtagatttaactattttctctcttcatttagcaggtatttcatctatcttaggagccattaattttatttcaacagtaattaatatacgagtaaaaggaataaaatttgaacgaatacctttattcatttgagcagttactttaacagcattattattattactatctctacctgttcttgcaggagcaattactatattattaactgatcgaaatttaaatacatcattttttgatccatcaggaggaggagatccaattttatatcaacatttattt	1	BCHYM5219-14	Arthropoda	Insecta	Hymenoptera	Tenthredinidae	Tenthredininae	Macrophya	Macrophya sanguinolenta	OTU836	836	0	0	0	0	0	0	0	0	0	0	0	0	0	0	0	0	0	0	0	0	1	0	0		1	0	0	0	0	0	0	0	0	0	0	0	0	0
attatctcttaatattaatcatgaaggattagctatagatttaacaattttttcccttcatattgctggtatatcttcaattataggagctattaattttatcactactatcataaatatattccctattaatataaaattagatcaattaacattatttatctgatctattttaattacagccattcttttacttttagcagtacctgtattagcaggtgccctaacaatattattaactgatcgaaatttaaatacatcattctttgacccaacaggaggaggagatccaattcttttccaacatttattt	0.9835	GMGRF3310-13	Arthropoda	Insecta	Hymenoptera	Ichneumonidae	Cryptinae	Ischnus	Ischnus inquisitorius	OTU837	837	0	0	0	0	0	0	0	0	0	0	0	0	0	0	0	0	0	0	0	0	0	0	0		0	0	0	0	0	0	0	0	0	0	0	0	0	0
cctagcctctaatattgcccatagaggaggatctgttgacttaacaatctttagacttcatttagcaggaatctcttctattttaggagcagttaattttatctccactattatcaatataaaatctaaagaaataacatttgaacaaatacccctatttgtttgagcagtcggaatcacagccttacttctacttctatcccttcctgttttggcaggagccatcacgatattattaactgatcgtaatttaaacacatctttttttgatcccataggagggggagaccctattctttaccaacacttattt	1	GBCL41548-19	Arthropoda	Insecta	Coleoptera	Lycidae	Dictyopterinae	Dictyoptera	Dictyoptera aurora	OTU838	838	0	0	0	0	1	0	0	0	0	0	0	0	0	0	0	0	0	0	0	0	0	0	0		1	0	0	0	1	0	0	0	0	0	0	0	0	0
cctttctactagaattgctcatactggagcttcagtagatttagcaattttttctctacatttagcaggaatttcatcaattttaggggctgtaaattttattactaccgtaattaatatacggtcaagaggaattacccttgaccgtatacctttatttgtttgatcagtagtaattactgctatccttttattactttctctaccagtattagcaggagccatcacaatattactgacagaccgtaatttaaatacctcattctttgaccctgcaggagggggagacccaatcctttatcaacacttattt	1	FINTI843-12	Arthropoda	Insecta	Diptera	Tipulidae	Tipulinae	Tipula	Tipula flavolineata	OTU840	840	0	0	0	0	0	0	0	0	1	0	0	0	0	0	0	0	0	0	0	0	0	0	0		0	0	0	0	0	0	0	0	0	0	0	0	0	0
tttatcaagaagaatttcacatgctggagcatcagtagatataactattttttcattacatcttgctggaatttcttcaattttaggagcaattaattttatttctactataattaatatacgaattaaaggaataaagtttgaacgaatacctctctttatttgagcagtttcacttacagctctattacttttattatctttaccagtattagcaggtgcaattactatattacttacagaccgaaatttaaatacttcatttttcgatccttcaggaggaggagatccaatcttatatcaacatttattt	1	BASYM1348-11	Arthropoda	Insecta	Hymenoptera	Tenthredinidae	Selandriinae	Strongylogaster	Strongylogaster multifasciata	OTU841	841	0	0	0	0	0	0	0	0	0	0	0	0	0	0	0	0	1	0	0	0	0	0	0		0	0	0	0	0	0	0	0	0	0	0	0	0	0
attatcaagaaacctatcacatagaggagcatctgtagatttagccattttttcccttcatttagcaggtgtatcatcaattcttggtgcagtaaattttatttcaactattattaatatacgaccaacagggataacccctgaacgtattcctttatttgtttgatctgttggaatcacagcattacttctattattatcattacccgttttagcaggagctattaccatattattaacagatcgaaattttaatacatcattttttgatccttcaggagggggtgatccgattttatatcaacatttattt	1	EUBUG006-11	Arthropoda	Insecta	Hemiptera	Pentatomidae	Pentatominae	Palomena	Palomena prasina	OTU843	843	0	0	0	1	0	0	0	1	0	0	0	0	0	0	0	0	0	0	0	0	0	0	0		0	0	0	0	0	0	1	0	0	0	0	0	0	0
cctatctttaaatattaaccatgaaggtttatgtatcgatatatcaattttttcccttcatatagccggcatatcttcaattataggagcaattaattttattactactattattaatataaaaccattaaactttaaccttgaacaactcaccttatttacttgatcaattttaattacaacaattttattattattagcagtcccagttttagctggagcaattactatattactcacagaccgaaatttaaatacttcttttttcgatcctacaggaggaggtgaccccattctattccaacatctgttt	1	GMGMB1246-14	Arthropoda	Insecta	Hymenoptera	Ichneumonidae	Cryptinae	Aptesis	NA	OTU845	845	0	0	0	0	0	0	0	0	1	1	1	0	1	1	1	0	0	0	0	0	0	0	0		0	0	0	0	0	0	0	0	0	0	0	0	0	0
attatcctctaatattgctcacggtggaagatctgttgatttagcaattttttcccttcatttagctggaatttcttcaattttaggtgcaattaattttattaccactattattaatatacgaataaataatatatcttttgaccaaatacctttatttgtttgagctgtaggtattactgcattattattattactttctttaccagttctagctggagcaattactatacttttaaccgatcgaaatttaaatacttctttttttgatccagctggaggaggtgacccaattttatatcaacatttattt	1	CGUKD646-09	Arthropoda	Insecta	Lepidoptera	Oecophoridae	Oecophorinae	Oecophora	Oecophora bractella	OTU849	849	0	1	0	0	0	0	0	0	0	0	0	0	0	0	0	0	0	0	0	0	0	0	0		0	1	0	0	0	1	0	0	1	0	0	0	0	0
tttatcttctaacattgctcatggaggaagttctgtagacttagcaattttttcattacatttagctggtatttcttcaattttaggagctattaattttattacaactattattaatatacgattaaataatatatcatttgatcaattacctttatttgtttgagcagtaggtattacagcatttttactcttattatccttaccggtattagctggagctattacaatattattaactgatcgaaacttaaatacttcattttttgatcctgcgggaggaggagacccaattttatatcaacatttattt	1	CGUKA1018-09	Arthropoda	Insecta	Lepidoptera	Geometridae	Sterrhinae	Scopula	Scopula floslactata	OTU851	851	0	0	0	0	0	1	0	0	0	0	0	0	0	0	0	0	0	0	0	0	0	0	0		0	0	0	0	1	0	0	0	0	0	0	0	0	0
tttatcatctaatataggacatataggtatatcagtagattttgcaattttttctcttcatattgctggaatttcctcaattataggagcaattaattttattgtaacaattataaatataaaaaattctatattgaaaataaatcaagtttccttatttccttgatcaattttaattactgctattcttttattactatctttacctgttttagcaggagctattacaatacttttaactgatcgaaatttaaatacttcattttttgatcctataggagggggagatcctattttatatcaacatttattt	1	GMGMK411-14	Arthropoda	Insecta	Hymenoptera	Crabronidae	NA	Ectemnius	Ectemnius lituratus	OTU852	852	0	0	0	0	0	0	0	0	0	0	0	0	0	0	0	0	0	0	0	0	0	0	0		0	0	0	0	0	0	0	0	0	0	0	0	0	0
tttatctgcaagaattgctcatggtggagcttctgtggatttagctattttttctttacacttagctggtatatcttcaattttaggagctgttaattttattacaactgtaattaatatacgatctagtggaatttcatatgatcgtatacctttatttgtttgatcagtagttattacagctttattacttctcttatcattacctgtcttagcaggagctattacaatacttttaactgatcgaaatttaaatacttcattttttgaccctgctggaggaggtgatccaattttatatcaacatttattt	1	DRYAS18272-15	Arthropoda	Insecta	Diptera	Syrphidae	Syrphinae	Dasysyrphus	NA	OTU854	854	0	0	0	0	0	0	0	0	0	0	0	0	0	0	0	0	0	0	0	0	0	0	0		0	0	0	0	0	0	0	0	0	0	0	0	0	0
attatctttaaatcttaaccatgaaggattatcagttgatttaacaattttttcaattcatctagcaggaatatcctctattataggagcaattaattttatcacaacaatcataaatataacccctataaatataaaatttgaacaaataacattatttatttgatccattttaattacaacaattttactactacttgcagtaccagtattagctggagcaattacaatattattaactgaccgaaatttaaatacatcattctttgatccatctggaggaggagacccagttttatatcaacatttattc	1	BCHYM4200-14	Arthropoda	Insecta	Hymenoptera	Ichneumonidae	Cryptinae	Aclastus	Aclastus micator	OTU855	855	0	0	0	0	0	0	0	0	0	0	0	0	0	0	0	0	0	0	0	0	0	0	0		0	0	0	0	0	0	0	0	0	0	0	1	0	0
gctatcttctgggattgcccatggaggggcatctgttgatctagcaatttttagccttcatttggcgggggtttcctcaattttaggagctgtaaattttattactacagttattaatatacgatctacaggaattacttttgaccgaatacctttatttgtttgatccgtagtaattacagctcttttattactcctatctcttcctgtattagctggagctattactatactattaacagatcgtaatttaaatacatcattttttgatcctgctggagggggagacccaattctttaccaacatttattt	1	GMGME1307-14	Arthropoda	Insecta	Diptera	Lauxaniidae	Lauxaniinae	Calliopum	Calliopum simillimum	OTU858	858	0	0	0	0	0	0	0	0	0	0	0	0	0	0	0	0	0	0	0	0	0	0	0		0	0	0	0	0	0	0	0	0	0	0	0	0	0
attatcattaaatttaaatcacgaaggattatcaatcgatttatcaattttttcacttcatatagctggaatatcttcaattataggagctatcaattttattacaactattttaaatatatatcctattaatataaaatttgaacaattaaccctatttacatgatcaattttaattacaacaattttattattattagcagttccagttttagccggagcaattaccatattattaactgatcgaaatttaaatacctcattttttgacccatcaggaggaggagacccaattttataccaacatttattc	1	GBAH7643-13	Arthropoda	Insecta	Hymenoptera	Ichneumonidae	Ichneumoninae	Ichneumon	NA	OTU860	860	0	1	0	0	0	0	0	0	0	0	0	0	0	0	0	0	0	0	0	0	0	1	0		0	0	0	0	0	0	0	0	0	0	0	0	0	0
tttatcttctaatattgctcatagaggatcatctgtagatttagcaatttttagtcttcatttagcaggaatctcttcaattttaggagctattaattttattactacaattattaatatacgtcctcaaggaataacattagaaaaaataccattatttgtttgatctgtttttattactgcatttcttttacttttatctttacctgtcctagcaggagcaattactatgctattaacagatcgaaatattaatacatccttttttgacccagcaggaggaggagatccaattttatatcaacatttattt	1	FBCOB517-10	Arthropoda	Insecta	Coleoptera	Endomychidae	Lycoperdininae	Mycetina	Mycetina cruciata	OTU861	861	0	1	0	0	1	1	0	0	0	0	1	0	0	0	0	0	0	0	0	0	0	0	0		0	1	0	0	1	0	0	0	0	0	0	0	0	0
cctatcatctatcattgctcatggaagtgcttcagtcgatttagcaattttttctttacatcttgctggaatttcttcgattttaggagcagtaaactttattacaactgttattaatatgcgatcaacaggtattacgtttgatcgaatacctttatttgtttgatctgtagttattacagctctgctattacttttatcattaccagtattagcaggtgctattactatattattaactgaccgaaatttaaatacatcattctttgaccccgcaggaggaggagacccaattttataccaacatttattt	0.9708	CNLMF1203-14	Arthropoda	Insecta	Diptera	Milichiidae	NA	NA	NA	OTU862	862	0	0	0	0	0	0	0	0	0	0	0	0	0	0	0	0	0	0	0	0	0	0	1		0	0	0	0	0	0	0	0	0	0	0	0	0	0
tttatcatctaatttaaatcatgaaggtatatcattagatttagctattttttctttacatttagctgggatatcttctattataggagcaattaattttattactacaattattaatatacgacctaataatttaaacttagaaaaaatatcattattttcatgatctattttaattacagcaatcttattattattagctgtaccagtattagctggagcaattacaatattattaacagatcgaaatttaaacacctcattttttgagccttcaggaggaggagatcctattctttatcaacatctattt	1	GBAH7710-13	Arthropoda	Insecta	Hymenoptera	Ichneumonidae	Diplazontinae	Woldstedtius	NA	OTU865	865	0	0	0	0	0	0	0	0	0	0	0	0	0	0	0	0	0	0	0	0	0	0	1		0	0	0	0	0	0	0	0	0	0	0	1	0	0
tctttctgctagaattgctcacagaggagcatctgttgatttagctattttttctcttcatttagctggtatatcttctattttaggagcagtaaactttattactactgtaattaatatacggtctaatggaatttcatatgatcgaataccattatttgtatgatcagttgtaattacagctctattactacttttatctttaccagttttagcaggagctattactatattattaactgatcgaaatttaaatacttcattttttgatcctgcaggaggaggtgatcctattttatatcaacatttattt	0.9736	SYRTA023-18	Arthropoda	Insecta	Diptera	Syrphidae	Syrphinae	Platycheirus	NA	OTU866	866	0	0	0	0	0	0	0	0	0	0	0	0	0	0	0	0	0	0	0	0	0	0	0		0	0	0	0	0	0	0	0	0	0	0	0	0	0
tttatctgcaggtattgctcatggaggagcttcagttgatttagctattttttcattacatttagctggaatttcctcaattttaggagcagtaaattttattaccacagtaattaatatacgttcaacaggtattacatttgatcgaatacctttatttgtttgatctgttgtaattactgctgtattattattattatctttacctgtattagctggagctattacaatattattaacagatcgaaacttaaatacatctttttttgacccagctggaggaggagaccctattttatatcaacatttattt	1	GENHP802-11	Arthropoda	Insecta	Diptera	Dolichopodidae	Diaphorinae	Chrysotus	Chrysotus femoratus	OTU867	867	0	0	0	0	0	0	0	0	0	0	0	0	0	0	0	0	0	0	0	0	0	0	0		0	0	0	0	0	0	0	0	0	0	0	0	0	0
actatcaagtaatattgcacactctggtgcaagagttgatttaactattttttctcttcacttagctggtgtttcttctattttaggtgctgtaaattttattacaacagtaattaacatacgaacaaatataataaagcttgactctacaccattatttgtgtgatcagtatttattacagctattctgctgttgttatcattgccagtattagctggagcgattacaatattattaacagatcgaaatattaatacttcattttttgacccttcaggaggaggggacccaattttataccaacatttattc	1	GMGMD980-14	Arthropoda	Insecta	Hemiptera	Cicadellidae	NA	NA	NA	OTU868	868	0	0	0	0	0	0	0	0	0	0	0	0	0	0	0	0	0	0	0	0	0	0	0		0	0	0	0	0	0	0	0	0	0	0	0	0	0
tctttcaggaaatatatcccacaatggaagatgtgtagatttagcgattttctcacttcatttagcgggaatttcatctattttaggagcagtaaattttatttcaacaatcttgaacatacgaccagcaggtataactttagagcaaattccattatttgtctgatctgtaggaatcacagctctacttttattattatcactacctgttttagcgggggctatcactatattattaacagatcgaaacttcaatacatctttctttgaccccgcaggagggggggatcctatcctttatcaacatttattt	0.9903	GBMHH6756-15	Arthropoda	Insecta	Hemiptera	Miridae	Orthotylinae	Mecomma	Mecomma ambulans	OTU869	869	0	0	0	0	0	0	0	0	0	0	0	0	0	0	0	0	0	0	0	0	0	1	0		0	0	1	0	0	0	0	0	0	0	0	0	0	0
attagcttctaatattttccataatggcccctcagttgatttaactattttttctcttcatattgctggtatatcctctattctaggagctatcaattttatttcaactattataaatatacatcataaaaatttttctatcgataaaattcccttacttgtatgatcaattttaatcactgcaattttattacttttatcacttccagttcttgcaggagctatcactatacttctaactgaccgtaaccttaatacttcattttttgacccatctggtggtggtgatcctattttatatcaacatctcttc	1	ANTBG044-10	Arthropoda	Insecta	Hymenoptera	Formicidae	Formicinae	Lasius	Lasius platythorax	OTU870	870	0	0	0	0	0	0	0	0	0	0	0	0	0	0	0	0	0	0	0	0	0	0	0		0	0	0	0	0	0	0	0	0	0	0	0	0	0
cttatcatctaatatagcccatggaggagcatcagttgatttagctattttctctttacatttagcaggaatttcctcaattttaggagccgtaaattttattacaactgtaattaatatacgatctacaggaattacatttgatcgaataccattatttgtttgatctgtagttattactgctctattacttttattatcactaccagtattagcaggtgctattactatattattaactgatcgaaacctaaatacttcattttttgatccagcaggaggaggagaccccattttatatcaacatttattt	0.9954	DRYAS16733-15	Arthropoda	Insecta	Diptera	Calliphoridae	Chrysomyinae	Protocalliphora	NA	OTU872	872	0	0	0	0	0	0	0	0	0	0	0	0	0	0	0	0	0	0	0	0	0	0	0		0	0	0	0	0	0	0	0	0	0	0	0	0	0
tttatcttctaatattgctcatggaggaagctctgtagatttagctattttttcccttcatttagctggtatttcatcaattctaggagccattaattttattacaactattattaatatgcgattaaataatatattttttgaccaattacctttatttgtatgagctgtaggaatcacagcatttttactattattatcattacccgtattagcaggagctatcactatattattaacagatcgaaatttaaatacatcattttttgacccggcaggaggaggagaccctattttataccaacatttattt	1	GWORA2591-09	Arthropoda	Insecta	Lepidoptera	Geometridae	Larentiinae	Epirrhoe	NA	OTU873	873	0	0	0	0	0	0	0	0	0	0	0	0	0	0	0	0	0	0	0	0	0	0	0		0	0	0	0	0	0	0	0	0	0	0	0	0	0
actttcatcaagtattgcccatgctggtgcatcagtagatttagctattttttctctccatttagccggtatctcttctattttaggggcagttaattttattacaacagtaattaacatacggtctgaaggaattacttttgatcgaatacctttatttgtttgatcagttttaatcacggctatccttttacttttatcattgccagtattagccggagctattactatattattaacagaccgaaatctaaatacttcattttttgaccctgccggaggaggagacccaattttataccaacatttattt	1	BSCHI594-17	Arthropoda	Insecta	Diptera	Chironomidae	Orthocladiinae	Limnophyes	Limnophyes habilis	OTU874	874	0	0	0	0	0	1	1	0	0	0	0	0	0	0	0	0	1	0	0	0	1	1	0		0	1	0	0	1	0	0	0	0	1	0	0	1	1
cctttcctctaacattgcccatggtggatcttcagttgatttagcaattttttctctccatttagctggaatttcttctattttaggagctattaattttattacaacaatcattaatatacgagttaataatatatcctatgatcaaatacccttatttgtttgagctgttggaattacagctttattattattactatcattaccagtattagcaggagctattaccatacttcttaccgatcgaaatttaaatacttcttttttcgatcctgctggaggaggagacccaattttataccaacatctattt	1	ABOLD009-16	Arthropoda	Insecta	Lepidoptera	Nymphalidae	Satyrinae	Aphantopus	Aphantopus hyperantus	OTU876	876	0	0	0	0	0	0	0	0	0	0	0	0	0	0	0	0	0	0	0	0	0	0	0		0	0	0	0	0	0	0	0	0	0	0	0	0	0
tttatctttaaatctaaatcatgaaggaatagctgttgactatggaattttttctattcatatagcaggaatatcttcaattataggagctatcaattttatttctactatttataatatacgtcctacaggaatttcattagaaaatatttcattattttcatgatcaattaaaattactgcaattcttctacttctagcagttcctgttttagctggagctattactatattattaacagaccgaaatatcaatacatctttttttgaccccagtggtggaggtgatccaattttatatcaacatttattt	0.9966	GBMIN77283-17	Arthropoda	Insecta	Hymenoptera	Ichneumonidae	Acaenitinae	Coleocentrus	Coleocentrus excitator	OTU877	877	0	0	0	0	0	0	0	0	0	0	0	0	0	0	0	0	0	0	0	0	0	0	0		0	0	0	0	0	0	0	0	0	0	0	0	0	0
attatcattaaatattaatcatgaaggaatatcaattgatttaactattttttcactacacatagctggtatatcttcaattataggagcaattaattttatcactactatcataaatatattcccatttaaaattaaacttgaacaattaactttattcacatgatcaattttaattacaacaattcttttattattagctgtcccagtattagcaggagcaattactatattattaactgatcgaaatttaaatacttcattttttgacccctcaggaggaggagatcctatcttatatcaacatctattt	1	DRYAS7666-15	Arthropoda	Insecta	Hymenoptera	Ichneumonidae	Cryptinae	Megacara	Megacara vagans	OTU878	878	0	0	0	0	0	0	0	0	0	0	0	0	0	0	0	0	0	0	0	0	0	0	0		0	0	0	0	0	0	1	0	0	0	0	0	0	0
tttatctttaaatacaaatcatgaaggaaactccgtagatttagcaattttttctttacatatagcaggtatatcatcaattataggagcaattaattttattacaactatcttaaatataaaaattataggtttatcttttgaacaaataactttatttagatgatcaatccaaattaccgctattttacttttactagctgtcccagttttagctggagcaattactatattattaactgaccgaaatttaaatacctctttttttgatccctctggaggaggggacccaattttatatcaacatttattt	1	GMGME201-14	Arthropoda	Insecta	Hymenoptera	Ichneumonidae	Banchinae	Lissonota	Lissonota coracina	OTU879	879	0	0	1	1	0	0	0	1	0	0	0	0	0	0	0	0	0	0	0	0	0	0	1		0	0	0	0	0	0	0	0	0	0	0	1	0	0
tctatcttctaatatcgctcatggaggggcttctgttgatttagcaattttttctctccatttagctggaatttcatcaattttaggagctgtaaattttattactacagtaattaatatacgagctactggaattacatttgatcgaataccattatttgtttgatcagttgtaattacagctttattattacttttatccttacctgtattagcaggagctattacaatattattaacagatcgaaatttaaatacttcattttttgaccctgctggaggaggagatcctattttatatcaacatttattt	1	GBMIN58869-17	Arthropoda	Insecta	Diptera	Fanniidae	Fanniinae	Fannia	Fannia ornata	OTU880	880	0	0	0	0	0	0	0	0	0	0	0	0	0	0	0	1	0	0	0	0	0	0	0		0	0	0	0	0	0	0	0	0	0	0	1	0	0
tctatcaagtaatttagcacatagaggagtatccgttgatttagcaatcttctccttacatttagcaggagtgtcatcaattctaggagcagtaaatttcatctcaactatcattaatatacggccaacaggtatattaccagaacgagttcctttatttgtatgatcagtaggaattactgcattacttttactattatcattaccagtgcttgctggagcaattacaatattattaactgatcgaaactttaatacatcattctttgatccttctggagggggagacccaattctatatcaacatttattc	0.9709	CNCHA866-11	Arthropoda	Insecta	Hemiptera	Acanthosomatidae	Acanthosomatinae	Elasmostethus	NA	OTU881	881	0	0	0	0	1	1	0	1	0	0	1	0	0	0	0	0	0	0	0	0	0	0	0		0	0	0	0	0	0	0	0	0	0	0	0	0	0
attatcaaataacttatttcatagaaatatatcagttgatttaacaattttttctttacatatagcaggaatttcatcaattataggatcaattaatataatttcttcaattattaatattcgatcaaaattaataacaataaataaaatttcattattttcatgatcaattatacttacatctattttactattattatcattaccagttttagctggagctatcacaatattattatttgaccgaaatataaatacttcattttttgacccatcaggagggggagaccctgtattatatcaacatttattc	0.9968	GMGRD242-13	Arthropoda	Insecta	Hymenoptera	Diapriidae	Belytinae	Aclista	Aclista analis	OTU882	882	1	0	0	0	0	0	0	0	0	1	0	0	1	0	0	0	0	0	0	0	0	0	1		0	0	0	0	0	1	0	1	0	1	0	0	0	0
tctatctgcaaatatctctcatagaggttcttcagtagacctagcaatttttagattacatttagctggaatttcttctattttaggggctgtaaattttattacaacagttattaatatacgaagaattggaataacttttgataaaatacctttatttgtatgatctgtagcaattacagctcttttactacttttatctctccctgttttagcaggagctatcacaatattattaacagatcgtaatttcaatacgtcattttttgatcctgctggaggaggtgacccaattttatatcaacatttattt	1	COLFD078-12	Arthropoda	Insecta	Coleoptera	Leiodidae	Leiodinae	Agathidium	Agathidium seminulum	OTU883	883	0	0	0	0	0	1	0	0	0	1	0	0	0	0	0	0	0	0	0	0	1	0	0		0	0	0	0	0	1	0	0	0	0	0	0	0	0
cctatcatccaatattgcccatagaggttcctcagttgatcttgccatctttagacttcacctagctggtatctcatcaattttaggtgcagtaaattttatctcaacagtgatcaatatacgatcaacaggagttacatttgatcgtatacccctatttgtatgagcagtagcaattactgctctactcctactattatcacttccagttctagcaggagcaatcacaatacttctaacagatcgaaaccttaatacctctttctttgacccagcaggaggaggagacccaatcctatatcaacatctattc	1	ELAAA067-16	Arthropoda	Insecta	Coleoptera	Elateridae	Elaterinae	Ampedus	Ampedus quercicola	OTU884	884	0	0	0	0	0	0	0	0	0	0	0	0	0	0	0	0	0	0	0	0	0	0	0		0	0	0	0	0	0	0	0	0	0	0	0	0	0
tttatctgctaatattgctcatagcggagcttctgttgatttagctatcttttctcttcatttagctggtatttcttctattctaggagcagtaaattttattactactgtaattaatatacgatcaataggaattacttttgatcgaatacctttatttgtatgatcagtagtaattactgctttattattattattatctttaccagtactagcaggagctattactatattattaacagatcgaaatttaaatacttcattttttgacccagcaggaggaggagatccaattttataccaacatttattt	1	GMGRB1525-13	Arthropoda	Insecta	Diptera	Anthomyiidae	Anthomyiinae	Chirosia	Chirosia similata	OTU885	885	0	0	0	0	0	0	0	0	0	0	0	0	0	0	0	0	0	0	0	0	0	0	0		0	0	0	0	0	0	0	0	0	0	0	0	0	0
tttatcttctaatttaggtcatgcaggaatatctgttgattttgcaattttttctttacatattgctggtatttcttctatcataggagcaattaattttattgtaactattgtaaatataaaaaattctatattaaaaataaatcaaatttctttatttccttgatcaattttaattactgctattttattacttttatctttacctgttttggctggagcaattactatacttttaactgatcggaatttaaatacttcattttttgatcctataggggggggtgatcctattctttatcaacatttattt	1	BARSD485-16	Arthropoda	Insecta	Hymenoptera	Crabronidae	NA	Ectemnius	Ectemnius cephalotes	OTU886	886	0	0	0	0	0	0	0	0	0	0	0	0	0	0	0	0	0	0	0	0	0	0	0		0	0	0	0	0	0	0	0	0	0	0	0	0	0
tttatctagaaatattgcccatggaggctcctcggtagatcttgctattttcagacttcatttagcaggaatttcttctattttaggagcagtaaattttattacgacagtaataaatatacgacctgttggtataaccctagaacaaacgcctttatttgtttgatcagttttactaacagctattcttttacttttatctcttcctgtcttagcaggagcaatcacaatactattaacagaccgaaatttaaatacttctttttttgacccagctggaggaggagacccaattttatatcaacatttattt	1	CNBRE919-14	Arthropoda	Insecta	Coleoptera	Latridiidae	Latridiinae	Cartodere	Cartodere nodifer	OTU887	887	0	0	0	0	0	0	0	0	0	0	0	0	0	0	0	0	0	0	0	0	0	0	0		0	0	1	0	0	0	0	0	0	0	0	0	0	0
tctttcgtcaaacattgctcatgctggagcttctgttgatttagctattttttctttacatttagccggaatttcttctattttaggggcagtaaattttattaccacagttattaatatacgatcaaatggtattactcttgaccgaatacctttatttgtgtgatctgttgtaatcactgctattttattacttctttctttaccagttttagcaggagctattactatacttttaacagaccgaaacctaaatacatccttctttgaccccgctggaggtggagatcctattctttatcaacacctattc	0.9964	CHMNO047-14	Arthropoda	Insecta	Diptera	Chironomidae	Tanypodinae	Psectrotanypus	Psectrotanypus varius	OTU889	889	0	0	0	0	0	0	0	0	0	0	0	0	0	0	0	0	0	0	0	0	0	0	0		0	1	0	0	0	0	0	0	0	0	0	0	0	0
attatcctctaatgttgctcattctggaacttctgttgatttaacaattttttcacttcatttggcaggagtttcttcaattttaggggctgtcaattttattactactgtaattaatatacgagcaataaatataacatttgatcaaataccattatttgtttgatcagtggctattacagccttattattattattatcattacctgtattggccggagcaattacaatactattaacagatcgaaatttaaatacttcattttttgaccctacgggaggaggagatcctattttatatcaacatttattt	0.9935	CGUKC909-09	Arthropoda	Insecta	Lepidoptera	Adelidae	Adelinae	Cauchas	Cauchas rufimitrella	OTU890	890	0	0	0	0	1	0	0	0	0	0	0	0	0	0	0	0	0	0	0	0	0	0	0		0	0	0	0	0	0	0	0	0	0	0	0	0	0
attatctttaattttgggacatagaggtttatctgttgatataagaattttttctttacatttagcaggagcttcttcaattataggggctgttaattttattacaacagtttataatatacgatctaattatttaaatatagataaaatttctttatttatttgatcagtaataattacagcaattttattattattgtctttaccggttttagcaggtgcaattactatattattaactgatcgaaatttaaatacaagattttttgacccttctggagggggtgatccaattttatatcaacatttattt	1	CNCBR500-09	Arthropoda	Insecta	Hymenoptera	Braconidae	Microgastrinae	Microplitis	NA	OTU891	891	0	0	0	0	0	0	0	0	0	0	0	0	0	0	0	0	0	0	1	0	0	0	1		0	0	0	0	0	0	0	0	0	0	0	0	0	0
actttcatctaatattgcccacggaggtagatctgtagacttagctattttttctttacatttagccggaatctcctcaattctaggagcaattaattttattactacaattattaatatacgattaaataatttatcttttgatcaaatacctttatttatttgagctgtaggaattacagcatttttacttttactttcattacctgtgttggctggagctattactatacttttaactgatcgtaatctaaatacttcattttttgatccagctggtggaggagatcctattttatatcaacatttattt	1	CGUKA028-09	Arthropoda	Insecta	Lepidoptera	Noctuidae	Plusiinae	Abrostola	Abrostola tripartita	OTU892	892	0	0	0	0	0	0	0	0	0	0	0	0	0	0	0	0	0	0	0	0	0	1	0		0	0	1	0	0	0	0	0	0	0	0	0	0	0
actatcttcaggaattgcacatggaggagcttcagtagatttagcaattttctctcttcatttagctggaatctcttctattctaggagcagtaaattttattacaactgtaattaatatacgatcaacgggtattacatttgaccgaatacctttatttgtgtgatctgtagtaattacagctttattacttcttttatcccttcctgttttagctggtgctatcacaatactattaacagatcgaaatttgaatacttctttcttcgatcctgctggtggaggagacccaattctttaccaacatttattt	1	GMGMF1576-14	Arthropoda	Insecta	Diptera	Heleomyzidae	Heleomyzinae	Scoliocentra	Scoliocentra villosa	OTU893	893	0	0	0	0	0	0	0	0	0	0	0	0	1	1	0	0	0	0	0	0	0	0	0		0	0	0	0	0	0	0	0	0	0	0	0	0	0
tttatcttctaatattgctcatggtggagcttctgtagatttagctattttttctcttcatttagcaggaatttcttctattttaggagctgtaaattttatcacaactgttattaatatacgatcaacaggaattacttttgatcgaatacctttatttgtttgatcagtagtaattacagctttattacttttattatctttacctgtattagcaggagcaattactatattattaacagaccgaaacttaaacacttcattttttgacccagcaggaggaggggacccaattttatatcaacatttattt	0.9706	CNFNP091-14	Arthropoda	Insecta	Diptera	Anthomyiidae	Pegomyinae	Pegoplata	Pegoplata nigroscutellata	OTU894	894	0	0	0	0	0	0	0	0	0	0	0	0	0	0	0	0	0	0	1	0	0	0	0		0	0	1	0	0	0	0	0	0	0	0	0	0	0
tctcgcctcaggaattgctcacgctggggcatccgtagacctagcaattttttccctccatttagcaggaatttcttcaattttaggagccgtaaattttattacaacagtaattaatatacgatcaacaggaattacatttgatcgaatacccctatttgtatggtcagtagttattactgcaattttacttcttctctcacttcccgtactggcaggagcaattacgatattactaacagatcgaaacttaaatacctccttttttgaccccgcaggcgggggggaccccattctttatcaacatttattt	0.9704	GMNWI2669-14	Arthropoda	Insecta	Diptera	NA	NA	NA	NA	OTU895	895	0	0	0	0	0	1	0	0	0	0	0	0	0	0	0	0	1	0	0	0	1	0	0		1	0	0	0	0	0	0	0	0	0	0	0	0	0
cctttcctctaatattgctcatggggggagatcagtagatttagctattttttccttacacttagctggaatttcttcaattttaggggctgtaaatttcattacaacaattattaatatacgacctattaacataacattagatcaaatacccttatttgtttgatctgtgggaattactgctcttcttctccttctctccctcccagttttagcaggagctatcactatactattaacagaccgaaatttaaatacatccttctttgatcccgctggaggaggagatccaattttatatcaacacctattt	0.9792	GSCMW528-09	Arthropoda	Insecta	Lepidoptera	Sesiidae	Sesiinae	Synanthedon	Synanthedon spuleri	OTU896	896	0	0	0	0	0	0	0	0	0	0	0	0	0	0	0	0	0	0	0	0	0	0	0		0	0	0	0	0	0	0	0	0	0	0	0	0	0
tctttcagccaatatttcacataatggggcatcggtagatttagccattttctccttacatctagcaggtgtatcatcaatcttaggagcagtaaattttatttcaacaatcattaatatacggccagaaggaataacattagaacgaatcccattatttgtatgatcagtaggaattactgcacttttactactattatcattaccagtattagctggtgctatcacaatactattaacagatcgaaacttcaacacatcattttttgaccccgcaggagggggagacccaattttatatcaacatttattt	0.9935	EUBUG1240-12	Arthropoda	Insecta	Hemiptera	Miridae	Mirinae	Phytocoris	NA	OTU897	897	0	0	1	0	0	0	0	0	0	0	0	0	0	0	0	0	0	0	0	0	0	1	0		0	0	0	0	0	0	0	0	0	1	0	1	0	0
tttatcttctaatattgctcatggaggtgcttctgttgatttagctattttttcattacatttagctggaatttcttctattttaggagctgtaaattttattacaacagttattaatatacgatctacaggaatcacttttgatcgaatacctttatttgtatgatcagtagttattacagctttattattacttttatcattaccagtgttagctggagctattactatattattaacagatcgaaatttaaatacatcattttttgacccagcaggaggaggagatcctattctttatcagcatttattt	1	FIDIP3231-12	Arthropoda	Insecta	Diptera	Tachinidae	Tachininae	Tachina	NA	OTU898	898	0	0	0	0	0	0	0	0	0	0	0	0	0	0	0	0	0	0	0	0	0	0	0		0	0	0	0	0	0	0	0	0	0	0	0	0	0
actagctgctaatattgcacatagtggtgcttcagttgacttagctattttctccttacatttagctggtatttcatctattttaggtgctgtaaattttattactacaattattaatatacgatcctcaggaattacatttgatcgaatacctttatttgtttgatcagtaggtattactgctttactattacttttatcattaccagtactagcaggagctattactatactattaacagatcgaaattttaatacttcattttttgatcctgccggaggaggagaccctattttatatcaacatttattt	0.9959	GMRSA1128-14	Arthropoda	Insecta	Diptera	NA	NA	NA	NA	OTU900	900	0	0	0	0	0	0	0	0	0	0	0	0	0	0	0	0	0	0	0	0	0	0	0		0	0	0	0	0	0	0	0	0	0	0	0	0	0
attatcagctaatatttcccataatggagcatctgtagatttagctattttctcactccatttagcaggagtgagatcaattttaggtgcagtaaattttatttcaacaattattaatatacgcccagcagggataactgccgaacgaatcccattatttgtatgatcagttgggatcactgcattattactattattatcgctacctgttttagcaggagccattactatattattaacagatcgtaacttcaatacatcattttttgacccagctggaggaggggatcctatcttatatcaacatttattt	0.9935	EUBUG1230-12	Arthropoda	Insecta	Hemiptera	Miridae	Mirinae	Pinalitus	Pinalitus atomarius	OTU901	901	0	0	0	1	0	0	0	0	0	0	0	0	0	0	0	0	0	0	0	0	0	0	0		0	0	0	0	1	0	0	0	1	0	0	0	0	0
actttcaagaaatattgcacacggaggagcatcagttgatttagcaattttctctcttcatttaacaggtatatcctcaattttaggagcagtaaattttattacaactgtaattaatatacgatctacaggtattacctatgatcgaatacctttatttgtatgatctgtagcaattacagctcttttacttctactttcattaccagttttagcaggagctattactatattattaactgatcgaaatttaaatacttcattctttgacccagcaggaggaggagatccaattttatatcaacatttattt	1	NORSY075-12	Arthropoda	Insecta	Diptera	Syrphidae	Eristalinae	Helophilus	Helophilus pendulus	OTU904	904	0	0	0	0	0	0	0	0	0	0	0	0	0	0	0	0	0	0	0	0	0	0	0		0	0	0	0	0	0	0	0	0	0	0	0	0	0
tttatctgctaatattgcccacagagggtcttcagtagatttagcaatttttagacttcacatagcaggaatttcctcaattttaggagctgtaaattttatttcaactgtcattaatatacgatcaacaggaataacttttgatcgaatacctttatttgtatgagcagtagctattacagctttattattgcttctttctttaccagtattagctggagcaattacaatacttttaacagatcgaaatttaaatacttcattttttgatcctgctggaggtggagacccaatcttataccaacatttattt	1	FBCOG1357-12	Arthropoda	Insecta	Coleoptera	Cantharidae	Malthininae	Malthodes	Malthodes crassicornis	OTU909	909	0	0	0	0	0	0	0	0	0	0	0	0	0	0	0	0	0	0	0	0	0	0	0		0	0	0	0	0	0	0	0	0	0	0	0	0	0
attatcaagaagaatctctcacgcaggtgcttctgttgatataacaattttttcattacatttagctggaatttcatcaattttaggagctattaattttatttcaacaataattaatatgcgtgtaaaaggaataaatttagaaaaaatacctctttttatttgagcagtctcaattactgctcttttattattattgtcattacctgttttagcaggagccattacaatattattaacagatcgaaatttaaatacttcattttttgatccatcaggaggaggagatccaattctttatcaacatttattt	1	GBAH9080-14	Arthropoda	Insecta	Hymenoptera	Tenthredinidae	Allantinae	Empria	Empria sexpunctata	OTU911	911	1	0	0	0	0	0	0	0	0	0	0	0	0	0	0	0	0	0	0	0	1	0	0		0	0	0	0	0	0	0	0	0	0	0	0	0	0
tttatcttctggaattgctcatggaggagcatcagtagatttagctattttttcacttcatttagctggagtttcttcaattttaggagctgtaaatttcattacaacagtaattaatatacgttctactggaattacttttgatcgaatacccctatttgtttgatctgttgttattacagctcttcttcttcttttatctttacctgtattagcaggagctattactatattattaacagatcgaaatttaaatacatccttctttgaccctgctggaggaggagaccctattttatatcaacatttattt	1	GMGMG1058-14	Arthropoda	Insecta	Diptera	Sphaeroceridae	Limosininae	Leptocera	Leptocera fontinalis	OTU912	912	0	0	0	0	0	0	0	0	0	0	0	0	0	0	0	0	0	0	0	0	0	0	0		0	0	0	0	0	0	0	0	0	0	0	0	0	0
tttatcatctaatattgctcatggaggagcttctgttgatttaacaattttttctttacatttagcaggaatttcttctattctaggagcagtaaattttattacaactgtaattaatatacgatcggtaggaattacatttgatcgaatacctttatttgtatgatcagtagttattacagcattattattacttttatcattaccagtattagctggagctattactatattattaacagatcgaaatttaaatacttcattttttgatcctgcaggaggaggagatcctattttatatcaacatttattt	1	FIDIP2871-12	Arthropoda	Insecta	Diptera	Tachinidae	Tachininae	Peleteria	NA	OTU915	915	0	0	0	0	0	0	0	0	0	0	0	0	0	0	0	0	0	0	0	0	0	0	0		0	0	0	0	0	0	0	0	0	0	0	0	0	0
actttcattaaacattaatcatgaaggatcttctgtagatagagcaattttttcccttcatttagcaggtatatcctcaattataggagcaattaattttatcacaactattttaaatatatattcaacaaaaattaaaattgaacaactaaatttattttcatgatcaattttaattactactattttactccttctagctgttccagttttagctggagctatcactatattattaactgaccgaaatttaaatacatctttttttgacccatctggtggaggagacccaattttatatcaacatttattt	1	GMGMA591-14	Arthropoda	Insecta	Hymenoptera	Ichneumonidae	Cryptinae	Polytribax	Polytribax arrogans	OTU917	917	0	0	0	0	0	0	0	0	0	0	0	0	0	0	0	0	0	0	1	0	0	0	0		0	0	0	1	0	0	0	1	1	0	0	0	0	0
tttatcctctaatattgcccatggaggaagatctgtagacttagctattttttcccttcatttagctggaatttcttcaattttaggagctattaattttattacaactattattaatatacgattaaacaatatattttttgatcaattacctttattcgtttgagctgtgggaattacagcatttttattattactttctttaccagttttagctggagctattactatattattaacagaccgaaatttaaatacatcattttttgaccctgctggaggaggagaccccattctttaccaacatttattt	1	GBLAA1953-15	Arthropoda	Insecta	Lepidoptera	Geometridae	Larentiinae	Xanthorhoe	NA	OTU918	918	0	0	0	0	0	0	0	0	0	0	0	0	0	0	0	0	0	0	0	0	0	0	0		0	0	0	0	0	0	0	0	0	0	0	0	0	0
actctctcataatattgctcatagaggttcctccgtagattttgcaattttttctcttcatttagcaggaatttcatcaattttaggagcagtaaattttatcacaacaattattaatatacgttcaataggaatctcttttgatcgaatacccctatttgtttgatcagtttttattacagctattcttttattactttctttaccagttttagctggagccattacaatattattaacagatcgaaatttaaatacaactttttttgaccctgcgggaggaggcgacccaattttataccaacatttattt	1	GBMIN59179-17	Arthropoda	Insecta	Diptera	Ditomyiidae	NA	Symmerus	Symmerus annulatus	OTU919	919	0	0	0	0	0	0	0	0	0	1	0	0	0	0	0	0	0	0	0	0	0	0	0		0	0	0	0	0	0	0	0	0	0	0	0	0	0
tctagcggcaggaattgctcatagaggtgcatcagtagacttagctattttctctctccatttagcaggtatttcatcaattcttggagcagtaaattttattactacagtaattaatatacgatctacaggaatcacttttgaccgaataccattatttgtttgatcagtagtaattactgctgtcctccttcttctttcactccctgtcttagcaggagctatcacaatactattaacagatcgaaacttaaatacatcattctttgatcctgctggaggtggagatcctattctttatcaacacttattc	1	NOBRA165-15	Arthropoda	Insecta	Diptera	NA	NA	NA	NA	OTU920	920	0	0	0	0	0	0	0	0	0	0	0	0	0	0	0	0	0	0	0	0	0	0	0		0	0	0	0	0	0	0	0	0	0	0	0	0	0
attatcatctaatattgctcatagtggaagatctgtagatttagctattttttccctccatttagccggaatttcttcaattttaggggctattaattttattactactattattaatatacgacctaataatataagttttgatcgaataccattatttatttgagcagtgggtattactgctttacttctattactatccttgccagttttagcaggagctattactatacttttaacagatcgtaatttaaatacatctttttttgatcctgcgggtggaggagacccaattttatatcaacatttattt	1	CGUKC780-09	Arthropoda	Insecta	Lepidoptera	Glyphipterigidae	Glyphipteriginae	Glyphipterix	Glyphipterix forsterella	OTU922	922	0	0	0	0	0	0	0	0	0	0	0	0	0	0	0	0	0	0	0	0	0	0	0		0	0	0	0	0	0	0	0	0	0	0	0	0	0
actctcatctaatattgcccatggaggaagttctgtggatttagctattttttcacttcatttagctggtatttcttctattttaggagctattaattttattacaacaattatcaatatacgattaaacagtttatcttttgatcaaatacctttatttatttgagctgtaggaattactgcattcttattattattatctttacctgttttagcgggagctattacaatattactaacagatcgaaatttaaatacatcattttttgatcctgcaggaggtggagatccaattttatatcaacatttattt	1	CGUKA064-09	Arthropoda	Insecta	Lepidoptera	Noctuidae	Noctuinae	NA	NA	OTU923	923	0	0	0	0	0	0	0	0	0	0	1	0	0	0	0	0	0	0	0	0	0	0	0		0	0	0	0	0	0	0	0	0	0	0	0	0	0
actttcatctaatattgctcatagaggtagttcagtagatttagctattttttcccttcatttagctggaatttcatcaattttaggagcaattaattttattaccacaattattaatatgcgaattaatagtttatcctttgatcaaatacctttatttgtatgatctgtaggaattacagcattactattacttttatctttacctgttttagctggtgctattactatattattaacagatcgaaatttaaacacatcattttttgatcctgctggaggaggagacccaattttatatcaacatttattc	1	PHLAB646-10	Arthropoda	Insecta	Lepidoptera	Gelechiidae	Dichomeridinae	Acompsia	Acompsia pyrenaella	OTU926	926	0	0	0	0	0	0	0	0	0	0	0	0	0	0	0	0	0	0	0	0	0	0	0		0	0	0	0	0	0	0	0	0	1	1	0	0	1
attatcaagaagaatttctcatgcaggagcatctgttgatataacaattttctcactacatttagccggaatctcatcaattttaggagctattaattttatttcaacaataattaatatacgtgtaaaaggaataaaattagaacgaatacctctttttatttgagcagtatctcttactgcacttctattattattatcacttcctgttttagctggagccattacaatattattaacagatcgaaatttaaatacatcattttttgacccatcaggaggaggggacccaattctttatcaacatctattt	1	FBSYM152-09	Arthropoda	Insecta	Hymenoptera	Tenthredinidae	Allantinae	Empria	NA	OTU927	927	0	0	0	0	0	0	0	0	0	0	0	0	0	0	0	0	0	0	0	0	0	1	0		1	1	0	0	0	0	0	0	0	0	0	0	0	0
tttatcttctaatattgctcataatggatcttctgttgatttaactatcttttccctccatttagcaggaatctcatctattttaggagctgtaaattttattacaaccgtaattaatatacgatcaacaggaattaattttgatcgaataccattatttgtatgatctgtaataattacagctttattactattattatctttaccagttttagctggagctattactatattattaacagatcgaaatttaaatacttcatttttcgatccagcaggaggaggagatccaatcttataccaacatttattt	1	DRYAS18902-15	Arthropoda	Insecta	Diptera	Anthomyiidae	Anthomyiinae	Botanophila	Botanophila varicolor	OTU928	928	0	0	0	0	0	0	0	0	0	0	0	0	0	0	0	0	0	0	0	0	0	0	0		0	0	0	0	0	0	0	0	0	0	0	0	0	0
tctatcttctaatatcgctcatagaggagcttctgttgatttagctattttctctcttcatctagccggaatttcttcaattataggagctgtaaattttattactactgtaattaatatacgagcaacaggaattacatatgatcgaatacctttatttgtttgatcagtagttattacagctttattattacttttatctttacctgttttagctggagctattactatattattaacagatcgaaatttaaatacttcattttttgacccagctggaggaggagacccaattttataccaacatttattc	1	BBDCM902-10	Arthropoda	Insecta	Diptera	Muscidae	Mydaeinae	Mydaea	NA	OTU929	929	0	0	0	0	0	0	0	0	0	0	0	0	0	0	0	0	0	0	0	1	0	0	0		0	0	1	0	0	0	0	0	0	0	0	0	0	0
actttcatctaatattgcccatggaggaagatcagtagatttagccatcttttctcttcacctagctggtatttcttctattctcggagctattaattttattactacaattattaatatacgattaaataatttatcttttgatcaaatacctttatttatttgagcagtaggaattactgcatttttattattattatctttacctgtattagctggagctattactatacttttaacagatcgaaatttaaatacatccttttttgaccctgctggaggaggtgatccaattttatatcaacatttattt	1	CGUKA681-09	Arthropoda	Insecta	Lepidoptera	Noctuidae	Noctuinae	Lacanobia	NA	OTU930	930	0	0	0	0	0	0	0	0	0	0	0	0	0	0	0	0	0	0	0	0	0	0	0		0	0	0	0	0	0	0	0	0	0	0	0	0	0
cctgtcctctggaattgctcatagaggggcatctgtagatttagccatttttagattacatttagcaggaatttcttctattttaggggcagtaaattttattacaacaattattaatatgcgatcagtaggaataacttttgatcgaatacccttatttgtctgatctgtgggaatcactgcattattgctcttactttccttaccagttctagctggagctatcacaatacttttaacagaccgaaatttaaatacttccttttttgaccctgctggagggggagacccaattctttatcaacatttattt	1	GBCL26200-19	Arthropoda	Insecta	Coleoptera	Carabidae	Carabinae	Carabus	Carabus auronitens	OTU934	934	0	0	0	0	0	0	1	0	0	0	0	0	0	0	0	0	0	0	0	0	1	1	0		0	0	0	1	0	0	0	0	0	0	0	0	0	0
tttatctgctagaatcgcccatagaggagcctcagttgatttagcaattttttctctccatttagctggaatttcttcaattcttggagcagtaaattttattactacaattattaatatacgatcaagaggaattacttttgatcgtataccactatttgtatgatcagtaggaattacagctttattactacttttatccctccctgtattagcaggagctattactatattattaacagatcgaaattttaatacctcattttttgatcctgcaggaggaggagacccaattttataccaacatttattc	1	GBMTB2273-15	Arthropoda	Insecta	Diptera	NA	NA	NA	NA	OTU935	935	0	0	0	0	0	0	0	0	0	0	0	0	0	0	0	0	0	0	0	0	0	0	0		0	0	0	0	0	0	0	0	0	0	0	0	0	0
actctctgccaatattgcccatagagggtcttctgttgatcttgcaatttttagacttcacatagcaggaatctcatctattttaggggctgtaaattttatttcaacaattattaacatgcgatcaacaggaataacatttgatcgtatgccattatttgtgtgagcagtagccatcactgcattgttacttcttctatccttaccagttttagcaggagcaattactatgctattaacagaccgaaatctaaacacatcattttttgacccagcaggaggaggagacccaattttgtaccaacacttattt	1	FBCOC640-10	Arthropoda	Insecta	Coleoptera	Cantharidae	Malthininae	Malthodes	Malthodes guttifer	OTU936	936	0	0	0	0	0	0	0	0	0	1	1	0	0	1	0	0	0	1	0	0	0	1	1		0	0	0	0	0	0	0	0	0	0	0	0	0	0
actatcttctaacattgctcatagaggagcttcagttgatttagcaattttttctcttcatttagcaggaatttcctctattttaggagctgtaaatttcatttcaactgtaattaatatacgagcaacaggaattacacttgatcgaatacctttatttgtttgatcagtaataattacagcaattctattacttttatctttaccagttttagctggagctattactatattattaactgaccgtaatttaaatacctctttttttgacccttctggaggaggagatccaatcctttaccaacatttattt	1	ASDMT605-11	Arthropoda	Insecta	Diptera	Muscidae	Azeliinae	Muscina	Muscina pascuorum	OTU937	937	0	0	0	0	0	0	0	0	0	0	0	0	0	0	0	0	0	0	0	0	0	0	1		1	0	0	0	0	0	0	0	0	0	0	0	0	0
actttcatctaatattgcccatagaggaagatctgttgacttagctattttttcccttcatttagctggaatttcttcaattttaggagcaattaattttattaccacaattattaatatacgattaaataatttatcttttgatcaaatacccttatttgtatgagcggttggtattacagcttttttattgcttctctctctcccagttcttgctggagctattaccatacttctaactgatcgtaatttgaatacatcgttttttgatcctgcaggaggaggggatcctattttatatcaacacttattt	1	GBLAA1608-15	Arthropoda	Insecta	Lepidoptera	Erebidae	Lymantriinae	Calliteara	Calliteara pudibunda	OTU938	938	0	0	0	0	0	0	0	0	0	1	0	0	0	0	0	0	0	0	0	0	0	0	0		0	0	0	0	0	0	0	0	0	0	0	0	0	0
tttatcattatctacatatcaacctggccctagagttgatttatcaattttttctcttcatatggcaggggtgtcatctattataggtgctgtaaattttattgtaactatttatatattttgtcgtttttcttatgataaagtaactttattttcatgatcagttatgattacagctattcttcttttattatctttaccagttctagctggtgcaattactatattactttcagatcgaaattttaatacaacttttttttcacctattggaggtggagatcctattttatatcaacatttattt	0.9831	GBMIN29701-13	Arthropoda	Insecta	Hymenoptera	Pompilidae	Pepsinae	Dipogon	Dipogon subintermedius	OTU943	943	0	1	0	0	0	0	0	0	0	0	0	0	0	0	0	0	0	0	0	0	0	0	0		0	0	0	0	0	0	0	0	0	1	1	0	0	1
tttatcatcaattacaggtcataattctccttctgtagactttggtatttttgccttacatattgctggaatttcctcaattataggagctattaattttattgtaacaattttaaatatacattttaatataccaactttaaattttattcctttatttgcttgatcagttctaattacagctattcttttattattatctttacccgtattagctggagcaattactatactattaactgatcgaaattttaatacttctttctttgacccagctggaggaggtgacccaattctttaccaacacttattt	1	CNW039-13	Arthropoda	Insecta	Hymenoptera	Vespidae	Eumeninae	Ancistrocerus	Ancistrocerus trifasciatus	OTU944	944	0	0	0	0	0	1	0	0	0	0	0	0	0	0	0	0	0	0	0	0	0	0	0		0	0	0	0	0	0	0	0	0	0	0	0	0	0
tttatcttctaatattgctcatataggatcttctgttgatttagcaattttttcattacatttagcaggaatttcatctattttaggagctgttaatttcattactacagtaattaatatacgatcagtaggtattacatttgatcgaatacctttatttgtttgatcagtagtaattacagctttattattacttctatcattacctgtactagcaggagccattactatattattaaccgatcgaaattttaatacttcattttttgatcctgcaggaggaggagatccaattttatatcaacatttattt	1	GMGMB1080-14	Arthropoda	Insecta	Diptera	Tachinidae	Dexiinae	Microsoma	Microsoma exiguum	OTU947	947	0	0	0	0	0	1	0	0	0	0	0	0	0	1	0	0	0	0	0	0	0	1	0		0	0	0	0	0	1	0	1	0	1	0	0	0	1
tctttctgctaatatcgcccatgctggagcatctgttgatttagctattttttcattacatttagctggtatctcttctattttaggagcagtaaattttatcacaacaattattaatatacgagctcctggtattacattcgatcgactgcctttatttgtttgatcagttttaattactgctgtacttttattactttctttacctgtccttgccggagccatcaccatattattaacagatcgaaacttaaatacttcattctttgaccctgctggaggaggggacccaattttataccaacacctattc	0.9968	GMGRH847-13	Arthropoda	Insecta	Diptera	Mycetophilidae	Mycetophilinae	Macrobrachius	Macrobrachius kowarzii	OTU948	948	0	0	0	0	0	0	0	0	0	0	0	0	0	0	0	0	0	0	0	0	0	0	0		0	0	0	0	0	0	0	0	0	0	0	0	0	0
attatcttcaagaattgcacatagtggagcttcagtagatttagcaattttttcccttcatttagcaggaatatcttctattttaggagctgtcaattttattactacagtaattaatatacgatctagaggaattacttatgatcgtatacctctttttgtgtgatcagtagtaattactgctttattattacttttatcattacctgtattagcaggagctatcacaatactattaactgatcgaaatctaaatacctccttttttgaccccgctggaggaggagatccaattctataccaacatttattc	1	NORSY289-12	Arthropoda	Insecta	Diptera	Syrphidae	Eristalinae	Brachyopa	Brachyopa dorsata	OTU949	949	0	0	0	0	0	0	0	0	0	0	0	0	0	0	0	0	0	0	0	0	0	0	0		0	0	0	0	1	0	0	0	0	0	0	0	0	0
tttatcttcaagaattgcccatagaggagcatctgttgatttagcaattttttctcttcatctagcaggtatttcaagaattttaggagcagtaaattttattactacaattattaatatacgatcaacaggaattacttttgatcgaatacctttatttgtttgatcagtaggtattactgctttattattattactttctctccctgttttagccggagctattacaatattactaaccgatcgaaattttaatacttctttttttgatcctgctggaggaggagatcctattctttaccaacacttattt	0.9797	GBMTB609-15	Arthropoda	Insecta	Diptera	NA	NA	NA	NA	OTU950	950	0	0	0	0	0	0	0	0	0	0	0	0	1	0	0	0	0	0	0	0	0	0	0		0	0	0	0	0	0	0	0	1	1	0	0	1	1
tttatcttctaacattgctcatggaggaagatctgtagacttagcaattttttcattacatttagctggaatttcatcaattttaggagcaattaattttattacaactattattaatatacgtataaataacatatcatttgatcaaatacccttatttgtatgagctgtaggaattacagctttacttttattattatctttacctgtattagcaggtgctattacaatacttcttactgaccgtaatcttaatacatcattttttgatccagcaggaggaggagatcctattttataccaacatttattt	1	CGUKD924-09	Arthropoda	Insecta	Lepidoptera	Oecophoridae	Oecophorinae	Crassa	Crassa tinctella	OTU951	951	0	0	0	0	0	0	0	0	0	0	0	0	0	0	0	0	0	0	0	0	0	0	0		0	0	0	0	0	0	0	0	0	0	0	0	0	0
tctttcttctagtatcgctcatagaggggcttctgttgatttagcaattttttctttacacctcgcaggaatttcatcaattttaggagctgtaaattttattacaactattattaatatacgttcagcaggaatttcttttgaccgaatacctttatttgtttgatctgttggtatcacggctttactacttttattatctctccctgtattagcaggagctattactatacttctaacagatcgaaattttaatacttctttttttgaccctgcaggaggaggagaccctattctttaccaacatctattt	1	GMGRC1843-13	Arthropoda	Insecta	Diptera	Phoridae	Metopininae	Megaselia	Megaselia fungivora	OTU952	952	0	0	0	0	0	0	0	0	0	0	0	0	0	0	0	0	0	0	0	0	0	0	0		0	1	0	0	0	0	0	0	0	0	0	0	0	0
tttatctagaaatttatcacacagaggaacttcagtagatttagctattttttctcttcatttagcaggggtttcttcaattttaggtgcagtaaatttcatttcaacaattataaatatacgcccaactggaataactcccgagcgaattcctctattcgtttgatctgttggaattacagctttacttttattgttatcactaccagtattagctggagctattacaatattattaacagatcgaaattttaatacatcattttttgacccctcagggggtggggatcccattctttatcaacatttattt	1	EUBUG103-11	Arthropoda	Insecta	Hemiptera	Pentatomidae	Pentatominae	Pentatoma	Pentatoma rufipes	OTU953	953	0	0	0	0	0	0	0	0	0	0	0	0	0	0	0	0	0	0	0	0	0	1	0		0	0	0	0	0	0	0	0	0	0	1	1	1	0
tttatcatctaatattgctcatagaggcagatctgtagatttagctattttttctcttcatttagctggaatttcatcaattataggagcagttaattttattacaacaattattaatatacgaattaacaatttatcttttgatcaaataccattatttgtttgagctgttggaattacagcatttttattacttttatctttacctgtattagcaggagctattactatactattaactgatcgaaatttaaatacatcattctttgatccagctggaggaggagatcctattttatatcaacatttattt	1	GMGMB418-14	Arthropoda	Insecta	Lepidoptera	Sphingidae	Macroglossinae	Macroglossum	Macroglossum stellatarum	OTU954	954	0	0	0	0	0	0	0	0	0	0	0	0	0	0	0	0	0	0	0	0	0	0	0		0	0	0	0	0	0	0	0	0	0	0	0	0	0
actttcctctaatattgctcacggtggatcatctgttgatttagcaattttttctttacatttagctggaatttcatcaattttaggagctattaattttatcacaacaattattaatatacgaattaataatatatcttatgaccaaatacccttatttgtttgagctgttggaattacagccttattattattactttcattaccagtattagcaggagctattaccatacttcttacagatcgaaatcttaatacatctttttttgatcctgctggaggaggagatcctattctatatcaacatttattt	1	EZROM372-08	Arthropoda	Insecta	Lepidoptera	Nymphalidae	Satyrinae	Maniola	NA	OTU955	955	0	0	0	0	0	0	0	0	0	0	0	0	0	0	0	0	0	0	0	0	0	0	0		0	0	0	0	0	0	0	0	0	0	0	0	0	0
tggccgccaatatttctcatgccggatcctctgtggactttgcaattttttcccttcatctggctggtatttcatcaattttaggggcagttaattttattactacaattattaatatacgatcaaatggaattacatttgaccgaatacctttatttgtttgatcagttttaattactgctgttcttttacttctttcattgccggtattagccggagcaattacaatattattaacagatcgtaattttaatacatccttctttgaccctgcgggagggggtgaccctattttataccagcatttattt	1	FICER073-12	Arthropoda	Insecta	Diptera	Ceratopogonidae	Forcipomyiinae	Forcipomyia	Forcipomyia nigrans	OTU959	959	0	0	0	0	0	0	0	0	0	0	0	0	0	0	0	0	0	1	0	0	0	1	0		0	0	0	0	0	0	0	0	0	0	0	0	0	0
tctatctttaaatttaaatcatgaaggaatatcagttgatttagcaattttttctcttcatttagctgggatatcatccattataggagcaattaatttcatcacaactattttaaatatacgaccaaactctattatattagataaaatttctttatttacatgatcaattaaaattacaacaattttattattgttagctgttcctgtattagcaggagcaattactatactattaactgatcgaaacttaaatacttctttttttgacccatctggagggggagacccaattctttaccaacatttattt	1	AMTPA494-15	Arthropoda	Insecta	Hymenoptera	NA	NA	NA	NA	OTU960	960	0	0	0	0	0	0	0	0	0	0	0	0	0	0	0	1	0	0	0	0	0	0	0		0	0	0	0	1	0	0	0	0	0	0	0	0	1
tctttcctcaggtattgctcatggaggagcttctgtagatttagctattttcagacttcatttagcaggagtttcatcaattttaggagctgtaaattttattacaacagtaattaatatgcgatcaactggaattaccttagatcgaatgcccctttttgtttgatcagtagcaattacagctttactactacttctatctttaccagtattagccggagctattacaatgttattaacagatcgaaatataaacacttcattttttgacccagctggaggaggggaccctattttataccaacacttattt	1	GBMWB2177-15	Arthropoda	Insecta	Diptera	NA	NA	NA	NA	OTU961	961	0	0	0	0	0	0	0	0	0	0	1	0	0	0	0	0	0	0	0	0	0	1	0		1	1	0	0	0	0	0	0	0	0	0	0	0	0
tttatcttctaatattgcacatggaggtagctctgtagacttagcaattttttctttacatttagcaggtatttcatcaatcttaggagctattaattttattacaacaattattaatatacgattaaataatttatcatttgatcaaatacccttatttgtttgatctgtaggtattacagcattcttattattattatctctacctgtattagctggagctattaccatattattaactgatcgaaatttaaatacttcattttttgatcctgcaggaggaggagatcctattttataccaacacttattt	1	GBGL3832-07	Arthropoda	Insecta	Lepidoptera	Geometridae	Ennominae	Peribatodes	NA	OTU962	962	0	0	0	0	0	0	0	0	0	0	0	0	0	0	0	0	0	0	0	0	0	0	0		0	0	0	0	0	0	0	0	0	0	0	0	0	0
tatcttcaagaattgctcatagtggagcttctgttgatttagcaattttttctcttcatttagctggaatttcttcaattttaggagctgtaaattttattactacaattattaatatacgatcttcaggaattacatttgatcgaatacctttatttgtttgatctgttggaattactgctctattacttttactttctcttcctgttttagctggagctattactatacttttaactgatcgaaattttaatacatctttctttgatcctgcaggaggaggagatccaattctttatcaacacttattt	0.9778	POBGB1332-15	Arthropoda	Insecta	Diptera	Phoridae	Metopininae	Megaselia	NA	OTU963	963	0	0	0	0	0	0	0	0	0	0	0	0	0	0	0	1	0	0	0	0	0	0	0		0	0	0	0	0	0	0	0	0	0	0	0	0	0
tttatctttaattataagacattctagtatatctgttgatataagaattttttctttacatttagcagggatatcttcaattataggagctattaattttattacaacaatttttaatatacgattaattggagttaatatagataatgtttctttattaatttgatcaatttttattactgcttttttattattattatctttacccgttttggcaggcgcaattacaatattattaacagatcgtaatttgaatacatgtttttttgatccttctggagggggggatccaattttatatcagcatttattt	0.9843	GBMIN37663-13	Arthropoda	Insecta	Hymenoptera	Braconidae	Ichneutinae	Proterops	NA	OTU964	964	0	0	0	0	0	0	0	0	0	0	0	0	0	0	0	0	0	0	0	0	0	0	0		0	0	0	0	0	0	0	0	0	0	0	0	0	0
tttatcttctaatctagctcatagaggagcttctgttgatttaaccattttttcattacatttagctggaatttcttctattttaggagctgtaaattttattacaacagtaattaatatacgatcaacaggaatttcttttgaccgattacctttatttgtatgatctgtaataattacagctttattacttcttttatctcttcctgtattagcaggagctattacaatattattaacagatcgaaatttaaatacttccttttttgaccccgcagggggaggagaccctattttataccaacatttattt	1	BBDCQ110-10	Arthropoda	Insecta	Diptera	Muscidae	Phaoniinae	Phaonia	Phaonia subventa	OTU966	966	0	0	0	0	0	0	0	0	0	0	0	0	0	0	0	0	1	1	0	0	0	0	0		0	0	0	0	0	0	0	0	0	0	0	0	0	0
tctttcttcaactattgcacatgcaggtgcttcagtagatttagctattttttctcttcatttagcaggaatttcctcaattttaggagctattaattttattacaacaattattaatatacgagctacaggaattacatttgatcgaatacctttatttgtttgatcagtatttattacagctattttattactattatccttaccagttttagccggagctattactatattattaacagatcgaaatttaaatacttctttttttgacccagcaggaggtggagatcctattttataccaacatttattt	0.9925	CNIVF257-14	Arthropoda	Insecta	Diptera	Mycetophilidae	Mycetophilinae	Sceptonia	Sceptonia nigra	OTU967	967	0	0	0	0	0	0	0	0	0	1	1	0	0	0	1	0	0	0	0	0	0	0	0		0	0	1	0	0	0	0	0	0	0	0	1	0	0
tttatcagctaatattgctcatgggggagcttctgtagatttagctatttttagattacatttagcaggaatttcatctattttaggagcagtaaattttattacaacagtaattaatatacgccctaatggaataactcttgatcgaactcctttatttgtgtgagcagttgcaattactgctcttttattattattatctttacctgttttagcaggagcaattactatactattaacagatcgaaatttaaatacatcattttttgatccagcaggggggggagacccaattttataccaacatttattt	1	COLFA596-12	Arthropoda	Insecta	Coleoptera	Melyridae	Dasytinae	Dasytes	Dasytes cyaneus	OTU969	969	0	0	0	0	0	0	0	0	0	0	1	0	0	0	0	0	0	0	0	0	0	0	0		0	0	0	0	0	0	0	0	0	0	0	0	0	0
tttatcaagaaatattgctcatggtggagcctcagtagacctagcaattttttcattacatttatctggaatatcatctattttaggagcagtaaattttattactactgttattaatatacgatcaacaggaattacttatgatcgaatacctttatttgtttgatccgttgctattacagctttattattattactttcactaccagtactagctggtgcaattacaatattattaacagatcgaaatttaaatacttcattttttgacccagcaggaggtggagatccaattttatatcaacatttattt	1	GMGMD223-14	Arthropoda	Insecta	Diptera	Syrphidae	Eristalinae	Eristalis	Eristalis similis	OTU970	970	0	0	0	0	0	0	0	0	0	0	0	0	0	0	0	0	0	1	0	0	0	0	0		0	0	0	0	0	0	0	0	0	0	0	0	0	0
cttagcttctactattgctcatgcaggatcttcagttgatttagctattttttctcttcatttagcaggaatctcttcaattttaggggctattaattttattacaacaattattaatatacgagcccctggaataacttttgaccgaattcctttatttgtgtgatcagtactcattactgcaattcttcttttattgtctttacctgtactagcaggagctattacaatacttcttacagaccgaaatttaaatacttcattttttgatcccgcaggaggaggagacccaatcttatatcaacacttattt	1	GMGRC2611-13	Arthropoda	Insecta	Diptera	Mycetophilidae	Mycetophilinae	Mycetophila	Mycetophila attonsa	OTU973	973	0	0	0	0	0	0	0	0	0	0	1	0	0	0	1	0	0	0	0	0	0	0	0		0	0	0	0	0	0	0	0	0	0	1	1	0	0
tttatctttaaatgttagacatgaaggaatatcagttgacttagctattttttcacttcatcttgctggtatatcttctattataggagccattaattttattacaaccattttcaatataaaaaattataataaaaattttgaacaattaactttatttacttgatcaattaatattacaacaattttacttttactagctgttccagtattagcaggagcaattactatattattaacagaccgaaatttaaatacatcattttttgatccttcagggggaggagacccaattttataccaacatttattt	1	GMGMA695-14	Arthropoda	Insecta	Hymenoptera	Ichneumonidae	Campopleginae	Olesicampe	Olesicampe melanogaster	OTU974	974	0	0	0	0	0	0	0	0	0	0	0	0	0	0	0	0	0	0	0	0	0	0	0		0	0	0	0	0	0	0	0	0	0	0	0	0	0
tttctaccgctatctctcattcaggtagatcagttgatttgactatcttttctcttcatttagctggaatttcatcaattttaggagctgtaaattttattactactattattaatatacgatccccaggtataaaaatagatataataccattatttgtttgatctgtatttattactgccattttattacttctttctctccctgttttagctggagctattactatactactcacagatcgaaatttaaatacatcattctttgatcctgctggaggaggggaccctattctttaccaacacttattt	1	GBDP28022-19	Arthropoda	Insecta	Diptera	Keroplatidae	Keroplatinae	Isoneuromyia	Isoneuromyia semirufa	OTU975	975	0	0	0	0	0	0	0	0	0	0	0	0	0	0	0	0	0	0	0	0	0	0	0		0	0	0	1	0	0	0	0	0	0	0	0	0	0
tttagcagctaatatctcacacgcaggggcatcagtcgatttagccattttttcattacatttagcagggatttcttctattttaggggcagttaatttcattacaactattattaatatgcgatcaaatggaattacatttgatcgtataccgttatttgtttgatcagttcttattaccgctattcttcttcttctttctttacctgttttagccggggctattacaatactattaacagatcgaaatttaaatacttcattttttgacccagccggagggggcgatcctattctttatcaacatttattt	1	GBMTM1443-15	Arthropoda	Insecta	Diptera	NA	NA	NA	NA	OTU981	981	0	0	0	0	0	0	0	0	0	0	0	0	0	0	0	0	0	0	0	0	0	0	0		0	0	0	0	0	0	0	0	0	0	0	0	0	0
cctatcttctaatattgctcatggaggagcctctgtagatttagctattttctctttacatttagcaggaatttcctctattttaggggctgttaattttattacaacagtaattaatatacgtgcaacaggaatttcatttgatcgaatacccctatttgtttgatcagtagtaattacagctttattattacttttatctcttccagttttagcaggagcaattacaatattattaacagatcgaaatcttaatacttcattttttgatcctgcaggaggaggagatccaattctttaccaacatttattt	1	CNKLB3393-14	Arthropoda	Insecta	Diptera	Sarcophagidae	Paramacronychiinae	Brachicoma	Brachicoma devia	OTU982	982	0	0	0	0	0	0	0	0	0	0	0	0	0	0	0	0	0	0	0	0	0	0	0		0	0	0	0	0	0	0	0	0	1	0	0	0	0
actttcatctaacatcaaccatgaaggtctatcaattgatctttcaattttctcacttcatttagcaggaatatcatcaatcataggagccatcaactttatttcaacaattaataatataaaaccaataagatctaaatttgaacaaattacattatttacatgatcaattataattacaacaattttattattattagctgtaccagttctagctggagcaattactatattattaactgatcgtaatttaaatacttcattttttgacccatcaggaggtggagatcctattttatatcaacatttattt	0.9789	GMGMM481-14	Arthropoda	Insecta	Hymenoptera	Ichneumonidae	Ichneumoninae	Asthenolabus	Asthenolabus vitratorius	OTU983	983	0	0	0	0	0	0	0	0	0	0	0	0	0	0	1	0	0	0	0	0	0	0	0		0	0	0	0	0	0	0	1	0	0	0	0	0	0
actttcagctagaattgctcatggtggggcttcagtagatctagctattttttctcttcatcttgcaggtatatcttctattctaggagctgtaaattttattactacagtaattaatatacgatctacaggaatttcatatgatcgaatacctttatttgtttgatctgttgtaattacagcattattacttcttttatctttacctgtcttagcaggagctattactatacttttaacagatcgaaatttaaatacttcattttttgatccagcaggaggaggagatcctattttatatcaacatttattt	1	GMGML512-14	Arthropoda	Insecta	Diptera	Syrphidae	Eristalinae	Cheilosia	Cheilosia pagana	OTU985	985	0	0	0	0	0	0	0	0	0	0	0	0	0	0	0	0	0	0	0	0	0	0	0		0	1	0	0	0	0	0	0	0	0	0	0	0	0
tctttcttctgtaattgctcatggtggtgcttcagtagatttagcaattttttcacttcatttagctggagtttcatctattttaggagctgtaaattttattacaacagtaattaatatacgatctactggaattacttttgatcgaatacctttatttgtttgatcagtagtaattacagctcttcttcttttactttctttaccggttttagcaggagctattacaatattattaacagaccgaaatttaaatacttcattttttgatcccgcaggaggaggagacccaattctttatcaacatttattt	1	AMTPD589-15	Arthropoda	Insecta	Diptera	NA	NA	NA	NA	OTU988	988	0	0	0	0	0	0	0	0	0	1	0	0	0	0	0	0	0	0	0	0	0	0	0		0	0	0	0	0	1	0	0	0	0	0	0	0	0
tttatcaaatatcattgctcatgggggtccctcggttgatttagcaattttttcacttcatttggccggaatttcctcaattttaggagcagtaaattttattacaactattattaatatacggtcaattgggattacatttgaacgtatacctttatttgtttgatcagttttaattacagctgttttattacttctttctttaccagtactagcaggagcaattactatattattaactgatcgaaatttaaatacttctttttttgacccagcgggaggaggagaccctattctttatcaacatttattt	0.9966	GMGMA102-14	Arthropoda	Insecta	Diptera	Psychodidae	Psychodinae	Trichopsychoda	Trichopsychoda hirtella	OTU989	989	0	0	0	0	0	0	0	0	0	0	0	0	0	0	0	0	0	0	0	0	0	0	0		0	0	0	0	0	0	0	0	0	0	0	0	0	0
tttatctttaaatatatcacatagaggtatatcagtagatatagcaattttttctcttcatttagccggtatatcttcaattataggagcaattaattttatctccacaattttaaacataaaactaactaaaataaatatagaaaaaatatccctattctcttgatcagttttaattacagcaattttattattattatcattaccagtattagctggtgctattactatacttctaacagaccgaaatttaaacacatcattttttgatccagctgggggaggagatccaattttatatcaacacttattt	1	GBAH12024-15	Arthropoda	Insecta	Hymenoptera	Braconidae	Euphorinae	Syntretus	Syntretus falcifer	OTU990	990	0	0	0	0	0	0	0	0	0	0	0	0	0	0	0	0	0	0	0	0	0	0	0		0	0	0	0	0	0	0	0	0	0	0	0	0	0
tttatctttagttttaggacatgggggaatatcagttgatttatcaattttttctttacatttagcgggtgcttcttctattatgggtgcagttaattttattactacaattttaaatatacgtgttaatttttttattatagataaaatatctttatttgtttggtcagtatttattacagcaattttattattattatcattacctgtattagcaggtgctattactatattattaacagatcgtaatttaaatactagattttttgatccttccggaggaggtgatccaattctttatcaacatttattt	0.9935	GMGMA1508-14	Arthropoda	Insecta	Hymenoptera	Braconidae	Microgastrinae	Dolichogenidea	NA	OTU994	994	0	0	0	0	0	0	0	0	0	0	0	0	0	0	0	0	0	0	0	0	0	0	0		0	0	0	0	0	0	0	0	0	0	0	0	0	0
ttatcattaaatttaaatcatgaaggaatatcaattgattttgctattttttcacttcatatagcagggatatcttctattataggagctattaatttcatttcaacaattttaaatatacgacctaatataatttctttagataaaatttctttatttacttgatcaattataattactacaattcttttattattagctgttcctattttagctggtgctatcacaatattattaactgatcgaaatctaaatacatctttttttgatccctctggaggaggagatcctattctttatcaacatttattt	1	BCHYM9962-15	Arthropoda	Insecta	Hymenoptera	NA	NA	NA	NA	OTU995	995	0	0	0	0	0	0	0	0	0	0	0	0	0	0	0	0	0	0	0	0	0	0	0		0	0	0	0	0	0	0	0	0	0	0	0	0	0
tttatcttctaatattgctcatggtggtagatctgtagatttagcaattttttccttacatttagctggtatttcttctattttaggagctattaattttattactactattattaatatacgaattaacggaataatatttgatcaaataccattatttatttgagctgttggaattactgctttattattattattatctttaccagtattagcaggagctattactatacttttaactgatcgaaatttaaatacttcattttttgacccagctggtggaggagatcctattctctaccaacatttattt	1	LEFIB956-10	Arthropoda	Insecta	Lepidoptera	Epermeniidae	Epermeniinae	Epermenia	Epermenia falciformis	OTU996	996	0	0	0	0	0	0	0	0	0	0	0	0	0	0	0	0	0	0	0	0	0	0	0		0	0	0	0	0	0	0	0	0	0	0	0	0	0
cttatctctaaatattaatcatgaaggtatatcagttgatttaacaattttttctttacatttagctggaatatcttcaattataggagctattaattttattactacaattattaatataaaaaatttaaataaaaaatttgaacaattaactttatttacatgatcaatcattattactacaattttattattacttgcagttcctgttttagcaggagctattactatattattaactgatcgtaatttaaatacatctttttttgatccctcaggaggaggagatccaattctatatcaacatctattt	1	ASAHY023-12	Arthropoda	Insecta	Hymenoptera	Ichneumonidae	Campopleginae	Dusona	NA	OTU997	997	0	0	0	0	0	0	0	0	1	0	0	0	0	0	0	0	0	0	0	0	1	0	0		1	0	0	0	1	0	0	0	0	0	0	0	0	0
tttatctaatagaatttcccatgcaggggcatctgttgatctaacaattttttctcttcatttagcaggaatttcatcaatccttggagctattaattttatttcaacaataattaatatacgagtaaaaggaataagatttgaacgaatacctctatttgtttgagcagtatcacttacagcattattacttctactatcattaccagttttagcgggagcaattactatattactaactgatcgaaatttaaatacatcatttttcgacccttctgggggaggagatcctattctttaccaacatttattt	1	BASYM1349-11	Arthropoda	Insecta	Hymenoptera	Tenthredinidae	Nematinae	Cladius	Cladius pilicornis	OTU998	998	0	0	0	0	0	0	0	0	0	0	0	0	0	0	0	0	0	0	0	0	0	0	0		0	0	0	0	0	0	0	0	0	0	0	0	0	0
tctttcttctagaattgctcatagaggagcttctgttgatttagcaattttttctcttcatttagcaggtatatcctctattttaggagcagtaaattttattactactgtaattaatatacgatctaatggaatttcatatgaccgtataccattatttgtttgatcagttgttattacagcattattattacttttatcattaccagttttagcaggagctattactatattattaacagatcgaaatttaaatacttcattttttgatcctgccggaggaggagaccctattttatatcaacatttattt	1	CNCDB3027-11	Arthropoda	Insecta	Diptera	Syrphidae	Syrphinae	Platycheirus	NA	OTU999	999	0	0	0	0	0	0	0	0	0	0	0	0	0	0	0	0	0	0	0	0	0	0	0		0	0	0	0	0	0	0	0	0	0	0	0	0	0
tttatcctctgtaatcgctcacggaggggcctctgttgatttagcaattttttctctacacctagccggagtttcctctatcttaggggcagtaaacttcattacaacagtaattaatatacgatctacaggaattacatttgatcgaatacccttatttgtatgatcagttgtcatcactgccctcttacttctgttatcccttcctgtcctagcaggagcaattacaatacttttaacagaccgaaatctaaatacatccttctttgatcctgccggagggggagacccaattttataccaacacctattt	0.9967	GMGMI1243-14	Arthropoda	Insecta	Diptera	Ulidiidae	Otitinae	Otites	Otites formosa	OTU1002	1002	0	0	0	0	0	0	0	0	0	0	0	0	0	0	0	0	0	0	0	0	0	0	0		0	0	0	0	0	0	0	0	0	0	0	0	0	0
cctttcctcaaatattgctcatgggggatcatcagtagatcttgcaatttttagattacatttagcaggaatttcatctattttaggtgccgttaattttattactactgtaattaatatacgatctacaggtataacttttgaccgaatacctttatttatttgatcagtagctattactgctttattacttttattgtctcttcctgttttagccggagcaatcacaatattattaacagatcgaaatttaaatacctcgttttttgaccctgcagggggtggagatccaattttataccaacatctattt	0.9899	FBCOG1199-12	Arthropoda	Insecta	Coleoptera	Staphylinidae	Omaliinae	Eusphalerum	Eusphalerum montivagum	OTU1003	1003	0	0	0	0	0	0	0	0	0	0	0	0	0	0	0	0	0	0	0	0	0	0	0		0	1	0	0	0	1	0	0	0	0	0	0	0	0
attatcttctaatgttgcccattctggaacttctgttgatttaacaattttttctttacatttagcaggaatttcatcaattttaggagctgttaattttattactactgtaattaatatacgaacaataaatataacatttgatcaaataccattatttgtctgatcagtagcaattacagctttattacttttactatctttacctgttttagcaggagcaattacaatattattaacagatcgaaatttaaatacttcattttttgaccctactggaggaggagatccaattttataccaacatttattt	1	GMGMH1127-14	Arthropoda	Insecta	Lepidoptera	Adelidae	Adelinae	Adela	Adela reaumurella	OTU1004	1004	0	0	0	0	0	0	0	0	0	0	0	0	1	0	0	0	0	0	0	0	0	0	0		0	0	0	0	0	0	0	0	0	0	0	0	0	0
actttcatcaaatataagtcatgagggaatatcaatagatatatctattttttccctacatatagcagggatatcttcaattataggagccatcaattttatcacaactatcataaatataaaaattaaaaaattattaataactcaattatctttatttacatgatctattagaattacagccattcttttacttctagctgtaccagtattagcaagagctattaccatattattaacagatcgaaatttaaacacttcattttttgacccatcaggaggaggagacccaattcttttccaacatttattt	0.9968	ASQIC286-09	Arthropoda	Insecta	Hymenoptera	Ichneumonidae	Ctenopelmatinae	Alexeter	NA	OTU1005	1005	0	0	0	0	0	0	0	0	0	0	0	0	0	0	0	0	0	0	0	0	0	0	0		0	0	0	0	0	0	0	0	0	0	0	0	0	0
actatcgtctaatattgcacattcaggatcttcagtggatcttgctatttttagccttcatttagctggtatttcctcaattttaggagcagttaatttcattactactattattaatatacggcctgcaggtataactcttgatcgaatacctctttttgtttgagctgtagtaattactgcagttcttcttcttctttctctccctgttttagctggagctattactatacttttaacagatcgaaatttaaatacttctttttttgaccctgccggaggtggtgaccctattttataccagcatttattt	1	FBCOC910-10	Arthropoda	Insecta	Coleoptera	Oedemeridae	Oedemerinae	Chrysanthia	Chrysanthia viridissima	OTU1006	1006	0	1	0	0	0	0	0	0	0	0	0	0	0	0	0	0	0	0	0	0	0	1	0		0	0	0	0	0	0	0	0	0	0	0	0	0	0
ctatcttcaggtattgctcatggaggagcttcagtagatttagctattttctctttacatttagcaggtatttcatctattttaggagcagttaattttattactacagtaattaatatacgatcaacaggaatcacctttgaccgaatacccctatttgtatgatctgttgtaattacagcaattttacttttactatctctcccagtattagcaggagctattactatacttttaactgaccgaaatctaaatacctcattcttcgaccccgcaggaggaggagaccctattttataccaacacctattc	0.9757	GBDP28544-19	Arthropoda	Insecta	Diptera	Empididae	Empidinae	Rhamphomyia	NA	OTU1008	1008	0	0	0	0	0	1	1	0	0	0	1	0	0	0	0	0	0	0	0	0	0	0	0		0	0	0	0	0	0	0	0	0	0	0	0	0	0
actttcatctaacattgctcatggaggtagatctgttgatttagcaatcttctctttacatttagctggaatttcctcaattttaggagctattaattttattactacaattattaatatacgattaaatagattatcttttgatcaaatacctttatttatttgagctgttggaattactgcatttttattattactatctttacctgttttagctggagctatcactatacttttaacagatcgaaatttaaatacatcattttttgatccagcaggaggaggagatccaattctatatcaacatttattt	1	CGUKA676-09	Arthropoda	Insecta	Lepidoptera	Noctuidae	Noctuinae	NA	NA	OTU1009	1009	0	0	0	0	0	0	0	0	0	0	0	0	0	0	0	0	0	0	0	0	0	0	0		0	0	0	0	0	0	0	0	0	0	0	0	0	0
tttatccaactcaatattccatagtggatactctgttgacacagctattttttctctccatttagcaggaatttcttcaatccttggagctattaattttattactacagttactaatatacgaagaaacttacacacaatagaaaaattacccttatttgtgtgatcagtactaattactgcttttcttcttttactagctctcccagtacttgcaggagctatcactatactattaacagatcgaaatataaatacaaccttttttgatcctgctggaggaggagatcctattttataccaacacctattt	1	GMNWN073-14	Arthropoda	Insecta	Hemiptera	NA	NA	NA	NA	OTU1012	1012	0	0	0	0	0	0	0	0	0	0	0	0	0	0	0	0	0	0	0	0	0	0	0		0	0	0	0	0	0	0	0	1	0	0	0	0	0
tttatcaataaatgtaagacatggtggtatttcagttgatatggcaattttttctttacatatggctggtgtatcatcaattataggagctattaattttatttcaacaattttgaatttacatttgaaaggtttaaattatgataatacttctttatttaggtgatcagttttaattacagctgttttattattattatctttaccagtattagctggggcagttactatattattaactgatcgaaatttaaatacttctttttatgacccatctggagggggtgatcctattttataccaacatttattt	0.9968	GBMIN31631-13	Arthropoda	Insecta	Hymenoptera	Braconidae	Euphorinae	Meteorus	Meteorus cespitator	OTU1013	1013	0	0	0	0	0	0	0	0	0	0	0	0	0	0	0	0	0	0	0	0	0	0	0		0	0	0	0	0	0	0	0	0	0	0	0	0	0
tctctcttcaggaattgctcatggaggagcttcagttgatttagctattttttctcttcatttagccggaatttcatcaattttaggagctgtaaattttattactacagtaattaatatacgatctactggaattacttttgatcgaatacccttatttgtttgatctgttgtaattacaataattttattattactctcactcccagtattagctggagctattacaatgttattaacagatcgaaatttaaatacctcattttttgaccctgcagggggaggtgaccctattttatatcaacatttattt	0.9863	FIDIP829-12	Arthropoda	Insecta	Diptera	NA	NA	NA	NA	OTU1014	1014	0	0	0	0	1	0	0	0	0	0	0	0	0	0	0	0	0	0	0	0	0	0	0		0	0	0	0	0	0	0	0	0	0	0	0	0	0
actagctgctaatattgctcatagaggagcctcagttgatttagcaattttttctcttcatttagctggtatttcctcaattttaggggctgtaaattttattacaacaattattaatatacgatcatcaggaatcacttttgatcgtatacctctttttgtttgatcagtaggaattactgcattacttttattactttctttaccggtattagctggagctatcactatattactaacagaccgaaattttaatacatcattctttgatcctgcgggaggaggtgatccaattctttatcaacatttattc	0.9965	GMGMM1223-14	Arthropoda	Insecta	Diptera	Phoridae	Phorinae	Diplonevra	Diplonevra florea	OTU1016	1016	0	0	0	0	0	0	0	0	0	0	0	0	0	0	0	0	0	0	0	0	0	0	0		0	0	0	0	0	0	0	0	0	0	0	0	0	0
gctgtcttcaagcattgctcacagaggggcatcagttgatttagctattttctcactacatttagctggaatctcatcaattttaggagccgtaaattttattactactgtaattaatatacgctctacaggtatcacctttgatcgaatacctttatttgtatgatcagttgtaattacagctcttttattactattatctttacctgttttagctggggctattacaatactactaacagatcgaaacttaaacacctccttttttgaccctgctggaggaggagacccaattttataccaacatctattt	0.9968	GMGRF3278-13	Arthropoda	Insecta	Diptera	Muscidae	Mydaeinae	Hebecnema	Hebecnema nigra	OTU1017	1017	0	0	0	0	0	0	0	0	0	0	0	0	0	0	0	0	0	0	0	0	0	0	0		0	0	0	0	0	0	0	0	0	0	0	0	0	0
tttagcagctaatattgcccacagaggatcttcagtagatcttgcaattttcagtttacatttagcaggagtatcttcaatcctcggggctgttaattttattactacagtaattaatatacggccccaaggaataaccttagatcgaatacctttatttgtttgagcagttgtaattacagctattttactattactttctttacctgtattagcaggagctattactatacttttaacagatcgaaacttaaatacttccttttttgatcctgctggaggaggagatccaattttatatcaacacttattt	1	FBCOD345-11	Arthropoda	Insecta	Coleoptera	Scraptiidae	Anaspidinae	Anaspis	Anaspis lurida	OTU1018	1018	0	0	0	0	0	0	0	0	0	0	0	0	0	0	0	0	0	0	0	0	0	0	0		0	0	0	0	0	0	0	0	0	0	0	0	0	0
tctctcttctgttattgctcatggaggtgcttcggtagatttagctattttcagtctacaccttgcaggagtttcgtcaatcttaggagctgtaaattttattacaacggtcattaatatacgatcaactggcatttcatttgatcgaatacctctttttgtttgatcagtagcaattactgccttactgcttcttctctctctaccagtactagcaggggcaattacaatacttcttacagatcgaaatttaaatacttcattttttgatcctgctggaggaggagaccctatcctctaccaacatctcttt	0.9967	GBMWB380-15	Arthropoda	Insecta	Diptera	NA	NA	NA	NA	OTU1019	1019	0	0	0	0	0	0	0	0	0	0	0	0	0	0	0	0	0	0	0	0	0	0	0		0	0	0	0	0	0	0	0	0	0	0	1	0	0
tttatcctcaggaatcgctcatggtggggcatcggttgatttagctattttttcattacatttagcaggtatttcatctattttaggggccgtaaattttattactacagtaattaatatacgatcaactggaatcacatttgaccgcatgcccctatttgtatgatcagttgtaattacagcaattttattattattatccctacctgtattagcaggagctattaccatattattaacagatcgaaacttaaatacttcatttttcgacccggcaggaggtggagatcctattctatatcaacacctattt	0.9968	GMGRB1902-13	Arthropoda	Insecta	Diptera	Empididae	Empidinae	Rhamphomyia	Rhamphomyia nitidula	OTU1020	1020	0	0	0	0	1	0	0	0	0	0	0	0	0	0	0	0	0	0	0	0	1	0	0		1	0	0	0	1	0	0	0	0	0	0	0	0	0
tttatcttccaatattgcccatggaggagcttctgtagatttagctattttcagcctccatttagcaggaatctcatcaattcttggcgctgtcaattttatcacaacagtaattaatatacgatccattggaataagattcgatcgaatacctttatttgtttgatctgttgcaattacagcccttttactccttctttcactcccagttctagcaggtgcaattacaatattactaacagatcgaaatttgaatacttccttctttgaccctgcaggtggaggagatccaattctataccaacacctattt	0.9773	COLFE921-13	Arthropoda	Insecta	Coleoptera	Staphylinidae	Staphylininae	Quedius	Quedius brevis	OTU1021	1021	0	0	0	0	0	0	0	0	0	0	0	0	0	0	0	0	0	0	0	0	0	0	0		0	0	0	0	0	0	0	0	0	0	0	0	0	1
attatcttctaatattgctcatggaggagcttctgtagatttagctattttttctcttcatttagcagggatttcatcaattttaggagcagtaaattttattactacagtaattaatatacgatcaacaggaattacatttgatcgaataccattatttgtatgatctgtagtaattacagcgctattacttttattatcattgccagtattagctggagctattactatattattaacagatcgaaatttaaatacttcattttttgatccagcgggaggaggagatccaattttgtaccaacatttattt	0.9918	GMORK060-15	Arthropoda	Insecta	Diptera	Anthomyiidae	Pegomyinae	Pegomya	NA	OTU1022	1022	0	0	0	0	0	0	0	0	0	0	0	0	0	0	1	0	0	0	0	0	0	0	0		0	0	0	0	0	0	0	0	0	0	0	0	1	0
attatctttaaatacaaaccacgaaggattatcagtagatttagccattttctctcttcatatagctggtatatcttcaattataggagccataaatttcattactacaattttaaatatacgtccaattataatcaacttagaaaaaattacccttttttcctgatctattaaaattacagctattttacttctcctagctgttccagtactagcaggtgcaatcacaatattattaacagaccgtaatttaaacacatctttttttgacccatctgggggaggtgatcccattctttatcagcatctattt	0.9968	ASQIC516-09	Arthropoda	Insecta	Hymenoptera	Ichneumonidae	Diacritinae	Diacritus	Diacritus aciculatus	OTU1023	1023	0	0	0	0	0	0	0	1	0	0	1	0	0	0	0	0	0	0	0	0	0	0	0		0	0	0	0	0	0	1	0	0	0	0	0	0	0
tctatcatctacattatctcattcgggggcttcagtagatttatcaattttctctcttcacttagctggtatttcttctattttgggggctgtaaatttcatttctacaattattaatatgcgggcccctggaatgtcttttgataaaatacctttatttgtatgatcagtgttaattacagcaattttattattactatccctacctgttttagcgggagcgattactatacttttaacagatcgtaatttaaatacatccttttttgacccggccgggggaggagacccaattttatatcaacatttattc	1	SCINO1148-16	Arthropoda	Insecta	Diptera	Sciaridae	NA	Corynoptera	Corynoptera postglobiformis	OTU1024	1024	0	0	0	1	0	0	0	0	0	0	0	0	0	0	0	0	0	0	0	0	0	0	0		0	0	0	0	0	0	0	1	0	0	0	1	0	0
tttatcctccaatatcgctcatggaggaagatctgtagacttagctatcttctctttacatttagctggtatttcttccattttaggagcaattaattttattactactattattaatatacgattaaataatatattttttgatcaattaccattatttgtttgggctgtaggaattacagcatttttattacttttatctttacctgtattagcaggagctattactatattactaacagatcgaaatttaaatacatcattttttgatcctgctggaggaggagaccctattctatatcaacatttattc	1	CGUKA075-09	Arthropoda	Insecta	Lepidoptera	Geometridae	Larentiinae	Cosmorhoe	NA	OTU1026	1026	0	0	0	0	1	0	0	0	0	0	0	0	0	0	0	0	0	0	0	0	0	0	0		0	0	0	0	0	0	0	0	0	0	0	0	0	0
tctttcttctgtaattgctcatggtggagcttctgttgacttagctattttttctttacatttagcaggagtctcttcaattttaggagcagttaattttattacaacagttattaatatacgagcaacaggaattacttttgaccgaatacccttatttgtatgatcagtagttattactgctttacttttattactatctttacctgtactagcaggagcaattactatacttttaacagatcgaaacttaaatacatcattttttgacccagcaggaggaggagatccaattctttatcaacacttattt	0.9837	PHDIP163-11	Arthropoda	Insecta	Diptera	Lonchaeidae	Lonchaeinae	Lonchaea	NA	OTU1029	1029	0	0	0	0	0	0	0	0	0	0	0	0	0	0	0	0	0	0	0	0	0	0	0		1	0	0	0	0	0	0	0	1	0	0	0	1	1
tttatcttctaatatcgctcatggaggagcatctgtagatttagctattttttctttacatctagctggaatttcctcaattttaggagctgtaaattttattacaacagtaattaatatacgatcaacaggaattacatttgatcgaataccattatttgtttgatctgttgtaattacagctttattattattattatctttaccagtactagcaggagcaattactatattattaacagatcgaaatcttaatacttcattttttgatcctgcaggaggaggagacccaattttataccaacatttattt	1	FIDIP200-11	Arthropoda	Insecta	Diptera	Tachinidae	Phasiinae	Gymnosoma	NA	OTU1030	1030	0	0	0	0	0	0	0	0	0	0	0	0	0	0	0	0	0	0	0	0	0	0	0		0	0	0	0	0	0	0	0	0	0	0	0	0	0
actgtcatcaaatattgctcatagaggaagttctgtagatcttgctattttttctttacatttagctggaatttcatcaattttaggagctgttaactttattacaactattatcaatatacgacctaatagtatatcactagatcaaataccattatttgtatgagctgtcggaattacagccttattattgctcctctctcttcctgtattagctggagctattacaatattattaactgatcgaaatctcaatacttcattttttgacccagctggaggaggtgatcccattttataccaacatttattt	0.9968	FBLMU879-09	Arthropoda	Insecta	Lepidoptera	Tortricidae	Olethreutinae	Apotomis	NA	OTU1031	1031	0	0	0	0	0	0	0	0	0	0	0	0	0	0	0	0	0	1	1	0	0	0	0		0	0	0	0	0	0	0	0	0	0	0	0	0	0
tttatcgttgacattaggtcatagaggtgtagcggtagattttgctattttttcattacatttagcaggtatttcttctattataggagctattaattttattagaactatttttaatatacgatcttataatattaaaatagatcaaatttcattattaatttgatcagttttaattactgctattttgttattattatcattacctgttttagcaggagctattactatattattgacagatcgtaatttaaatactactttttttgattttgctggtggtggggatcctattttatatcaacatttattt	1	CNPKK596-14	Arthropoda	Insecta	Hymenoptera	Braconidae	Aphidiinae	Aphidius	NA	OTU1032	1032	0	0	0	0	0	0	0	0	0	0	0	0	0	0	1	0	0	0	0	0	1	0	0		0	0	0	0	0	1	1	0	0	0	0	0	0	0
tctttctgccaatgtagcccatagaggatcatctgtagatttagcaatttttagtcttcacctagcgggtgtctcatctattcttggagctgtaaattttatttctacagtaatcaatatgaaacctgcaggtataaccccagaacaaatacctctatttgtatgagctgttctaattacagcaattctacttctcttatctttgcctgttttagcaggagccattaccatgttattaactgatcgaaatctaaatacatccttctttgacccagcaggaggaggggaccctattctgtaccaacacttattt	0.9968	COLAT039-08	Arthropoda	Insecta	Coleoptera	Cerambycidae	Cerambycinae	Phymatodes	Phymatodes testaceus	OTU1033	1033	0	0	0	0	0	0	0	0	0	0	0	0	0	0	0	0	0	0	0	0	0	0	0		0	0	0	0	0	0	0	0	0	0	0	0	0	0
tttatcattaaatttaaatcatgaaggattatctgttgatctagcaattttttctctccatatagcaggaatatcttcaattataggagctattaattttattaccactattataaatatacgtcccaatataattacattagataaaatatctttatttacttgatcaattaaaattacagcaattttattattattagctgtacctgttctagctggagccattactatattattaactgatcgaaatttaaatacttcattctttgatccatcgggaggaggagacccgattctatatcaacatttattt	0.9968	ASQIC618-09	Arthropoda	Insecta	Hymenoptera	Ichneumonidae	Pimplinae	Tromatobia	Tromatobia vriabilis	OTU1035	1035	0	0	0	0	0	0	0	0	0	0	0	0	0	0	0	0	0	0	0	0	0	0	0		0	0	0	0	0	0	0	0	0	0	0	0	0	0
tctctcttcaggaatcgcacatggaggagcatctgttgacttagctattttttcccttcacttagcaggtatctcttcgattttaggagctgtaaattttattacaactgttattaatatacgatctagaggaattactttagaccgtataccactatttgtatgatcagtagtaattacagctattttattattattgtctctccctgttttagccggagctattacaatattattaacagaccgaaatttaaatacttccttctttgaccctgcgggtggaggagatcctattttataccaacatttattc	1	EMPID117-13	Arthropoda	Insecta	Diptera	Hybotidae	Tachydromiinae	Platypalpus	Platypalpus pectoralis	OTU1036	1036	0	0	0	0	0	0	0	0	0	0	0	0	0	0	0	0	0	0	0	0	0	0	0		0	0	0	0	0	0	0	0	0	0	0	0	0	0
cctatcttcaggaattgctcatggaggtgcttctgttgacttagcaattttttccctccacttagctgggatttcatctattctaggggcagtaaattttattacaactgttattaatatgcgttcaacaggtattactttagatcggatacctttatttgtatgatctgttgttattacagctttattacttttattatctcttcctgtacttgctggagcaattacaatacttttaacagatcgaaatttaaatacttctttctttgacccagcgggaggaggagacccaattttataccaacatttattt	1	GMGME1399-14	Arthropoda	Insecta	Diptera	Heleomyzidae	Heteromyzinae	Tephrochlamys	Tephrochlamys flavipes	OTU1037	1037	0	0	0	0	0	0	0	0	0	0	0	0	0	0	0	1	0	0	0	0	0	0	0		0	0	0	0	0	0	0	0	0	0	0	0	0	1
tttatcattaaatttaaatcatgaaggtttatctattgatttatctattttctccttacatttagctggtatatcatcaattataggagccattaattttatttctactatcttaaatatatacccaataaatttaaaattaaatcaacttactctttttacatgatctatctttattacaacaattttattattattagctgttccagttttagctggagcaattaccatattattaactgatcgtaacttaaatacttccttttttgacccttcaggggggggagatcctgtactttaccaacatttattt	0.9935	ASQIC364-09	Arthropoda	Insecta	Hymenoptera	Ichneumonidae	Ichneumoninae	Heresiarches	NA	OTU1038	1038	0	0	0	0	0	0	0	0	0	0	0	0	0	0	0	0	0	0	0	0	0	0	0		0	0	0	0	0	0	0	0	0	0	0	0	0	0
tctttcatcaagaattgcccataatggagcttcagtagatctagctattttttctcttcaccttgcaggaatatcttctattctaggagctgtaaattttattactacagtaattaatatacgatctacaggtatttcatatgatcgaatacctttatttgtatgatcagttgtaattacagctttattacttcttttatctttacctgttttagcaggagcaattactatacttttaacagatcgaaatttaaatacttcattttttgaccctgctggtggaggagatccaattctttatcaacatttattt	1	NORSY046-12	Arthropoda	Insecta	Diptera	Syrphidae	Eristalinae	Cheilosia	Cheilosia scutellata	OTU1039	1039	0	0	0	0	0	0	0	0	0	0	0	0	0	0	0	0	0	0	0	0	0	0	0		0	0	0	0	0	0	0	0	0	0	0	0	0	0
tttatcaacaaatattgcacatggaggagcttctgttgatttagcaattttttctctccatttagctggtatatcatcaattttaggagcagtaaattttattactacagtaattaatatacgatctattggaattacttatgatcgaatacctttatttgtatgatcagtagtaattactgctttattattacttttatcattaccagtactagcaggagctattacaatattattaactgaccgaaatttaaatacatcattctttgatccagcaggaggaggagacccaatcttatatcaacatctattt	1	BEEEE430-16	Arthropoda	Insecta	Diptera	Syrphidae	Eristalinae	Volucella	NA	OTU1042	1042	0	0	0	0	0	0	0	0	0	0	0	0	0	0	0	0	0	0	0	0	0	0	0		0	0	0	0	0	0	0	0	0	0	0	0	0	0
attatcattaaatatttatcatgaaggattatcaattgatttagcaattttttctcttcatttagctggtatatcatcaattataggagctattaattttatttcaacaattttaaatatacgacctaattctattaaattagataaaatttcattatttacttgatcaattaaaattactacaattttacttttactagctgttccagttttagctggagctattacaatactattaactgatcgaaatttaaatacatcattttttgacccttcaggagggggagacccaattctttatcaacatttattt	1	GMGRC1285-13	Arthropoda	Insecta	Hymenoptera	Ichneumonidae	Orthocentrinae	Plectiscus	Plectiscus impurator	OTU1044	1044	0	0	0	0	0	0	0	0	0	0	0	1	0	0	0	0	0	0	0	0	0	0	0		0	0	0	0	0	0	0	0	0	0	0	0	0	0
actctctttaaatattaatcatgaaggtatatcagttgatatagctatcttttcattacatatagctggagcttcttctattataggagctattaattttattacaacaattataaatataaaaaataataccctcaagatagaacaattatcccttttctcctggtcaattaaaatcactgcaattcttttacttttagcagttcctgtattagcaggagcaattactatattattaacagatcgaaatttaaatacatcattttttgacccatctggaggaggagacccaattttatatcaacatctattt	1	GMGMD440-14	Arthropoda	Insecta	Hymenoptera	Ichneumonidae	Ctenopelmatinae	Lethades	Lethades facialis	OTU1047	1047	0	0	0	0	0	0	0	0	0	0	0	0	0	0	0	0	0	0	0	0	0	0	0		0	0	0	0	0	0	0	0	0	0	0	0	0	0
tttatcatctactattgctcacagaggagcatctgttgatctagcaatttttagtcttcatttagcaggagtatcatcaattcttggtgcagtaaattttattactacagttattaatatgcgaacagaaggaatatcatttgatcgaatacctttgtttgtttgatcagtattaattactgctcttctacttttactttctcttcctgttttagctggagcaatcacaatacttttaacagaccgaaatttaaatacatccttctttgacccagctggaggaggagaccctattctttatcaacatttattt	1	GMGMA356-14	Arthropoda	Insecta	Diptera	Conopidae	Myopinae	Sicus	Sicus ferrugineus	OTU1048	1048	0	0	0	0	0	0	0	0	0	0	0	0	0	0	0	0	1	0	0	0	0	0	0		0	0	0	0	0	0	0	0	0	0	0	0	0	0
ctcgcctccaatattgcacatagaggagcatcagtagacttagctattttcagattacacttagccggagtatcctctattctaggagcagtaaattttattactacaattattaatatacgacctgaaggtataacccctgatcgactacccttatttgtttgagctgtaggtatcacagcccttcttcttcttttatctttacctgttcttgcaggagcaattactatgttattaaccgaccgaaatcttaacacaactttttttgatcctgcaggaggaggcgaccctatcctttaccagcatctattc	1	COLFA610-12	Arthropoda	Insecta	Coleoptera	Anthribidae	Anthribinae	NA	NA	OTU1049	1049	0	0	0	0	0	0	0	0	0	0	0	0	0	0	0	0	0	0	0	0	0	0	0		0	0	0	0	0	0	0	0	1	0	0	0	0	0
tctttcttcaggaattgcccatgcaggaggttctgttgatttagctattttctctcttcatttagctggaatttcttctattttaggggctgttaattttattactactgtaattaatatacgaagagaaggtatttctttagatcgattacctttatttgtatgatctgttgtaattactgccattctcctccttctttctttaccagttcttgctggtgcaattactatacttttaacagatcgtaatttaaatacttctttttttgatccagctggaggaggagaccctattttataccaacatttattt	1	BSCHI422-17	Arthropoda	Insecta	Diptera	Chironomidae	Orthocladiinae	Bryophaenocladius	NA	OTU1051	1051	0	0	0	0	0	0	0	0	0	1	0	0	0	0	0	0	0	0	0	0	0	0	0		0	1	0	0	0	0	0	0	0	0	0	0	0	0
actttcatcaaatattgcacacggaggaagatctgtagatttagctattttttcacttcatttagctggaatttcatccattttaggagcaattaattttatttctacaattattaatataaaattaaataatctatcttttgatcaaatacctttatttatttgagccgtaggtattacagcatttcttttacttctttctttaccagttttagcaggagctattactatacttttaactgatcgaaatttaaatacttctttttttgatccagctggtggtggagatccaattttataccaacacctattt	1	CGUKB004-09	Arthropoda	Insecta	Lepidoptera	Erebidae	Boletobiinae	Laspeyria	Laspeyria flexula	OTU1053	1053	0	0	0	0	0	0	0	0	0	0	0	0	0	0	0	0	0	0	0	0	0	0	0		0	0	0	0	0	0	0	0	0	0	0	0	0	0
tttatcaaacaatatatctcatgcaggagcatctgtagatttaacaattttttctttacatttagcaggaatttcctcaatcttaggtgcaatcaattttatttcaactataattaacatacgagtaaaaggaataaaatttgaacgaataccactttttatttgagcagtatcattaacagctttattactacttttatcattaccagtattagcaggtgcaattactatattattaactgatcgaaatttaaatacttcattctttgatccctctggtggaggagatccaattctttatcaacatttattt	1	BASYM192-11	Arthropoda	Insecta	Hymenoptera	Tenthredinidae	NA	NA	NA	OTU1054	1054	0	0	0	0	0	0	0	0	0	0	0	0	0	0	0	0	0	0	0	0	1	1	0		1	0	0	0	0	0	0	0	0	0	0	0	0	0
tttatcttctggaattgcacatagaggagcatctgtagacttagctattttttcacttcatttagctggaatttcttcaattttaggagctgtaaattttattacaacagttattaatatacgaacaacaggaatttcatttgatcgaataccattatttgtttgatcagttgtaattacagcagttttactacttttatctttacccgtactagcaggagctattactatattattaaccgatcgaaatttaaatacttcattttttgacccagcaggaggtggagatccaattctttatcaacatttattt	1	CNFNF2823-14	Arthropoda	Insecta	Diptera	Limoniidae	Limoniinae	Rhipidia	Rhipidia maculata	OTU1055	1055	0	0	0	0	0	0	0	0	0	1	0	0	0	0	1	0	1	0	0	1	0	0	0		0	0	0	1	0	0	0	0	0	0	0	0	0	0
tttatcatctaatattgcccatggaggatcttcagttgatttagctatttttagattacatttagcaggaatttcttctattttaggagctgtaaattttattactactgttattaatatacgacctaaaggtataagacctgaccgtatacctctttttgtttgggctgtagtaatcactgcagttcttttacttttatccttaccagttttagcaggtgctattactatacttctaacagatcgtaatttaaatacttctttttttgatcctgcaggaggaggagaccccattttatatcaacatttattc	1	CERLF230-08	Arthropoda	Insecta	Coleoptera	Cerambycidae	Lepturinae	NA	NA	OTU1057	1057	0	0	0	0	0	0	0	0	0	0	0	0	0	0	0	0	0	0	0	0	0	0	0		0	0	0	0	0	0	0	0	0	0	0	0	0	0
tttatcatctaatatcgctcatagaggagcttctgttgatttagctattttttcattacatttagctggaatttcatcaattttaggagcagtaaattttattactactgtaattaatatacgatcaactggaattacatttgatcgtatacctttatttgtatgatcagtagtaattacagctattcttttattattatcattaccagtattagcaggagctattactatgttattaacagatcgaaatttaaatacttcattttttgatccagctggaggaggtgatccaattttatatcaacatttattt	1	GMGMK506-14	Arthropoda	Insecta	Diptera	Muscidae	Azeliinae	Hydrotaea	Hydrotaea militaris	OTU1059	1059	0	0	0	0	0	0	0	0	1	0	0	0	0	0	0	0	0	0	0	0	1	0	0		0	0	0	0	1	0	0	0	0	0	0	0	0	0
tttagccgccaatatctcacatgcgggagcttcagtagatttagctattttttcactccatttagcaggtatttcatccattttaggggccgttaattttattactacaattattaatatacgagctaacggtatcacctttgaccgtatacccctttttgtatggtctgttataattaccgctattcttctactcctatctttacctgtactagccggggctattactatattacttacagaccggaatttaaatacctctttttttgacccagcgggtggaggagaccccatcttataccaacatttattt	0.9968	GBMWN1681-15	Arthropoda	Insecta	Diptera	NA	NA	NA	NA	OTU1060	1060	0	0	0	0	0	0	1	1	0	1	0	0	1	0	0	0	0	0	0	0	0	0	0		0	0	0	0	0	0	0	0	0	0	0	1	0	0
tttcattaaatttaaatcatgaagggttatcagttgatttatcaattttttcccttcatatagctggtatatcatcaatcataggagccattaattttatttcaacaattattaatatatttcctacaaaaataaaatttgatcaactaactttatttacttgatcaattttaattacaacaattttattactattagctgtcccagttctagcaggagctattactatattattaactgaccgaaatttaaatacttcattttttgatccttcaggaggtggtgatccaattttataccaacatttattt	1	GMGMA439-14	Arthropoda	Insecta	Hymenoptera	Ichneumonidae	Ichneumoninae	Exephanes	Exephanes ischioxanthus	OTU1061	1061	0	0	0	0	0	0	0	0	0	0	0	0	1	1	0	0	0	0	0	0	0	0	0		0	0	0	0	0	0	0	0	0	0	0	0	0	0
actctcatccaatattgcccatagaggaagttcagtagatttagctattttttctctacatttagcaggtatttcatcaattttaggagctgttaattttattacaactattattaatatacgacccaataatatatccttagatcaaataccattatttatttgagcagtgggaattacagcccttttattacttttatctttaccagtattagctggtgcaattacaatacttttaacagatcgaaatcttaatacatcattctttgaccctgctggaggaggagatcctattctttatcaacatttattt	1	CGUKD504-09	Arthropoda	Insecta	Lepidoptera	Tortricidae	Olethreutinae	Eucosma	NA	OTU1062	1062	0	0	0	0	0	0	0	0	0	0	0	0	0	0	0	0	0	0	0	0	0	0	0		0	0	0	0	0	0	0	0	0	0	0	0	0	0
ttatcttcaggaattgctcatggaggagcttctgtagatttagctattttttctcttcatttagcaggaatttcatctattttaggggctgtaaattttattactacagttattaatatacgatcaacaggaattacttttgatcgaatacctttatttgtatgatctgttgtaattacagcagtattattattattatctttaccagtattagctggagctattactatattactaacagatcgaaatttaaatacttcattttttgacccagctggaggaggagatcctattttatatcaacatttattt	1	DINOR441-18	Arthropoda	Insecta	Diptera	Limoniidae	Chioneinae	NA	NA	OTU1063	1063	0	0	0	0	0	0	0	0	0	0	0	0	0	0	0	0	0	0	0	0	0	0	0		0	0	0	1	0	0	0	0	0	0	0	1	0	0
tctatcttctaatattgctcatggtggagcttctgttgatttagctattttttctttacatttagcaggaatttcttctattttaggagctgtaaattttattactacagtaattaatatacgatctacaggaattactttcgatcgaataccattatttgtttgatctgtagtaattacagctttattacttttattatctttaccagttttagcaggagctattactatattattaacagatcgaaatttaaatacttcattttttgatcctgcaggaggaggagacccaattttatatcaacatttattt	1	GMGMB1539-14	Arthropoda	Insecta	Diptera	Anthomyiidae	Anthomyiinae	Hylemyza	Hylemyza partita	OTU1064	1064	0	0	0	0	0	0	0	0	0	0	0	0	0	0	0	0	0	0	0	0	0	0	0		0	1	0	0	0	0	0	0	0	0	0	0	0	0
tctatcagctgcaattgctcatggaggaggatcagttgatttagcaattttttctttacatttagcaggaatctcttctattttaggagctgttaattttattactactgtaattaatatacgatcaacaggagttacctttgatcgaatacctttatttgtatgagcagtagtaattaccgctattcttttactattatcactcccagtattagccggagctattactatacttttaactgatcgaaatttaaatacttcattctttgacccagcaggaggaggagatcctattctataccaacatttattc	0.9892	SSPAC745-13	Arthropoda	Insecta	Diptera	Tabanidae	Tabaninae	Hybomitra	NA	OTU1065	1065	0	0	0	0	0	0	0	0	0	0	0	0	0	0	0	0	0	0	0	0	0	0	0		0	0	0	0	0	0	0	0	0	0	0	0	0	0
cttatcattaaatattagccatgaaggtatatcagtagatatagctattttttctttacatcttgctggaatatcttcaattataggagcaattaattttattactacaatttttaatataaaaaattttaataaaaattttgaacaattaaccctattcacttgatctattaacattactacaattttacttttactagctgttccagttttagcaggtgctatcaccatattattaacagatcgaaatttaaatacatcattttttgatccttcaggaggaggagatccaattctatttcaacatttattt	1	ICHFI1213-12	Arthropoda	Insecta	Hymenoptera	NA	NA	NA	NA	OTU1067	1067	0	0	0	0	0	0	0	0	0	0	0	0	0	0	0	0	0	0	0	0	0	0	0		0	0	0	0	0	0	0	0	0	0	0	0	0	0
gttatcttcaaatattgctcatggaggagcttctgttgatttagcaattttttctcttcatttagctggaatttcatctattttaggagctgtaaattttattacaactgtaattaatatacgatcaacaggaattacttttgatcgaatacctctatttgtatgatctgtagtaattacagctttattacttcttttatctttaccagtattagctggagctattactatattattaactgatcgaaatcttaatacatcattttttgatccagcgggaggaggagatccaattttataccaacatttattt	1	CNBPA128-12	Arthropoda	Insecta	Diptera	Scathophagidae	Scathophaginae	Scathophaga	Scathophaga furcata	OTU1068	1068	0	0	0	0	0	0	0	0	0	0	0	0	0	0	0	0	0	0	0	0	0	0	0		0	0	0	0	1	0	0	0	1	0	0	0	0	0
tttatcatctaatattgcacacagaagagcttctgttgatttagctattttttctcttcatttagctggaatttcctctattataggagctgtaaattttattactactgtaattaatatacgatccataggaattacttatgatcgaatacctttatttgtttgatcagtagtaattacagcattacttttactcttatctttacctgttttagctggagctattactatactattaacagatcgaaatttaaatacctcattctttgatcctgctggaggaggagatcccattttatatcaacatttattt	0.9727	CNIVB1425-14	Arthropoda	Insecta	Diptera	Muscidae	Mydaeinae	Mydaea	Mydaea nr. furtiva	OTU1069	1069	0	0	0	0	1	0	0	0	0	0	0	0	0	0	0	0	0	0	0	1	0	0	0		0	0	0	0	0	0	0	0	0	0	0	0	0	0
attatctttaaatattaatcatgaaggaatatcagttgatttatcaattttctctttacatatagcaggtatatcatcaattataggagcaattaactttattacaacaattattaatataaaaaatattaataaaaaatttgaacaattaactttatttacttgatcaattaaaattacaactatcttattattattagcagtaccagttttagcaggtgctattactatattattaactgaccgtaatttaaatacctcattttttgatccatctggaggaggagatcctattttatatcaacatttattt	1	GMGMK1480-14	Arthropoda	Insecta	Hymenoptera	Ichneumonidae	Campopleginae	Campoletis	NA	OTU1070	1070	0	0	0	0	0	0	0	0	0	0	0	0	0	0	0	0	0	1	0	0	0	0	0		0	0	0	0	0	0	0	0	0	0	0	0	0	0
tttatcttctaatttaaatcatgaaggaatatctgttgatttagctattttttcattacatttagcaggtatatcatctattataggagcaattaattttatttcaacaattataaatatacgccctaataatgtaacattagaaaaaatatcattattttcatgatcaattaaaattactacaattttattattattagcagttcccgtattagcaggagctattactatattattaactgatcgtaatttaaatacttcattttttgatccttcaggtggtggagatccaattttatatcaacatttattt	1	ASGLE1258-10	Arthropoda	Insecta	Hymenoptera	Ichneumonidae	Diplazontinae	Diplazon	Diplazon laetatorius	OTU1072	1072	0	0	0	0	0	0	0	0	0	0	0	0	0	0	0	0	0	0	0	0	1	0	0		0	0	0	0	0	0	0	0	0	0	0	0	0	0
[truncated: 2,162 more rows]
[truncated: 182 more columns]
