# Supplementary material for: Climate-induced forest dieback drives compositional changes in insect communities that are more pronounced for rare species
Source: Commun Biol. 2022 Jan 18;5:57. doi: 10.1038/s42003-021-02968-4 (PMC8766456; doi:10.1038/s42003-021-02968-4)
Supplement: Supplementary file 5 — Supplementary Data 2 [file 42003_2021_2968_MOESM5_ESM.xlsx]

## Sheet: Feuil1
Climate-induced forest dieback drives compositional changes in insect communities that are more pronounced for rare species
Supplementary Data 2: List of the 258 insect families recovered from metabarcoding analyses and their assigned ecological functions.
Each family was assigned to four main functional groups: floricolous / non floricolous based on adult trophic guilds and parasitoid / non parasitoid based on larval trophic guilds. "Yes/no" case refers to two species from a family were recovered and where functions could be distinguished. "NA" cases stands for not available or unknown results.
Order	Family	floricoly	parasitoid
Blattodea	Ectobiidae	no	no
Coleoptera	Anthribidae	no	no
Coleoptera	Attelabidae	no	no
Coleoptera	Byturidae	yes	no
Coleoptera	Cantharidae	yes	no
Coleoptera	Carabidae	no	no
Coleoptera	Cerambycidae	yes	no
Coleoptera	Chrysomelidae	no	no
Coleoptera	Cleridae	no	no
Coleoptera	Coccinellidae	yes	no
Coleoptera	Corylophidae	no	no
Coleoptera	Cryptophagidae	yes	no
Coleoptera	Cucujidae	no	no
Coleoptera	Curculionidae	no	no
Coleoptera	Elateridae	no	no
Coleoptera	Endomychidae	no	no
Coleoptera	Eucnemidae	no	no
Coleoptera	Geotrupidae	no	no
Coleoptera	Lampyridae	no	no
Coleoptera	Latridiidae	no	no
Coleoptera	Leiodidae	no	no
Coleoptera	Lucanidae	no	no
Coleoptera	Lycidae	no	no
Coleoptera	Lymexylidae	no	no
Coleoptera	Melandryidae	no	no
Coleoptera	Melyridae	no	no
Coleoptera	Monotomidae	no	no
Coleoptera	Mordellidae	yes	no
Coleoptera	Mycetophagidae	no	no
Coleoptera	Nitidulidae	yes/no	no
Coleoptera	Oedemeridae	yes	no
Coleoptera	Omalisidae	no	no
Coleoptera	Orsodacnidae	yes	no
Coleoptera	Ptiliidae	no	no
Coleoptera	Ptinidae	no	no
Coleoptera	Pyrochroidae	no	no
Coleoptera	Salpingidae	no	no
Coleoptera	Scarabaeidae	no	no
Coleoptera	Scirtidae	no	no
Coleoptera	Scraptiidae	yes	no
Coleoptera	Silphidae	no	no
Coleoptera	Sphindidae	no	no
Coleoptera	Staphylinidae	no	no
Coleoptera	Tenebrionidae	no	no
Coleoptera	Tetratomidae	no	no
Coleoptera	Throscidae	no	no
Coleoptera	Zopheridae	no	no
Diptera	Acroceridae	yes	yes
Diptera	Agromyzidae	no	no
Diptera	Anisopodidae	no	no
Diptera	Anthomyiidae	yes	no
Diptera	Asilidae	no	no
Diptera	Bibionidae	no	no
Diptera	Bombyliidae	yes	no
Diptera	Brachystomatidae	NA	NA
Diptera	Calliphoridae	no	no
Diptera	Cecidomyiidae	no	no
Diptera	Ceratopogonidae	yes	no
Diptera	Chamaemyiidae	no	no
Diptera	Chironomidae	no	no
Diptera	Chloropidae	no	no
Diptera	Chyromyidae	NA	NA
Diptera	Clusiidae	NA	NA
Diptera	Conopidae	yes	yes
Diptera	Culicidae	yes	no
Diptera	Cylindrotomidae	yes	no
Diptera	Diadocidiidae	no	no
Diptera	Diastatidae	NA	NA
Diptera	Ditomyiidae	no	no
Diptera	Dolichopodidae	no	no
Diptera	Drosophilidae	no	no
Diptera	Dryomyzidae	no	no
Diptera	Empididae	yes	no
Diptera	Ephydridae	NA	NA
Diptera	Fanniidae	no	no
Diptera	Heleomyzidae	no	no
Diptera	Heteromyzidae	no	no
Diptera	Hybotidae	no	no
Diptera	Keroplatidae	no	no
Diptera	Lauxaniidae	no	no
Diptera	Limoniidae	no	no
Diptera	Lonchaeidae	no	no
Diptera	Lonchopteridae	no	no
Diptera	Micropezidae	no	no
Diptera	Milichiidae	no	no
Diptera	Muscidae	no	no
Diptera	Mycetophilidae	no	no
Diptera	Oestridae	no	yes
Diptera	Opomyzidae	no	no
Diptera	Pallopteridae	no	no
Diptera	Pediciidae	no	no
Diptera	Phaeomyiidae	yes	no
Diptera	Phoridae	yes	yes
Diptera	Piophilidae	no	no
Diptera	Pipunculidae	no	yes
Diptera	Platypezidae	no	no
Diptera	Psilidae	no	no
Diptera	Psychodidae	no	no
Diptera	Rhagionidae	no	no
Diptera	Rhinophoridae	no	yes
Diptera	Sarcophagidae	yes	yes
Diptera	Scathophagidae	no	no
Diptera	Scatopsidae	yes	no
Diptera	Scenopinidae	yes	no
Diptera	Sciaridae	no	no
Diptera	Sciomyzidae	yes	no
Diptera	Sepsidae	yes	no
Diptera	Simuliidae	yes	no
Diptera	Sphaeroceridae	no	no
Diptera	Stratiomyidae	no	no
Diptera	Syrphidae	yes	no
Diptera	Tabanidae	yes	no
Diptera	Tachinidae	yes	yes
Diptera	Tephritidae	yes	no
Diptera	Thaumaleidae	no	no
Diptera	Therevidae	NA	NA
Diptera	Tipulidae	no	no
Diptera	Trichoceridae	NA	NA
Diptera	Ulidiidae	yes	no
Diptera	Xylomyidae	no	no
Diptera	Xylophagidae	no	no
Ephemeroptera	Leptophlebiidae	no	no
Hemiptera	Acanthosomatidae	no	no
Hemiptera	Aleyrodidae	no	no
Hemiptera	Anthocoridae	no	no
Hemiptera	Aphalaridae	no	no
Hemiptera	Aphididae	no	no
Hemiptera	Aphrophoridae	no	no
Hemiptera	Cicadellidae	no	no
Hemiptera	Cixiidae	no	no
Hemiptera	Coreidae	no	no
Hemiptera	Delphacidae	no	no
Hemiptera	Issidae	no	no
Hemiptera	Lygaeidae	no	no
Hemiptera	Microphysidae	no	no
Hemiptera	Miridae	no	no
Hemiptera	Nabidae	no	no
Hemiptera	Pentatomidae	no	no
Hemiptera	Psyllidae	no	no
Hemiptera	Reduviidae	no	no
Hemiptera	Rhopalidae	no	no
Hemiptera	Rhyparochromidae	no	no
Hemiptera	Tingidae	no	no
Hemiptera	Triozidae	no	no
Hymenoptera	Andrenidae	yes	no
Hymenoptera	Aphelinidae	no	yes
Hymenoptera	Apidae	yes	no
Hymenoptera	Argidae	no	no
Hymenoptera	Bembicidae	no	no
Hymenoptera	Braconidae	no	yes
Hymenoptera	Cephidae	no	no
Hymenoptera	Ceraphronidae	no	yes
Hymenoptera	Chrysididae	yes	yes
Hymenoptera	Colletidae	yes	no
Hymenoptera	Crabronidae	no	no
Hymenoptera	Diapriidae	no	yes
Hymenoptera	Dryinidae	no	yes
Hymenoptera	Encyrtidae	no	yes
Hymenoptera	Eulophidae	no	yes
Hymenoptera	Eupelmidae	no	yes
Hymenoptera	Figitidae	no	yes
Hymenoptera	Formicidae	no	no
Hymenoptera	Halictidae	yes	no
Hymenoptera	Heloridae	no	yes
Hymenoptera	Heptamelidae	no	no
Hymenoptera	Ichneumonidae	yes	yes
Hymenoptera	Megachilidae	yes	no
Hymenoptera	Megaspilidae	no	yes
Hymenoptera	Megastigmidae	no	no
Hymenoptera	Mymaridae	no	yes
Hymenoptera	Myrmosidae	no	yes
Hymenoptera	Pamphiliidae	no	no
Hymenoptera	Pemphredonidae	no	no
Hymenoptera	Perilampidae	no	yes
Hymenoptera	Platygastridae	no	yes
Hymenoptera	Pompilidae	no	no
Hymenoptera	Proctotrupidae	no	yes
Hymenoptera	Psenidae	no	yes
Hymenoptera	Pteromalidae	no	yes
Hymenoptera	Siricidae	no	no
Hymenoptera	Tenthredinidae	yes	no
Hymenoptera	Torymidae	no	yes
Hymenoptera	Trichogrammatidae	no	yes
Hymenoptera	Vespidae	no	no
Lepidoptera	Adelidae	yes	no
Lepidoptera	Alucitidae	no	no
Lepidoptera	Argyresthiidae	no	no
Lepidoptera	Autostichidae	no	no
Lepidoptera	Choreutidae	no	no
Lepidoptera	Coleophoridae	no	no
Lepidoptera	Cosmopterigidae	no	no
Lepidoptera	Crambidae	no	no
Lepidoptera	Depressariidae	no	no
Lepidoptera	Drepanidae	no	no
Lepidoptera	Dryadaulidae	no	no
Lepidoptera	Elachistidae	no	no
Lepidoptera	Epermeniidae	no	no
Lepidoptera	Erebidae	yes	no
Lepidoptera	Gelechiidae	no	no
Lepidoptera	Geometridae	no	no
Lepidoptera	Glyphipterigidae	no	no
Lepidoptera	Gracillariidae	no	no
Lepidoptera	Hesperiidae	yes	no
Lepidoptera	Incurvariidae	no	no
Lepidoptera	Lasiocampidae	no	no
Lepidoptera	Lycaenidae	yes	no
Lepidoptera	Lypusidae	no	no
Lepidoptera	Micropterigidae	no	no
Lepidoptera	Momphidae	no	no
Lepidoptera	Nepticulidae	no	no
Lepidoptera	Noctuidae	no	no
Lepidoptera	Nolidae	no	no
Lepidoptera	Notodontidae	no	no
Lepidoptera	Nymphalidae	yes	no
Lepidoptera	Oecophoridae	no	no
Lepidoptera	Pieridae	no	no
Lepidoptera	Plutellidae	no	no
Lepidoptera	Psychidae	no	no
Lepidoptera	Pterophoridae	no	no
Lepidoptera	Pyralidae	no	no
Lepidoptera	Scythrididae	no	no
Lepidoptera	Sesiidae	no	no
Lepidoptera	Sphingidae	no	no
Lepidoptera	Tineidae	no	no
Lepidoptera	Tortricidae	no	no
Lepidoptera	Yponomeutidae	no	no
Lepidoptera	Ypsolophidae	no	no
Mecoptera	Panorpidae	yes	no
Neuroptera	Chrysopidae	yes	no
Neuroptera	Coniopterygidae	no	no
Neuroptera	Hemerobiidae	yes	no
Neuroptera	Osmylidae	yes	no
Orthoptera	Acrididae	no	no
Orthoptera	Tettigoniidae	no	no
Plecoptera	Nemouridae	no	no
Plecoptera	Perlidae	no	no
Plecoptera	Taeniopterygidae	no	no
Psocodea	Caeciliusidae	no	no
Psocodea	Elipsocidae	no	no
Psocodea	Paracaeciliidae	no	no
Psocodea	Peripsocidae	no	no
Psocodea	Philotarsidae	no	no
Psocodea	Psocidae	no	no
Psocodea	Stenopsocidae	no	no
Psocodea	Trichopsocidae	no	no
Psocodea	Trogiidae	no	no
Raphidioptera	Raphidiidae	no	no
Thysanoptera	Phlaeothripidae	yes	no
Thysanoptera	Thripidae	yes	no
Trichoptera	Beraeidae	yes	no
Trichoptera	Glossosomatidae	yes	no
Trichoptera	Hydropsychidae	yes	no
Trichoptera	Limnephilidae	yes	no
Trichoptera	Odontoceridae	yes	no
Trichoptera	Philopotamidae	yes	no
Trichoptera	Polycentropodidae	yes	no
Trichoptera	Psychomyiidae	yes	no
Trichoptera	Sericostomatidae	yes	no
