# Supplementary material for: Climate-induced forest dieback drives compositional changes in insect communities that are more pronounced for rare species
Source: Commun Biol. 2022 Jan 18;5:57. doi: 10.1038/s42003-021-02968-4 (PMC8766456; doi:10.1038/s42003-021-02968-4)
Supplement: Supplementary file 6 — Supplementary Data 3 [file 42003_2021_2968_MOESM6_ESM.xlsx]

## Sheet: Feuil1
Climate-induced forest dieback drives compositional changes in insect communities that are more pronounced for rare species
Supplementary Data 3: List of study sites
List of the plots sampled for the study, with their GPS coordinates and associated district, dieback level and stand type.
	District	Latitude	Longitude	Dieback Level	Stand Type
Plot
ANC4B4	Aure	42.874181	0.319408	High	Salvaged
ARD3B1	Aure	42.919559	0.410271	High	Disturbed
ARD3B2	Aure	42.921349	0.404254	High	Disturbed
ARR3A1	Aure	42.99784	0.418086	High	Disturbed
ARR4B1	Aure	42.993129	0.42357	High	Salvaged
BAR1A1	Aure	42.929647	0.46629	Medium	Disturbed
BAR1A2	Aure	42.923449	0.472266	Medium	Disturbed
BAR1A3	Aure	42.924465	0.482811	Low	Healthy
BARE2B1	Aure	42.904095	0.433298	High	Disturbed
BARE2B2	Aure	42.899163	0.439834	High	Disturbed
BELGL1A7	Sault	42.87165	1.96039497	Low	Healthy
BELGL1B5	Sault	42.876347	1.98102099	Low	Healthy
BELGL1B6	Sault	42.876125	1.96729898	Low	Healthy
BELGL2B1	Sault	42.879281	1.97484998	Low	Healthy
BELGL3A8	Sault	42.874496	1.94864203	High	Disturbed
BELGL3B4	Sault	42.881562	1.97107804	High	Disturbed
BELGL4B3	Sault	42.882689	1.97727998	Medium	Salvaged
BEY2B1	Aure	42.950613	0.327196	Low	Healthy
BEY4B3	Aure	42.959642	0.312486	High	Salvaged
CAD3B1	Aure	42.900214	0.320227	High	Disturbed
CAD4B2	Aure	42.895868	0.324983	Medium	Salvaged
COL1A2	Sault	42.883723	2.00609998	Low	Healthy
COM1B1	Sault	42.877172	2.014603	Low	Healthy
COM1B2	Sault	42.871258	2.02996803	Low	Healthy
COM2B1	Sault	42.878847	2.00193602	Low	Healthy
COM3B2	Sault	42.874816	2.02084098	High	Disturbed
COM4B1.1	Sault	42.859428	2.04649899	Low	Salvaged
COMU1A1	Sault	42.839738	1.89150402	Medium	Disturbed
COMU2A1	Sault	42.832367	1.925698	Medium	Disturbed
COMU2A2	Sault	42.833225	1.93099503	Medium	Disturbed
COMU3A1	Sault	42.828883	1.936599	High	Disturbed
COMU3B1	Sault	42.833637	1.94162797	High	Disturbed
COMU4B1.1	Sault	42.829366	1.89930397	High	Salvaged
COMU4B1.3	Sault	42.830545	1.91089899	Medium	Salvaged
FOU1A1	Sault	42.864636	1.91310796	Low	Healthy
FOU2A1	Sault	42.865748	1.93526996	High	Disturbed
FOU4B2.1	Sault	42.867145	1.94505097	Low	Salvaged
GOU3B1	Aure	42.844392	0.381135	High	Disturbed
GOU4B1	Aure	42.858618	0.382687	Medium	Salvaged
HEC3A1	Aure	42.990304	0.416893	High	Disturbed
HECGF1A3	Aure	42.991953	0.325686	Low	Healthy
HECGF2A2	Aure	42.990933	0.330944	Medium	Disturbed
ILH2A1	Aure	42.988058	0.414755	High	Disturbed
MER2B1	Sault	42.767846	1.99743301	High	Disturbed
MER4B1.2	Sault	42.778858	2.00187701	Medium	Salvaged
NISE1A1	Aure	42.984276	0.477635	Medium	Disturbed
NISE1A2	Aure	42.965282	0.474635	Medium	Disturbed
NISE1A3	Aure	42.964101	0.467242	High	Disturbed
NISW1A1	Aure	42.985233	0.430842	Low	Healthy
NISW1A2	Aure	42.965114	0.443573	Medium	Disturbed
NISW2A1	Aure	42.844962	2.11278803	High	Disturbed
PEY1B1	Sault	42.982117	0.403709	Low	Healthy
PEYR3A1	Sault	42.986194	0.412343	High	Disturbed
PUI1A1	Sault	42.882982	2.01833303	Low	Healthy
SAR1A3	Aure	42.849289	2.10417101	Low	Healthy
SAR4B1	Aure	42.973043	0.438573	Medium	Salvaged
