# Supplementary material for: Climate-induced forest dieback drives compositional changes in insect communities that are more pronounced for rare species
Source: Commun Biol. 2022 Jan 18;5:57. doi: 10.1038/s42003-021-02968-4 (PMC8766456; doi:10.1038/s42003-021-02968-4)
Supplement: Supplementary file 7 — Supplementary Data 4 [file 42003_2021_2968_MOESM7_ESM.xlsx]

## Sheet: Feuil1
Climate-induced forest dieback drives compositional changes in insect communities that are more pronounced for rare species
Supplementary Data 4: List of primers
List of the primers used during the study, with their name and unique tag.
Forward primers			Reverse primers
Name	Tagged forward primer 5'-3'		Name	Tagged reverse primer 5'-3'
F1_Leray	ATACAGTCGGWACWGGWTGAACWGTWTAYCCYCC		R1_Leray	ATACAGTCTAIACYTCIGGRTGICCRAARAAYCA
F2_Leray	AGCCTTAAGGWACWGGWTGAACWGTWTAYCCYCC		R2_Leray	AGCCTTAATAIACYTCIGGRTGICCRAARAAYCA
F3_Leray	ATTAGCCTGGWACWGGWTGAACWGTWTAYCCYCC		R3_Leray	ATTAGCCTTAIACYTCIGGRTGICCRAARAAYCA
F4_Leray	ATTAGGAAGGWACWGGWTGAACWGTWTAYCCYCC		R4_Leray	ATTAGGAATAIACYTCIGGRTGICCRAARAAYCA
F5_Leray	ATCTACGAGGWACWGGWTGAACWGTWTAYCCYCC		R5_Leray	ATCTACGATAIACYTCIGGRTGICCRAARAAYCA
F6_Leray	ACGTCTTAGGWACWGGWTGAACWGTWTAYCCYCC		R6_Leray	ACGTCTTATAIACYTCIGGRTGICCRAARAAYCA
F7_Leray	ATTAGTTCGGWACWGGWTGAACWGTWTAYCCYCC		R7_Leray	ATTAGTTCTAIACYTCIGGRTGICCRAARAAYCA
F8_Leray	ATTATAATGGWACWGGWTGAACWGTWTAYCCYCC		R8_Leray	ATTATAATTAIACYTCIGGRTGICCRAARAAYCA
F9_Leray	AGGTTCTAGGWACWGGWTGAACWGTWTAYCCYCC		R9_Leray	AGGTTCTATAIACYTCIGGRTGICCRAARAAYCA
F10_Leray	ACTTGATCGGWACWGGWTGAACWGTWTAYCCYCC		R10_Leray	ACTTGATCTAIACYTCIGGRTGICCRAARAAYCA
F11_Leray	ATCTCATAGGWACWGGWTGAACWGTWTAYCCYCC		R11_Leray	ATCTCATATAIACYTCIGGRTGICCRAARAAYCA
F12_Leray	ACATTCTCGGWACWGGWTGAACWGTWTAYCCYCC		R12_Leray	ACATTCTCTAIACYTCIGGRTGICCRAARAAYCA
F13_Leray	ATCTCTATGGWACWGGWTGAACWGTWTAYCCYCC		R13_Leray	ATCTCTATTAIACYTCIGGRTGICCRAARAAYCA
F14_Leray	ACATTGGAGGWACWGGWTGAACWGTWTAYCCYCC		R14_Leray	ACATTGGATAIACYTCIGGRTGICCRAARAAYCA
F15_Leray	AGAACAGTGGWACWGGWTGAACWGTWTAYCCYCC		R15_Leray	AGAACAGTTAIACYTCIGGRTGICCRAARAAYCA
F16_Leray	ATAGAGCAGGWACWGGWTGAACWGTWTAYCCYCC		R16_Leray	ATAGAGCATAIACYTCIGGRTGICCRAARAAYCA
F17_Leray	ATCTGAGTGGWACWGGWTGAACWGTWTAYCCYCC		R17_Leray	ATCTGAGTTAIACYTCIGGRTGICCRAARAAYCA
F18_Leray	ATTCAAGCGGWACWGGWTGAACWGTWTAYCCYCC		R18_Leray	ATTCAAGCTAIACYTCIGGRTGICCRAARAAYCA
F19_Leray	ATTCACCAGGWACWGGWTGAACWGTWTAYCCYCC		R19_Leray	ATTCACCATAIACYTCIGGRTGICCRAARAAYCA
F20_Leray	ATTCAGATGGWACWGGWTGAACWGTWTAYCCYCC		R20_Leray	ATTCAGATTAIACYTCIGGRTGICCRAARAAYCA
F21_Leray	ATAGCATCGGWACWGGWTGAACWGTWTAYCCYCC		R21_Leray	ATAGCATCTAIACYTCIGGRTGICCRAARAAYCA
F22_Leray	ATGTTGGTGGWACWGGWTGAACWGTWTAYCCYCC		R22_Leray	ATGTTGGTTAIACYTCIGGRTGICCRAARAAYCA
F23_Leray	ATCCAACTGGWACWGGWTGAACWGTWTAYCCYCC		R23_Leray	ATCCAACTTAIACYTCIGGRTGICCRAARAAYCA
F24_Leray	ATAATGCTGGWACWGGWTGAACWGTWTAYCCYCC		R24_Leray	ATAATGCTTAIACYTCIGGRTGICCRAARAAYCA
F25_Leray	ATAGTCGTGGWACWGGWTGAACWGTWTAYCCYCC		R25_Leray	ATAGTCGTTAIACYTCIGGRTGICCRAARAAYCA
F26_Leray	CAGCGAATAGGWACWGGWTGAACWGTWTAYCCYCC		R26_Leray	CAGCGAATATAIACYTCIGGRTGICCRAARAAYCA
F27_Leray	CACTCCATAGGWACWGGWTGAACWGTWTAYCCYCC		R27_Leray	CACTCCATATAIACYTCIGGRTGICCRAARAAYCA
F28_Leray	CAGCTACATGGWACWGGWTGAACWGTWTAYCCYCC		R28_Leray	CAGCTACATTAIACYTCIGGRTGICCRAARAAYCA
F29_Leray	CAGCTATCAGGWACWGGWTGAACWGTWTAYCCYCC		R29_Leray	CAGCTATCATAIACYTCIGGRTGICCRAARAAYCA
F30_Leray	CACTGAACAGGWACWGGWTGAACWGTWTAYCCYCC		R30_Leray	CACTGAACATAIACYTCIGGRTGICCRAARAAYCA
F31_Leray	CATGTGTCTGGWACWGGWTGAACWGTWTAYCCYCC		R31_Leray	CATGTGTCTTAIACYTCIGGRTGICCRAARAAYCA
F32_Leray	CACTGACATGGWACWGGWTGAACWGTWTAYCCYCC		R32_Leray	CACTGACATTAIACYTCIGGRTGICCRAARAAYCA
F33_Leray	CATCCGTTAGGWACWGGWTGAACWGTWTAYCCYCC		R33_Leray	CATCCGTTATAIACYTCIGGRTGICCRAARAAYCA
F34_Leray	CATCATGTAGGWACWGGWTGAACWGTWTAYCCYCC		R34_Leray	CATCATGTATAIACYTCIGGRTGICCRAARAAYCA
F35_Leray	CATCCTTGTGGWACWGGWTGAACWGTWTAYCCYCC		R35_Leray	CATCCTTGTTAIACYTCIGGRTGICCRAARAAYCA
F36_Leray	CATTAATGTGGWACWGGWTGAACWGTWTAYCCYCC		R36_Leray	CATTAATGTTAIACYTCIGGRTGICCRAARAAYCA
F37_Leray	CATTACACCGGWACWGGWTGAACWGTWTAYCCYCC		R37_Leray	CATTACACCTAIACYTCIGGRTGICCRAARAAYCA
F38_Leray	CATGTTACAGGWACWGGWTGAACWGTWTAYCCYCC		R38_Leray	CATGTTACATAIACYTCIGGRTGICCRAARAAYCA
F39_Leray	CATTACCGAGGWACWGGWTGAACWGTWTAYCCYCC		R39_Leray	CATTACCGATAIACYTCIGGRTGICCRAARAAYCA
F40_Leray	CACTGTTGTGGWACWGGWTGAACWGTWTAYCCYCC		R40_Leray	CACTGTTGTTAIACYTCIGGRTGICCRAARAAYCA
F41_Leray	CGTAAGTGAGGWACWGGWTGAACWGTWTAYCCYCC		R41_Leray	CGTAAGTGATAIACYTCIGGRTGICCRAARAAYCA
F42_Leray	CGTACCAGAGGWACWGGWTGAACWGTWTAYCCYCC		R42_Leray	CGTACCAGATAIACYTCIGGRTGICCRAARAAYCA
F43_Leray	CGCTCGTATGGWACWGGWTGAACWGTWTAYCCYCC		R43_Leray	CGCTCGTATTAIACYTCIGGRTGICCRAARAAYCA
F44_Leray	CGCTCTAACGGWACWGGWTGAACWGTWTAYCCYCC		R44_Leray	CGCTCTAACTAIACYTCIGGRTGICCRAARAAYCA
F45_Leray	CGTCATTCCGGWACWGGWTGAACWGTWTAYCCYCC		R45_Leray	CGTCATTCCTAIACYTCIGGRTGICCRAARAAYCA
F46_Leray	CGTAATAGCGGWACWGGWTGAACWGTWTAYCCYCC		R46_Leray	CGTAATAGCTAIACYTCIGGRTGICCRAARAAYCA
F47_Leray	CGTGTTCACGGWACWGGWTGAACWGTWTAYCCYCC		R47_Leray	CGTGTTCACTAIACYTCIGGRTGICCRAARAAYCA
F48_Leray	CGTAATCAAGGWACWGGWTGAACWGTWTAYCCYCC		R48_Leray	CGTAATCAATAIACYTCIGGRTGICCRAARAAYCA
F49_Leray	CGTCCATACGGWACWGGWTGAACWGTWTAYCCYCC		R49_Leray	CGTCCATACTAIACYTCIGGRTGICCRAARAAYCA
F50_Leray	CGTTAACACGGWACWGGWTGAACWGTWTAYCCYCC		R50_Leray	CGTTAACACTAIACYTCIGGRTGICCRAARAAYCA
F51_Leray	GCACGTTACGGWACWGGWTGAACWGTWTAYCCYCC		R51_Leray	GCACGTTACTAIACYTCIGGRTGICCRAARAAYCA
F52_Leray	GCAACAGGTGGWACWGGWTGAACWGTWTAYCCYCC		R52_Leray	GCAACAGGTTAIACYTCIGGRTGICCRAARAAYCA
F53_Leray	GCACTCACTGGWACWGGWTGAACWGTWTAYCCYCC		R53_Leray	GCACTCACTTAIACYTCIGGRTGICCRAARAAYCA
F54_Leray	GCAACTCCTGGWACWGGWTGAACWGTWTAYCCYCC		R54_Leray	GCAACTCCTTAIACYTCIGGRTGICCRAARAAYCA
F55_Leray	GCAAGAAGCGGWACWGGWTGAACWGTWTAYCCYCC		R55_Leray	GCAAGAAGCTAIACYTCIGGRTGICCRAARAAYCA
F56_Leray	GCATCATCTGGWACWGGWTGAACWGTWTAYCCYCC		R56_Leray	GCATCATCTTAIACYTCIGGRTGICCRAARAAYCA
F57_Leray	GCAAGATATGGWACWGGWTGAACWGTWTAYCCYCC		R57_Leray	GCAAGATATTAIACYTCIGGRTGICCRAARAAYCA
F58_Leray	GCATCCTACGGWACWGGWTGAACWGTWTAYCCYCC		R58_Leray	GCATCCTACTAIACYTCIGGRTGICCRAARAAYCA
F59_Leray	GCATGTGCTGGWACWGGWTGAACWGTWTAYCCYCC		R59_Leray	GCATGTGCTTAIACYTCIGGRTGICCRAARAAYCA
F60_Leray	GCAGAGGTAGGWACWGGWTGAACWGTWTAYCCYCC		R60_Leray	GCAGAGGTATAIACYTCIGGRTGICCRAARAAYCA
F61_Leray	GTAACAACAGGWACWGGWTGAACWGTWTAYCCYCC		R61_Leray	GTAACAACATAIACYTCIGGRTGICCRAARAAYCA
F62_Leray	GTAACACACGGWACWGGWTGAACWGTWTAYCCYCC		R62_Leray	GTAACACACTAIACYTCIGGRTGICCRAARAAYCA
F63_Leray	GTACTAATCGGWACWGGWTGAACWGTWTAYCCYCC		R63_Leray	GTACTAATCTAIACYTCIGGRTGICCRAARAAYCA
F64_Leray	GTAACCGTAGGWACWGGWTGAACWGTWTAYCCYCC		R64_Leray	GTAACCGTATAIACYTCIGGRTGICCRAARAAYCA
F65_Leray	GTAACGATCGGWACWGGWTGAACWGTWTAYCCYCC		R65_Leray	GTAACGATCTAIACYTCIGGRTGICCRAARAAYCA
F66_Leray	GTAACGTAAGGWACWGGWTGAACWGTWTAYCCYCC		R66_Leray	GTAACGTAATAIACYTCIGGRTGICCRAARAAYCA
F67_Leray	GTGCTTAGAGGWACWGGWTGAACWGTWTAYCCYCC		R67_Leray	GTGCTTAGATAIACYTCIGGRTGICCRAARAAYCA
F68_Leray	GTCTGATTCGGWACWGGWTGAACWGTWTAYCCYCC		R68_Leray	GTCTGATTCTAIACYTCIGGRTGICCRAARAAYCA
F69_Leray	GTCTGCTAAGGWACWGGWTGAACWGTWTAYCCYCC		R69_Leray	GTCTGCTAATAIACYTCIGGRTGICCRAARAAYCA
F70_Leray	GTACTGCTAGGWACWGGWTGAACWGTWTAYCCYCC		R70_Leray	GTACTGCTATAIACYTCIGGRTGICCRAARAAYCA
F71_Leray	GTCACTTCAGGWACWGGWTGAACWGTWTAYCCYCC		R71_Leray	GTCACTTCATAIACYTCIGGRTGICCRAARAAYCA
F72_Leray	GTAACCAATGGWACWGGWTGAACWGTWTAYCCYCC		R72_Leray	GTAACCAATTAIACYTCIGGRTGICCRAARAAYCA
F73_Leray	GTCTTAAGTGGWACWGGWTGAACWGTWTAYCCYCC		R73_Leray	GTCTTAAGTTAIACYTCIGGRTGICCRAARAAYCA
F74_Leray	GTCTCATGAGGWACWGGWTGAACWGTWTAYCCYCC		R74_Leray	GTCTCATGATAIACYTCIGGRTGICCRAARAAYCA
F75_Leray	GTCTTAGAAGGWACWGGWTGAACWGTWTAYCCYCC		R75_Leray	GTCTTAGAATAIACYTCIGGRTGICCRAARAAYCA
F76_Leray	TGGAATATGGWACWGGWTGAACWGTWTAYCCYCC		R76_Leray	TGGAATATTAIACYTCIGGRTGICCRAARAAYCA
F77_Leray	TACTTGCAGGWACWGGWTGAACWGTWTAYCCYCC		R77_Leray	TACTTGCATAIACYTCIGGRTGICCRAARAAYCA
F78_Leray	TGAAGCATGGWACWGGWTGAACWGTWTAYCCYCC		R78_Leray	TGAAGCATTAIACYTCIGGRTGICCRAARAAYCA
F79_Leray	TCACTAGTGGWACWGGWTGAACWGTWTAYCCYCC		R79_Leray	TCACTAGTTAIACYTCIGGRTGICCRAARAAYCA
F80_Leray	TAAGCTCAGGWACWGGWTGAACWGTWTAYCCYCC		R80_Leray	TAAGCTCATAIACYTCIGGRTGICCRAARAAYCA
F81_Leray	TAGAACGTGGWACWGGWTGAACWGTWTAYCCYCC		R81_Leray	TAGAACGTTAIACYTCIGGRTGICCRAARAAYCA
F82_Leray	TAGAAGACGGWACWGGWTGAACWGTWTAYCCYCC		R82_Leray	TAGAAGACTAIACYTCIGGRTGICCRAARAAYCA
F83_Leray	TAAGGACTGGWACWGGWTGAACWGTWTAYCCYCC		R83_Leray	TAAGGACTTAIACYTCIGGRTGICCRAARAAYCA
F84_Leray	TAGAATCAGGWACWGGWTGAACWGTWTAYCCYCC		R84_Leray	TAGAATCATAIACYTCIGGRTGICCRAARAAYCA
F85_Leray	TAAGTGAAGGWACWGGWTGAACWGTWTAYCCYCC		R85_Leray	TAAGTGAATAIACYTCIGGRTGICCRAARAAYCA
F86_Leray	TAGTCGATGGWACWGGWTGAACWGTWTAYCCYCC		R86_Leray	TAGTCGATTAIACYTCIGGRTGICCRAARAAYCA
F87_Leray	TGAACTAAGGWACWGGWTGAACWGTWTAYCCYCC		R87_Leray	TGAACTAATAIACYTCIGGRTGICCRAARAAYCA
F88_Leray	TAGATACCGGWACWGGWTGAACWGTWTAYCCYCC		R88_Leray	TAGATACCTAIACYTCIGGRTGICCRAARAAYCA
F89_Leray	TAATAGCCGGWACWGGWTGAACWGTWTAYCCYCC		R89_Leray	TAATAGCCTAIACYTCIGGRTGICCRAARAAYCA
F90_Leray	TAATATGAGGWACWGGWTGAACWGTWTAYCCYCC		R90_Leray	TAATATGATAIACYTCIGGRTGICCRAARAAYCA
F91_Leray	TATGCAGTGGWACWGGWTGAACWGTWTAYCCYCC		R91_Leray	TATGCAGTTAIACYTCIGGRTGICCRAARAAYCA
F92_Leray	TAATCCAAGGWACWGGWTGAACWGTWTAYCCYCC		R92_Leray	TAATCCAATAIACYTCIGGRTGICCRAARAAYCA
F93_Leray	TGAATATAGGWACWGGWTGAACWGTWTAYCCYCC		R93_Leray	TGAATATATAIACYTCIGGRTGICCRAARAAYCA
F94_Leray	TATATCCAGGWACWGGWTGAACWGTWTAYCCYCC		R94_Leray	TATATCCATAIACYTCIGGRTGICCRAARAAYCA
F95_Leray	TGAATGACGGWACWGGWTGAACWGTWTAYCCYCC		R95_Leray	TGAATGACTAIACYTCIGGRTGICCRAARAAYCA
F96_Leray	TAGCATTCGGWACWGGWTGAACWGTWTAYCCYCC		R96_Leray	TAGCATTCTAIACYTCIGGRTGICCRAARAAYCA
F97_Leray	TAATCTTCGGWACWGGWTGAACWGTWTAYCCYCC		R97_Leray	TAATCTTCTAIACYTCIGGRTGICCRAARAAYCA
F98_Leray	TGACAGAAGGWACWGGWTGAACWGTWTAYCCYCC		R98_Leray	TGACAGAATAIACYTCIGGRTGICCRAARAAYCA
F99_Leray	TCCTGTAAGGWACWGGWTGAACWGTWTAYCCYCC		R99_Leray	TCCTGTAATAIACYTCIGGRTGICCRAARAAYCA
F100_Leray	TAGCTCAAGGWACWGGWTGAACWGTWTAYCCYCC		R100_Leray	TAGCTCAATAIACYTCIGGRTGICCRAARAAYCA
